# Supplementary material for: Diagnosis of T-cell-mediated kidney rejection by biopsy-based proteomic biomarkers and machine learning
Source: Front Immunol. 2023 Feb 6;14:1090373. doi: 10.3389/fimmu.2023.1090373 (PMC9939643; doi:10.3389/fimmu.2023.1090373)
Supplement: Supplementary file 3 [file Table_1.xlsx]

## Sheet: Table S1
Supplementary Table S1. Information on the proteins identified from TCMR samples with label-free protocol
Coverage [%]: The percentage of the sequence covered by identifications from the included searches
# Peptide: the total number of distinct peptide sequences identified for the protein
# PSMs: the total number of peptide-spectrum matches identified from all included searches
# Unique Peptides: the total number of distinct peptide sequences unique to the protein group
Area: the average area of the three most abundant peptides
MW [kDa]: the molecular weight of the protein
calc. pI: the isoelectric point calculated for the protein
TCMR1_R1										TCMR1_R2										TCMR1_R3										TCMR2_R1										TCMR2_R2
Accession	Description	Coverage	# Unique Peptides	# Peptides	# PSMs	Area	MW [kDa]	calc. pI		Accession	Description	Coverage	# Unique Peptides	# Peptides	# PSMs	Area	MW [kDa]	calc. pI		Accession	Description	Coverage	# Unique Peptides	# Peptides	# PSMs	Area	MW [kDa]	calc. pI		Accession	Description	Coverage	# Unique Peptides	# Peptides	# PSMs	Area	MW [kDa]	calc. pI		Accession	Description	Coverage	# Unique Peptides	# Peptides	# PSMs	Area	MW [kDa]	calc. pI
Q9NRG7	Epimerase family protein SDR39U1 OS=Homo sapiens OX=9606 GN=SDR39U1 PE=1 SV=3 - [D39U1_HUMAN]	0.0546	1	1	1		31.1	9.04		Q9NRG7	Epimerase family protein SDR39U1 OS=Homo sapiens OX=9606 GN=SDR39U1 PE=1 SV=3 - [D39U1_HUMAN]	0.0546	1	1	1	930200	31.1	9.04		Q9NRG7	Epimerase family protein SDR39U1 OS=Homo sapiens OX=9606 GN=SDR39U1 PE=1 SV=3 - [D39U1_HUMAN]	0.0546	1	1	1		31.1	9.04		P62328	Thymosin beta-4 OS=Homo sapiens OX=9606 GN=TMSB4X PE=1 SV=2 - [TYB4_HUMAN]	0.2727	1	1	1	3095000	5	5.06		P62328	Thymosin beta-4 OS=Homo sapiens OX=9606 GN=TMSB4X PE=1 SV=2 - [TYB4_HUMAN]	0.2727	1	1	1	3934000	5	5.06
P62277	40S ribosomal protein S13 OS=Homo sapiens OX=9606 GN=RPS13 PE=1 SV=2 - [RS13_HUMAN]	0.0795	1	1	1	8909000	17.2	10.54		P62277	40S ribosomal protein S13 OS=Homo sapiens OX=9606 GN=RPS13 PE=1 SV=2 - [RS13_HUMAN]	0.0795	1	1	1	13980000	17.2	10.54		Q8N5G0	Small integral membrane protein 20 OS=Homo sapiens OX=9606 GN=SMIM20 PE=1 SV=3 - [SIM20_HUMAN]	0.209	1	1	1		7.7	9.86		P62277	40S ribosomal protein S13 OS=Homo sapiens OX=9606 GN=RPS13 PE=1 SV=2 - [RS13_HUMAN]	0.0795	1	1	1	5468000	17.2	10.54		P62277	40S ribosomal protein S13 OS=Homo sapiens OX=9606 GN=RPS13 PE=1 SV=2 - [RS13_HUMAN]	0.0861	1	1	1	4686000	17.2	10.54
P62805	Histone H4 OS=Homo sapiens OX=9606 GN=HIST1H4A PE=1 SV=2 - [H4_HUMAN]	0.5146	6	6	15	435500000	11.4	11.36		P62805	Histone H4 OS=Homo sapiens OX=9606 GN=HIST1H4A PE=1 SV=2 - [H4_HUMAN]	0.5146	6	6	15	689400000	11.4	11.36		P62277	40S ribosomal protein S13 OS=Homo sapiens OX=9606 GN=RPS13 PE=1 SV=2 - [RS13_HUMAN]	0.0795	1	1	1	8302000	17.2	10.54		P62805	Histone H4 OS=Homo sapiens OX=9606 GN=HIST1H4A PE=1 SV=2 - [H4_HUMAN]	0.5243	8	8	18	346400000	11.4	11.36		P62805	Histone H4 OS=Homo sapiens OX=9606 GN=HIST1H4A PE=1 SV=2 - [H4_HUMAN]	0.5243	7	7	13	600900000	11.4	11.36
P61353	60S ribosomal protein L27 OS=Homo sapiens OX=9606 GN=RPL27 PE=1 SV=2 - [RL27_HUMAN]	0.0662	1	1	1	10540000	15.8	10.56		P61160	Actin-related protein 2 OS=Homo sapiens OX=9606 GN=ACTR2 PE=1 SV=1 - [ARP2_HUMAN]	0.0355	1	1	1	2317000	44.7	6.74		P62805	Histone H4 OS=Homo sapiens OX=9606 GN=HIST1H4A PE=1 SV=2 - [H4_HUMAN]	0.5049	5	5	12	489600000	11.4	11.36		P61353	60S ribosomal protein L27 OS=Homo sapiens OX=9606 GN=RPL27 PE=1 SV=2 - [RL27_HUMAN]	0.1544	1	1	1	788300	15.8	10.56		P61353	60S ribosomal protein L27 OS=Homo sapiens OX=9606 GN=RPL27 PE=1 SV=2 - [RL27_HUMAN]	0.1544	1	1	1	726000	15.8	10.56
P62899	60S ribosomal protein L31 OS=Homo sapiens OX=9606 GN=RPL31 PE=1 SV=1 - [RL31_HUMAN]	0.184	2	2	2	7966000	14.5	10.54		P62899	60S ribosomal protein L31 OS=Homo sapiens OX=9606 GN=RPL31 PE=1 SV=1 - [RL31_HUMAN]	0.072	1	1	1	3280000	14.5	10.54		P62899	60S ribosomal protein L31 OS=Homo sapiens OX=9606 GN=RPL31 PE=1 SV=1 - [RL31_HUMAN]	0.072	1	1	1	2710000	14.5	10.54		P61160	Actin-related protein 2 OS=Homo sapiens OX=9606 GN=ACTR2 PE=1 SV=1 - [ARP2_HUMAN]	0.1396	4	4	4	3728000	44.7	6.74		P61160	Actin-related protein 2 OS=Homo sapiens OX=9606 GN=ACTR2 PE=1 SV=1 - [ARP2_HUMAN]	0.0964	3	3	3	10180000	44.7	6.74
P25398	40S ribosomal protein S12 OS=Homo sapiens OX=9606 GN=RPS12 PE=1 SV=3 - [RS12_HUMAN]	0.0606	1	1	1	4669000	14.5	7.21		P62873	Guanine nucleotide-binding protein G(I)/G(S)/G(T) subunit beta-1 OS=Homo sapiens OX=9606 GN=GNB1 PE=1 SV=3 - [GBB1_HUMAN]	0.0618	2	2	2	8505000	37.4	6		P62873	Guanine nucleotide-binding protein G(I)/G(S)/G(T) subunit beta-1 OS=Homo sapiens OX=9606 GN=GNB1 PE=1 SV=3 - [GBB1_HUMAN]	0.0324	1	1	1	9700000	37.4	6		P28066	Proteasome subunit alpha type-5 OS=Homo sapiens OX=9606 GN=PSMA5 PE=1 SV=3 - [PSA5_HUMAN]	0.0498	1	1	1	5778000	26.4	4.79		P62899	60S ribosomal protein L31 OS=Homo sapiens OX=9606 GN=RPL31 PE=1 SV=1 - [RL31_HUMAN]	0.072	1	1	1	2638000	14.5	10.54
P62241	40S ribosomal protein S8 OS=Homo sapiens OX=9606 GN=RPS8 PE=1 SV=2 - [RS8_HUMAN]	0.0721	1	1	1		24.2	10.32		P62906	60S ribosomal protein L10a OS=Homo sapiens OX=9606 GN=RPL10A PE=1 SV=2 - [RL10A_HUMAN]	0.0553	1	1	1	4762000	24.8	9.94		P25398	40S ribosomal protein S12 OS=Homo sapiens OX=9606 GN=RPS12 PE=1 SV=3 - [RS12_HUMAN]	0.0606	1	1	1	2897000	14.5	7.21		P62873	Guanine nucleotide-binding protein G(I)/G(S)/G(T) subunit beta-1 OS=Homo sapiens OX=9606 GN=GNB1 PE=1 SV=3 - [GBB1_HUMAN]	0.0824	3	3	3	517000	37.4	6		P28066	Proteasome subunit alpha type-5 OS=Homo sapiens OX=9606 GN=PSMA5 PE=1 SV=3 - [PSA5_HUMAN]	0.0498	1	1	1	10590000	26.4	4.79
P04350	Tubulin beta-4A chain OS=Homo sapiens OX=9606 GN=TUBB4A PE=1 SV=2 - [TBB4A_HUMAN]	0.259	1	9	15	141800000	49.6	4.88		P62241	40S ribosomal protein S8 OS=Homo sapiens OX=9606 GN=RPS8 PE=1 SV=2 - [RS8_HUMAN]	0.1346	2	2	3	21270000	24.2	10.32		P62241	40S ribosomal protein S8 OS=Homo sapiens OX=9606 GN=RPS8 PE=1 SV=2 - [RS8_HUMAN]	0.1779	3	3	3	16170000	24.2	10.32		P62906	60S ribosomal protein L10a OS=Homo sapiens OX=9606 GN=RPL10A PE=1 SV=2 - [RL10A_HUMAN]	0.0369	1	1	1	3929000	24.8	9.94		P25398	40S ribosomal protein S12 OS=Homo sapiens OX=9606 GN=RPS12 PE=1 SV=3 - [RS12_HUMAN]	0.0758	1	1	2	1266000	14.5	7.21
Q01130	Serine/arginine-rich splicing factor 2 OS=Homo sapiens OX=9606 GN=SRSF2 PE=1 SV=4 - [SRSF2_HUMAN]	0.0769	1	1	1		25.5	11.85		P0C0S5	Histone H2A.Z OS=Homo sapiens OX=9606 GN=H2AFZ PE=1 SV=2 - [H2AZ_HUMAN]	0.2031	1	3	4	268400000	13.5	10.58		P0C0S5	Histone H2A.Z OS=Homo sapiens OX=9606 GN=H2AFZ PE=1 SV=2 - [H2AZ_HUMAN]	0.2031	1	3	3	200700000	13.5	10.58		P62829	60S ribosomal protein L23 OS=Homo sapiens OX=9606 GN=RPL23 PE=1 SV=1 - [RL23_HUMAN]	0.1071	1	1	1	11520000	14.9	10.51		P62906	60S ribosomal protein L10a OS=Homo sapiens OX=9606 GN=RPL10A PE=1 SV=2 - [RL10A_HUMAN]	0.0369	1	1	1	6601000	24.8	9.94
Q13885	Tubulin beta-2A chain OS=Homo sapiens OX=9606 GN=TUBB2A PE=1 SV=1 - [TBB2A_HUMAN]	0.2674	1	9	13	129200000	49.9	4.89		Q13885	Tubulin beta-2A chain OS=Homo sapiens OX=9606 GN=TUBB2A PE=1 SV=1 - [TBB2A_HUMAN]	0.236	1	8	12	178000000	49.9	4.89		P04350	Tubulin beta-4A chain OS=Homo sapiens OX=9606 GN=TUBB4A PE=1 SV=2 - [TBB4A_HUMAN]	0.3176	1	10	18	149700000	49.6	4.88		P62241	40S ribosomal protein S8 OS=Homo sapiens OX=9606 GN=RPS8 PE=1 SV=2 - [RS8_HUMAN]	0.1346	2	2	3	7243000	24.2	10.32		P62241	40S ribosomal protein S8 OS=Homo sapiens OX=9606 GN=RPS8 PE=1 SV=2 - [RS8_HUMAN]	0.2452	4	4	4	10410000	24.2	10.32
P07437	Tubulin beta chain OS=Homo sapiens OX=9606 GN=TUBB PE=1 SV=2 - [TBB5_HUMAN]	0.3288	2	11	18	139200000	49.6	4.89		P62745	Rho-related GTP-binding protein RhoB OS=Homo sapiens OX=9606 GN=RHOB PE=1 SV=1 - [RHOB_HUMAN]	0.1224	1	1	1		22.1	5.24		Q01130	Serine/arginine-rich splicing factor 2 OS=Homo sapiens OX=9606 GN=SRSF2 PE=1 SV=4 - [SRSF2_HUMAN]	0.0769	1	1	2		25.5	11.85		P61163	Alpha-centractin OS=Homo sapiens OX=9606 GN=ACTR1A PE=1 SV=1 - [ACTZ_HUMAN]	0.0452	1	1	1		42.6	6.64		P0C0S5	Histone H2A.Z OS=Homo sapiens OX=9606 GN=H2AFZ PE=1 SV=2 - [H2AZ_HUMAN]	0.2344	1	3	4	347800000	13.5	10.58
P27635	60S ribosomal protein L10 OS=Homo sapiens OX=9606 GN=RPL10 PE=1 SV=4 - [RL10_HUMAN]	0.0607	1	1	1		24.6	10.08		P07437	Tubulin beta chain OS=Homo sapiens OX=9606 GN=TUBB PE=1 SV=2 - [TBB5_HUMAN]	0.2973	2	10	17	193600000	49.6	4.89		Q13885	Tubulin beta-2A chain OS=Homo sapiens OX=9606 GN=TUBB2A PE=1 SV=1 - [TBB2A_HUMAN]	0.3258	1	10	15	121800000	49.9	4.89		P0C0S5	Histone H2A.Z OS=Homo sapiens OX=9606 GN=H2AFZ PE=1 SV=2 - [H2AZ_HUMAN]	0.2031	1	3	4	125600000	13.5	10.58		Q01130	Serine/arginine-rich splicing factor 2 OS=Homo sapiens OX=9606 GN=SRSF2 PE=1 SV=4 - [SRSF2_HUMAN]	0.0769	1	1	2	1009000	25.5	11.85
P62750	60S ribosomal protein L23a OS=Homo sapiens OX=9606 GN=RPL23A PE=1 SV=1 - [RL23A_HUMAN]	0.0833	1	1	1	20810000	17.7	10.45		P27635	60S ribosomal protein L10 OS=Homo sapiens OX=9606 GN=RPL10 PE=1 SV=4 - [RL10_HUMAN]	0.0607	1	1	1	3861000	24.6	10.08		P62745	Rho-related GTP-binding protein RhoB OS=Homo sapiens OX=9606 GN=RHOB PE=1 SV=1 - [RHOB_HUMAN]	0.2092	2	2	2	1566000	22.1	5.24		Q01130	Serine/arginine-rich splicing factor 2 OS=Homo sapiens OX=9606 GN=SRSF2 PE=1 SV=4 - [SRSF2_HUMAN]	0.0769	1	1	1	263800	25.5	11.85		Q13185	Chromobox protein homolog 3 OS=Homo sapiens OX=9606 GN=CBX3 PE=1 SV=4 - [CBX3_HUMAN]	0.0874	1	1	1		20.8	5.33
P62753	40S ribosomal protein S6 OS=Homo sapiens OX=9606 GN=RPS6 PE=1 SV=1 - [RS6_HUMAN]	0.1084	2	2	2	6179000	28.7	10.84		P62753	40S ribosomal protein S6 OS=Homo sapiens OX=9606 GN=RPS6 PE=1 SV=1 - [RS6_HUMAN]	0.0602	1	1	1		28.7	10.84		P07437	Tubulin beta chain OS=Homo sapiens OX=9606 GN=TUBB PE=1 SV=2 - [TBB5_HUMAN]	0.3874	2	12	20	142000000	49.6	4.89		Q13185	Chromobox protein homolog 3 OS=Homo sapiens OX=9606 GN=CBX3 PE=1 SV=4 - [CBX3_HUMAN]	0.0874	1	1	1		20.8	5.33		Q13885	Tubulin beta-2A chain OS=Homo sapiens OX=9606 GN=TUBB2A PE=1 SV=1 - [TBB2A_HUMAN]	0.382	2	12	21	137300000	49.9	4.89
Q16777	Histone H2A type 2-C OS=Homo sapiens OX=9606 GN=HIST2H2AC PE=1 SV=4 - [H2A2C_HUMAN]	0.5504	5	5	9	338000000	14	10.9		Q9GZV4	Eukaryotic translation initiation factor 5A-2 OS=Homo sapiens OX=9606 GN=EIF5A2 PE=1 SV=3 - [IF5A2_HUMAN]	0.0784	1	1	1	22300000	16.8	5.58		P27635	60S ribosomal protein L10 OS=Homo sapiens OX=9606 GN=RPL10 PE=1 SV=4 - [RL10_HUMAN]	0.0607	1	1	1	2628000	24.6	10.08		Q13885	Tubulin beta-2A chain OS=Homo sapiens OX=9606 GN=TUBB2A PE=1 SV=1 - [TBB2A_HUMAN]	0.427	1	14	23	76150000	49.9	4.89		P62745	Rho-related GTP-binding protein RhoB OS=Homo sapiens OX=9606 GN=RHOB PE=1 SV=1 - [RHOB_HUMAN]	0.1224	1	1	1		22.1	5.24
P62269	40S ribosomal protein S18 OS=Homo sapiens OX=9606 GN=RPS18 PE=1 SV=3 - [RS18_HUMAN]	0.1316	2	2	2	3705000	17.7	10.99		P62269	40S ribosomal protein S18 OS=Homo sapiens OX=9606 GN=RPS18 PE=1 SV=3 - [RS18_HUMAN]	0.1118	2	2	2	16780000	17.7	10.99		P62750	60S ribosomal protein L23a OS=Homo sapiens OX=9606 GN=RPL23A PE=1 SV=1 - [RL23A_HUMAN]	0.0833	1	1	1	25900000	17.7	10.45		Q9BVA1	Tubulin beta-2B chain OS=Homo sapiens OX=9606 GN=TUBB2B PE=1 SV=1 - [TBB2B_HUMAN]	0.427	1	14	23	76150000	49.9	4.89		P07437	Tubulin beta chain OS=Homo sapiens OX=9606 GN=TUBB PE=1 SV=2 - [TBB5_HUMAN]	0.4099	1	13	23	139100000	49.6	4.89
P61313	60S ribosomal protein L15 OS=Homo sapiens OX=9606 GN=RPL15 PE=1 SV=2 - [RL15_HUMAN]	0.0931	2	2	2	2073000	24.1	11.62		P62249	40S ribosomal protein S16 OS=Homo sapiens OX=9606 GN=RPS16 PE=1 SV=2 - [RS16_HUMAN]	0.1986	3	3	3	17430000	16.4	10.21		P62269	40S ribosomal protein S18 OS=Homo sapiens OX=9606 GN=RPS18 PE=1 SV=3 - [RS18_HUMAN]	0.0592	1	1	1	4301000	17.7	10.99		P07437	Tubulin beta chain OS=Homo sapiens OX=9606 GN=TUBB PE=1 SV=2 - [TBB5_HUMAN]	0.3941	1	13	21	80490000	49.6	4.89		P84243	Histone H3.3 OS=Homo sapiens OX=9606 GN=H3F3A PE=1 SV=2 - [H33_HUMAN]	0.2868	2	2	3	156500000	15.3	11.27
P62249	40S ribosomal protein S16 OS=Homo sapiens OX=9606 GN=RPS16 PE=1 SV=2 - [RS16_HUMAN]	0.0479	1	1	1	6928000	16.4	10.21		P62258	14-3-3 protein epsilon OS=Homo sapiens OX=9606 GN=YWHAE PE=1 SV=1 - [1433E_HUMAN]	0.2745	5	6	7	34030000	29.2	4.74		P62249	40S ribosomal protein S16 OS=Homo sapiens OX=9606 GN=RPS16 PE=1 SV=2 - [RS16_HUMAN]	0.0479	1	1	1	6610000	16.4	10.21		P84243	Histone H3.3 OS=Homo sapiens OX=9606 GN=H3F3A PE=1 SV=2 - [H33_HUMAN]	0.2868	2	2	2	53040000	15.3	11.27		P27635	60S ribosomal protein L10 OS=Homo sapiens OX=9606 GN=RPL10 PE=1 SV=4 - [RL10_HUMAN]	0.1121	2	2	3	8487000	24.6	10.08
P62258	14-3-3 protein epsilon OS=Homo sapiens OX=9606 GN=YWHAE PE=1 SV=1 - [1433E_HUMAN]	0.251	4	5	6	20700000	29.2	4.74		P62854	40S ribosomal protein S26 OS=Homo sapiens OX=9606 GN=RPS26 PE=1 SV=3 - [RS26_HUMAN]	0.1304	1	1	1	2132000	13	11		P62258	14-3-3 protein epsilon OS=Homo sapiens OX=9606 GN=YWHAE PE=1 SV=1 - [1433E_HUMAN]	0.1765	3	4	4	23790000	29.2	4.74		P27635	60S ribosomal protein L10 OS=Homo sapiens OX=9606 GN=RPL10 PE=1 SV=4 - [RL10_HUMAN]	0.0607	1	1	1	2133000	24.6	10.08		Q9GZV4	Eukaryotic translation initiation factor 5A-2 OS=Homo sapiens OX=9606 GN=EIF5A2 PE=1 SV=3 - [IF5A2_HUMAN]	0.0784	1	1	2	15570000	16.8	5.58
P68371	Tubulin beta-4B chain OS=Homo sapiens OX=9606 GN=TUBB4B PE=1 SV=1 - [TBB4B_HUMAN]	0.3551	1	12	19	141800000	49.8	4.89		P68371	Tubulin beta-4B chain OS=Homo sapiens OX=9606 GN=TUBB4B PE=1 SV=1 - [TBB4B_HUMAN]	0.3236	2	11	17	196200000	49.8	4.89		P62854	40S ribosomal protein S26 OS=Homo sapiens OX=9606 GN=RPS26 PE=1 SV=3 - [RS26_HUMAN]	0.2609	2	2	2	11830000	13	11		P62750	60S ribosomal protein L23a OS=Homo sapiens OX=9606 GN=RPL23A PE=1 SV=1 - [RL23A_HUMAN]	0.0833	1	1	1	8296000	17.7	10.45		P62269	40S ribosomal protein S18 OS=Homo sapiens OX=9606 GN=RPS18 PE=1 SV=3 - [RS18_HUMAN]	0.1908	4	4	4	3040000	17.7	10.99
P62851	40S ribosomal protein S25 OS=Homo sapiens OX=9606 GN=RPS25 PE=1 SV=1 - [RS25_HUMAN]	0.072	1	1	1	2345000	13.7	10.11		P62851	40S ribosomal protein S25 OS=Homo sapiens OX=9606 GN=RPS25 PE=1 SV=1 - [RS25_HUMAN]	0.144	2	2	2	8440000	13.7	10.11		P68371	Tubulin beta-4B chain OS=Homo sapiens OX=9606 GN=TUBB4B PE=1 SV=1 - [TBB4B_HUMAN]	0.4135	1	13	22	149700000	49.8	4.89		Q16777	Histone H2A type 2-C OS=Homo sapiens OX=9606 GN=HIST2H2AC PE=1 SV=4 - [H2A2C_HUMAN]	0.5504	2	5	10	269100000	14	10.9		P61313	60S ribosomal protein L15 OS=Homo sapiens OX=9606 GN=RPL15 PE=1 SV=2 - [RL15_HUMAN]	0.0588	1	1	1	3156000	24.1	11.62
P62917	60S ribosomal protein L8 OS=Homo sapiens OX=9606 GN=RPL8 PE=1 SV=2 - [RL8_HUMAN]	0.0428	1	1	1	3874000	28	11.03		P62917	60S ribosomal protein L8 OS=Homo sapiens OX=9606 GN=RPL8 PE=1 SV=2 - [RL8_HUMAN]	0.0428	1	1	1	5959000	28	11.03		P62851	40S ribosomal protein S25 OS=Homo sapiens OX=9606 GN=RPS25 PE=1 SV=1 - [RS25_HUMAN]	0.072	1	1	1	2393000	13.7	10.11		P62269	40S ribosomal protein S18 OS=Homo sapiens OX=9606 GN=RPS18 PE=1 SV=3 - [RS18_HUMAN]	0.1118	2	2	2	4952000	17.7	10.99		P62249	40S ribosomal protein S16 OS=Homo sapiens OX=9606 GN=RPS16 PE=1 SV=2 - [RS16_HUMAN]	0.0753	1	1	1	24570000	16.4	10.21
Q9H223	EH domain-containing protein 4 OS=Homo sapiens OX=9606 GN=EHD4 PE=1 SV=1 - [EHD4_HUMAN]	0.024	1	1	1	4631000	61.1	6.76		Q9H223	EH domain-containing protein 4 OS=Homo sapiens OX=9606 GN=EHD4 PE=1 SV=1 - [EHD4_HUMAN]	0.0277	1	1	1	3636000	61.1	6.76		P62917	60S ribosomal protein L8 OS=Homo sapiens OX=9606 GN=RPL8 PE=1 SV=2 - [RL8_HUMAN]	0.0428	1	1	1	4195000	28	11.03		P61313	60S ribosomal protein L15 OS=Homo sapiens OX=9606 GN=RPL15 PE=1 SV=2 - [RL15_HUMAN]	0.0686	1	1	1	1946000	24.1	11.62		P62258	14-3-3 protein epsilon OS=Homo sapiens OX=9606 GN=YWHAE PE=1 SV=1 - [1433E_HUMAN]	0.302	5	6	7	32070000	29.2	4.74
P14550	Aldo-keto reductase family 1 member A1 OS=Homo sapiens OX=9606 GN=AKR1A1 PE=1 SV=3 - [AK1A1_HUMAN]	0.2585	7	7	10	37770000	36.5	6.79		P14550	Aldo-keto reductase family 1 member A1 OS=Homo sapiens OX=9606 GN=AKR1A1 PE=1 SV=3 - [AK1A1_HUMAN]	0.1969	5	5	5	52070000	36.5	6.79		P60510	Serine/threonine-protein phosphatase 4 catalytic subunit OS=Homo sapiens OX=9606 GN=PPP4C PE=1 SV=1 - [PP4C_HUMAN]	0.0358	1	1	1		35.1	5.06		P62249	40S ribosomal protein S16 OS=Homo sapiens OX=9606 GN=RPS16 PE=1 SV=2 - [RS16_HUMAN]	0.1301	2	2	2	8297000	16.4	10.21		P62854	40S ribosomal protein S26 OS=Homo sapiens OX=9606 GN=RPS26 PE=1 SV=3 - [RS26_HUMAN]	0.1304	1	1	1	21450000	13	11
O14979	Heterogeneous nuclear ribonucleoprotein D-like OS=Homo sapiens OX=9606 GN=HNRNPDL PE=1 SV=3 - [HNRDL_HUMAN]	0.0571	1	2	2	3794000	46.4	9.57		O14979	Heterogeneous nuclear ribonucleoprotein D-like OS=Homo sapiens OX=9606 GN=HNRNPDL PE=1 SV=3 - [HNRDL_HUMAN]	0.0381	1	1	1	4464000	46.4	9.57		P28062	Proteasome subunit beta type-8 OS=Homo sapiens OX=9606 GN=PSMB8 PE=1 SV=3 - [PSB8_HUMAN]	0.0399	1	1	1		30.3	7.43		P62258	14-3-3 protein epsilon OS=Homo sapiens OX=9606 GN=YWHAE PE=1 SV=1 - [1433E_HUMAN]	0.3922	8	9	9	15980000	29.2	4.74		P68371	Tubulin beta-4B chain OS=Homo sapiens OX=9606 GN=TUBB4B PE=1 SV=1 - [TBB4B_HUMAN]	0.4157	2	13	24	139100000	49.8	4.89
O43488	Aflatoxin B1 aldehyde reductase member 2 OS=Homo sapiens OX=9606 GN=AKR7A2 PE=1 SV=3 - [ARK72_HUMAN]	0.0529	1	1	1	10420000	39.6	7.17		P17661	Desmin OS=Homo sapiens OX=9606 GN=DES PE=1 SV=3 - [DESM_HUMAN]	0.0574	1	3	3	26280000	53.5	5.27		P14550	Aldo-keto reductase family 1 member A1 OS=Homo sapiens OX=9606 GN=AKR1A1 PE=1 SV=3 - [AK1A1_HUMAN]	0.1631	4	4	5	27420000	36.5	6.79		P62854	40S ribosomal protein S26 OS=Homo sapiens OX=9606 GN=RPS26 PE=1 SV=3 - [RS26_HUMAN]	0.1304	1	1	1	2147000	13	11		P62851	40S ribosomal protein S25 OS=Homo sapiens OX=9606 GN=RPS25 PE=1 SV=1 - [RS25_HUMAN]	0.152	2	2	2	19510000	13.7	10.11
P42704	Leucine-rich PPR motif-containing protein, mitochondrial OS=Homo sapiens OX=9606 GN=LRPPRC PE=1 SV=3 - [LPPRC_HUMAN]	0.0258	3	3	3	3862000	157.8	6.13		O43488	Aflatoxin B1 aldehyde reductase member 2 OS=Homo sapiens OX=9606 GN=AKR7A2 PE=1 SV=3 - [ARK72_HUMAN]	0.0947	2	2	2	21010000	39.6	7.17		O14979	Heterogeneous nuclear ribonucleoprotein D-like OS=Homo sapiens OX=9606 GN=HNRNPDL PE=1 SV=3 - [HNRDL_HUMAN]	0.0381	1	1	1	4718000	46.4	9.57		P68371	Tubulin beta-4B chain OS=Homo sapiens OX=9606 GN=TUBB4B PE=1 SV=1 - [TBB4B_HUMAN]	0.4539	2	15	26	78420000	49.8	4.89		Q9H223	EH domain-containing protein 4 OS=Homo sapiens OX=9606 GN=EHD4 PE=1 SV=1 - [EHD4_HUMAN]	0.0277	1	1	1		61.1	6.76
P04083	Annexin A1 OS=Homo sapiens OX=9606 GN=ANXA1 PE=1 SV=2 - [ANXA1_HUMAN]	0.0462	1	1	1	5781000	38.7	7.02		P42704	Leucine-rich PPR motif-containing protein, mitochondrial OS=Homo sapiens OX=9606 GN=LRPPRC PE=1 SV=3 - [LPPRC_HUMAN]	0.0136	2	2	3	369900	157.8	6.13		P17661	Desmin OS=Homo sapiens OX=9606 GN=DES PE=1 SV=3 - [DESM_HUMAN]	0.0617	1	3	4	25520000	53.5	5.27		P62851	40S ribosomal protein S25 OS=Homo sapiens OX=9606 GN=RPS25 PE=1 SV=1 - [RS25_HUMAN]	0.072	1	1	1	1451000	13.7	10.11		P28062	Proteasome subunit beta type-8 OS=Homo sapiens OX=9606 GN=PSMB8 PE=1 SV=3 - [PSB8_HUMAN]	0.0399	1	1	1	1952000	30.3	7.43
P98082	Disabled homolog 2 OS=Homo sapiens OX=9606 GN=DAB2 PE=1 SV=3 - [DAB2_HUMAN]	0.0273	2	2	2	7542000	82.4	5.53		P04083	Annexin A1 OS=Homo sapiens OX=9606 GN=ANXA1 PE=1 SV=2 - [ANXA1_HUMAN]	0.0462	1	1	1	7117000	38.7	7.02		O43488	Aflatoxin B1 aldehyde reductase member 2 OS=Homo sapiens OX=9606 GN=AKR7A2 PE=1 SV=3 - [ARK72_HUMAN]	0.117	3	3	3	6364000	39.6	7.17		P62917	60S ribosomal protein L8 OS=Homo sapiens OX=9606 GN=RPL8 PE=1 SV=2 - [RL8_HUMAN]	0.0428	1	1	1	2822000	28	11.03		P14550	Aldo-keto reductase family 1 member A1 OS=Homo sapiens OX=9606 GN=AKR1A1 PE=1 SV=3 - [AK1A1_HUMAN]	0.2308	6	6	7	19460000	36.5	6.79
P36543	V-type proton ATPase subunit E 1 OS=Homo sapiens OX=9606 GN=ATP6V1E1 PE=1 SV=1 - [VATE1_HUMAN]	0.1018	2	2	2	7662000	26.1	8		P98082	Disabled homolog 2 OS=Homo sapiens OX=9606 GN=DAB2 PE=1 SV=3 - [DAB2_HUMAN]	0.0442	3	3	3	8187000	82.4	5.53		P42704	Leucine-rich PPR motif-containing protein, mitochondrial OS=Homo sapiens OX=9606 GN=LRPPRC PE=1 SV=3 - [LPPRC_HUMAN]	0.0359	4	4	4	1493000	157.8	6.13		P28062	Proteasome subunit beta type-8 OS=Homo sapiens OX=9606 GN=PSMB8 PE=1 SV=3 - [PSB8_HUMAN]	0.0399	1	1	1	1561000	30.3	7.43		O43488	Aflatoxin B1 aldehyde reductase member 2 OS=Homo sapiens OX=9606 GN=AKR7A2 PE=1 SV=3 - [ARK72_HUMAN]	0.1281	3	3	4	5430000	39.6	7.17
P05783	Keratin, type I cytoskeletal 18 OS=Homo sapiens OX=9606 GN=KRT18 PE=1 SV=2 - [K1C18_HUMAN]	0.2395	7	9	10	194000000	48	5.45		P36543	V-type proton ATPase subunit E 1 OS=Homo sapiens OX=9606 GN=ATP6V1E1 PE=1 SV=1 - [VATE1_HUMAN]	0.2168	4	4	4	11970000	26.1	8		P04083	Annexin A1 OS=Homo sapiens OX=9606 GN=ANXA1 PE=1 SV=2 - [ANXA1_HUMAN]	0.1329	3	3	3	7427000	38.7	7.02		P14550	Aldo-keto reductase family 1 member A1 OS=Homo sapiens OX=9606 GN=AKR1A1 PE=1 SV=3 - [AK1A1_HUMAN]	0.2246	6	6	7	11580000	36.5	6.79		Q13595	Transformer-2 protein homolog alpha OS=Homo sapiens OX=9606 GN=TRA2A PE=1 SV=1 - [TRA2A_HUMAN]	0.0496	1	1	1		32.7	11.27
O75251	NADH dehydrogenase [ubiquinone] iron-sulfur protein 7, mitochondrial OS=Homo sapiens OX=9606 GN=NDUFS7 PE=1 SV=3 - [NDUS7_HUMAN]	0.108	2	2	2	1030000	23.5	9.99		P05783	Keratin, type I cytoskeletal 18 OS=Homo sapiens OX=9606 GN=KRT18 PE=1 SV=2 - [K1C18_HUMAN]	0.2209	5	7	14	335600000	48	5.45		P98082	Disabled homolog 2 OS=Homo sapiens OX=9606 GN=DAB2 PE=1 SV=3 - [DAB2_HUMAN]	0.0299	2	2	2	4654000	82.4	5.53		O43488	Aflatoxin B1 aldehyde reductase member 2 OS=Homo sapiens OX=9606 GN=AKR7A2 PE=1 SV=3 - [ARK72_HUMAN]	0.0334	1	1	1	3950000	39.6	7.17		P36873	Serine/threonine-protein phosphatase PP1-gamma catalytic subunit OS=Homo sapiens OX=9606 GN=PPP1CC PE=1 SV=1 - [PP1G_HUMAN]	0.0526	1	1	1		37	6.54
P37235	Hippocalcin-like protein 1 OS=Homo sapiens OX=9606 GN=HPCAL1 PE=1 SV=3 - [HPCL1_HUMAN]	0.0415	1	1	1		22.3	5.35		Q15181	Inorganic pyrophosphatase OS=Homo sapiens OX=9606 GN=PPA1 PE=1 SV=2 - [IPYR_HUMAN]	0.0484	1	1	1		32.6	5.86		P36543	V-type proton ATPase subunit E 1 OS=Homo sapiens OX=9606 GN=ATP6V1E1 PE=1 SV=1 - [VATE1_HUMAN]	0.1549	3	3	3	6787000	26.1	8		P42704	Leucine-rich PPR motif-containing protein, mitochondrial OS=Homo sapiens OX=9606 GN=LRPPRC PE=1 SV=3 - [LPPRC_HUMAN]	0.0265	3	3	3	345200	157.8	6.13		P42704	Leucine-rich PPR motif-containing protein, mitochondrial OS=Homo sapiens OX=9606 GN=LRPPRC PE=1 SV=3 - [LPPRC_HUMAN]	0.0244	2	2	2	616500	157.8	6.13
P07148	Fatty acid-binding protein, liver OS=Homo sapiens OX=9606 GN=FABP1 PE=1 SV=1 - [FABPL_HUMAN]	0.189	2	2	3	4782000	14.2	7.18		O75251	NADH dehydrogenase [ubiquinone] iron-sulfur protein 7, mitochondrial OS=Homo sapiens OX=9606 GN=NDUFS7 PE=1 SV=3 - [NDUS7_HUMAN]	0.0423	1	1	1	2423000	23.5	9.99		P05783	Keratin, type I cytoskeletal 18 OS=Homo sapiens OX=9606 GN=KRT18 PE=1 SV=2 - [K1C18_HUMAN]	0.2302	8	10	14	234000000	48	5.45		P04083	Annexin A1 OS=Homo sapiens OX=9606 GN=ANXA1 PE=1 SV=2 - [ANXA1_HUMAN]	0.1561	4	4	5	6511000	38.7	7.02		P04083	Annexin A1 OS=Homo sapiens OX=9606 GN=ANXA1 PE=1 SV=2 - [ANXA1_HUMAN]	0.1965	5	5	6	11090000	38.7	7.02
P0DMV9	Heat shock 70 kDa protein 1B OS=Homo sapiens OX=9606 GN=HSPA1B PE=1 SV=1 - [HS71B_HUMAN]	0.1264	4	5	7	14790000	70	5.66		P07148	Fatty acid-binding protein, liver OS=Homo sapiens OX=9606 GN=FABP1 PE=1 SV=1 - [FABPL_HUMAN]	0.1102	1	1	1	11300000	14.2	7.18		O75251	NADH dehydrogenase [ubiquinone] iron-sulfur protein 7, mitochondrial OS=Homo sapiens OX=9606 GN=NDUFS7 PE=1 SV=3 - [NDUS7_HUMAN]	0.0657	1	1	1	1659000	23.5	9.99		P46063	ATP-dependent DNA helicase Q1 OS=Homo sapiens OX=9606 GN=RECQL PE=1 SV=3 - [RECQ1_HUMAN]	0.0216	1	1	1		73.4	7.88		P98082	Disabled homolog 2 OS=Homo sapiens OX=9606 GN=DAB2 PE=1 SV=3 - [DAB2_HUMAN]	0.0143	1	1	1	3083000	82.4	5.53
P84103	Serine/arginine-rich splicing factor 3 OS=Homo sapiens OX=9606 GN=SRSF3 PE=1 SV=1 - [SRSF3_HUMAN]	0.1402	2	2	3	25240000	19.3	11.65		P0DMV9	Heat shock 70 kDa protein 1B OS=Homo sapiens OX=9606 GN=HSPA1B PE=1 SV=1 - [HS71B_HUMAN]	0.142	5	7	8	56280000	70	5.66		P07148	Fatty acid-binding protein, liver OS=Homo sapiens OX=9606 GN=FABP1 PE=1 SV=1 - [FABPL_HUMAN]	0.1102	1	1	1	8704000	14.2	7.18		P98082	Disabled homolog 2 OS=Homo sapiens OX=9606 GN=DAB2 PE=1 SV=3 - [DAB2_HUMAN]	0.0143	1	1	1	2160000	82.4	5.53		P46777	60S ribosomal protein L5 OS=Homo sapiens OX=9606 GN=RPL5 PE=1 SV=3 - [RL5_HUMAN]	0.0808	2	2	2	2479000	34.3	9.72
P16219	Short-chain specific acyl-CoA dehydrogenase, mitochondrial OS=Homo sapiens OX=9606 GN=ACADS PE=1 SV=1 - [ACADS_HUMAN]	0.017	1	1	1	1524000	44.3	7.99		P84103	Serine/arginine-rich splicing factor 3 OS=Homo sapiens OX=9606 GN=SRSF3 PE=1 SV=1 - [SRSF3_HUMAN]	0.0854	1	1	2	56460000	19.3	11.65		P0DMV9	Heat shock 70 kDa protein 1B OS=Homo sapiens OX=9606 GN=HSPA1B PE=1 SV=1 - [HS71B_HUMAN]	0.1326	4	6	7	48720000	70	5.66		P46777	60S ribosomal protein L5 OS=Homo sapiens OX=9606 GN=RPL5 PE=1 SV=3 - [RL5_HUMAN]	0.0842	2	2	2	1756000	34.3	9.72		Q96CT7	Coiled-coil domain-containing protein 124 OS=Homo sapiens OX=9606 GN=CCDC124 PE=1 SV=1 - [CC124_HUMAN]	0.0583	1	1	1		25.8	9.54
P35637	RNA-binding protein FUS OS=Homo sapiens OX=9606 GN=FUS PE=1 SV=1 - [FUS_HUMAN]	0.0266	1	1	1	2970000	53.4	9.36		P16219	Short-chain specific acyl-CoA dehydrogenase, mitochondrial OS=Homo sapiens OX=9606 GN=ACADS PE=1 SV=1 - [ACADS_HUMAN]	0.0291	1	1	1	8306000	44.3	7.99		P84103	Serine/arginine-rich splicing factor 3 OS=Homo sapiens OX=9606 GN=SRSF3 PE=1 SV=1 - [SRSF3_HUMAN]	0.0854	1	1	1	3180000	19.3	11.65		P36543	V-type proton ATPase subunit E 1 OS=Homo sapiens OX=9606 GN=ATP6V1E1 PE=1 SV=1 - [VATE1_HUMAN]	0.1637	3	3	4	3299000	26.1	8		P36543	V-type proton ATPase subunit E 1 OS=Homo sapiens OX=9606 GN=ATP6V1E1 PE=1 SV=1 - [VATE1_HUMAN]	0.2124	4	4	6	7080000	26.1	8
P45880	Voltage-dependent anion-selective channel protein 2 OS=Homo sapiens OX=9606 GN=VDAC2 PE=1 SV=2 - [VDAC2_HUMAN]	0.0782	1	1	1		31.5	7.56		P00846	ATP synthase subunit a OS=Homo sapiens OX=9606 GN=MT-ATP6 PE=1 SV=1 - [ATP6_HUMAN]	0.0442	1	1	1	15160000	24.8	10.1		P35637	RNA-binding protein FUS OS=Homo sapiens OX=9606 GN=FUS PE=1 SV=1 - [FUS_HUMAN]	0.0266	1	1	1	2589000	53.4	9.36		P05783	Keratin, type I cytoskeletal 18 OS=Homo sapiens OX=9606 GN=KRT18 PE=1 SV=2 - [K1C18_HUMAN]	0.1558	3	5	5	32310000	48	5.45		P05783	Keratin, type I cytoskeletal 18 OS=Homo sapiens OX=9606 GN=KRT18 PE=1 SV=2 - [K1C18_HUMAN]	0.4023	11	13	14	64940000	48	5.45
P55072	Transitional endoplasmic reticulum ATPase OS=Homo sapiens OX=9606 GN=VCP PE=1 SV=4 - [TERA_HUMAN]	0.0459	2	2	2	1401000	89.3	5.26		P35637	RNA-binding protein FUS OS=Homo sapiens OX=9606 GN=FUS PE=1 SV=1 - [FUS_HUMAN]	0.0304	1	1	1	4835000	53.4	9.36		O43399	Tumor protein D54 OS=Homo sapiens OX=9606 GN=TPD52L2 PE=1 SV=2 - [TPD54_HUMAN]	0.0777	1	1	1	2821000	22.2	5.36		P07148	Fatty acid-binding protein, liver OS=Homo sapiens OX=9606 GN=FABP1 PE=1 SV=1 - [FABPL_HUMAN]	0.189	2	2	2	2658000	14.2	7.18		O75251	NADH dehydrogenase [ubiquinone] iron-sulfur protein 7, mitochondrial OS=Homo sapiens OX=9606 GN=NDUFS7 PE=1 SV=3 - [NDUS7_HUMAN]	0.0657	1	1	1		23.5	9.99
P02743	Serum amyloid P-component OS=Homo sapiens OX=9606 GN=APCS PE=1 SV=2 - [SAMP_HUMAN]	0.0987	2	2	2	5401000	25.4	6.54		O43399	Tumor protein D54 OS=Homo sapiens OX=9606 GN=TPD52L2 PE=1 SV=2 - [TPD54_HUMAN]	0.0777	1	1	1	2832000	22.2	5.36		P12694	2-oxoisovalerate dehydrogenase subunit alpha, mitochondrial OS=Homo sapiens OX=9606 GN=BCKDHA PE=1 SV=2 - [ODBA_HUMAN]	0.0584	2	2	2	664700	50.4	8.27		P0DMV9	Heat shock 70 kDa protein 1B OS=Homo sapiens OX=9606 GN=HSPA1B PE=1 SV=1 - [HS71B_HUMAN]	0.2044	7	9	12	18260000	70	5.66		P07148	Fatty acid-binding protein, liver OS=Homo sapiens OX=9606 GN=FABP1 PE=1 SV=1 - [FABPL_HUMAN]	0.189	2	2	2	5373000	14.2	7.18
P30566	Adenylosuccinate lyase OS=Homo sapiens OX=9606 GN=ADSL PE=1 SV=2 - [PUR8_HUMAN]	0.0227	1	1	1		54.9	7.11		Q99653	Calcineurin B homologous protein 1 OS=Homo sapiens OX=9606 GN=CHP1 PE=1 SV=3 - [CHP1_HUMAN]	0.0615	1	1	1	7497000	22.4	5.1		P27105	Erythrocyte band 7 integral membrane protein OS=Homo sapiens OX=9606 GN=STOM PE=1 SV=3 - [STOM_HUMAN]	0.0417	1	1	1		31.7	7.88		Q9UL25	Ras-related protein Rab-21 OS=Homo sapiens OX=9606 GN=RAB21 PE=1 SV=3 - [RAB21_HUMAN]	0.0444	1	1	1		24.3	7.94		P0DMV9	Heat shock 70 kDa protein 1B OS=Homo sapiens OX=9606 GN=HSPA1B PE=1 SV=1 - [HS71B_HUMAN]	0.1685	5	7	9	31750000	70	5.66
P18859	ATP synthase-coupling factor 6, mitochondrial OS=Homo sapiens OX=9606 GN=ATP5PF PE=1 SV=1 - [ATP5J_HUMAN]	0.1759	1	1	1	3215000	12.6	9.52		P27105	Erythrocyte band 7 integral membrane protein OS=Homo sapiens OX=9606 GN=STOM PE=1 SV=3 - [STOM_HUMAN]	0.1458	3	3	3	2756000	31.7	7.88		P45880	Voltage-dependent anion-selective channel protein 2 OS=Homo sapiens OX=9606 GN=VDAC2 PE=1 SV=2 - [VDAC2_HUMAN]	0.1429	2	2	3	3381000	31.5	7.56		P84103	Serine/arginine-rich splicing factor 3 OS=Homo sapiens OX=9606 GN=SRSF3 PE=1 SV=1 - [SRSF3_HUMAN]	0.1402	2	2	2	11020000	19.3	11.65		P84103	Serine/arginine-rich splicing factor 3 OS=Homo sapiens OX=9606 GN=SRSF3 PE=1 SV=1 - [SRSF3_HUMAN]	0.0854	1	1	1	28160000	19.3	11.65
P00390	Glutathione reductase, mitochondrial OS=Homo sapiens OX=9606 GN=GSR PE=1 SV=2 - [GSHR_HUMAN]	0.0211	1	1	1	2197000	56.2	8.5		P45880	Voltage-dependent anion-selective channel protein 2 OS=Homo sapiens OX=9606 GN=VDAC2 PE=1 SV=2 - [VDAC2_HUMAN]	0.1531	3	3	3	21060000	31.5	7.56		P55072	Transitional endoplasmic reticulum ATPase OS=Homo sapiens OX=9606 GN=VCP PE=1 SV=4 - [TERA_HUMAN]	0.0372	2	2	3	8505000	89.3	5.26		P16219	Short-chain specific acyl-CoA dehydrogenase, mitochondrial OS=Homo sapiens OX=9606 GN=ACADS PE=1 SV=1 - [ACADS_HUMAN]	0.085	3	3	3	2880000	44.3	7.99		P16219	Short-chain specific acyl-CoA dehydrogenase, mitochondrial OS=Homo sapiens OX=9606 GN=ACADS PE=1 SV=1 - [ACADS_HUMAN]	0.0558	2	2	2	4705000	44.3	7.99
P50395	Rab GDP dissociation inhibitor beta OS=Homo sapiens OX=9606 GN=GDI2 PE=1 SV=2 - [GDIB_HUMAN]	0.2449	7	8	8	11340000	50.6	6.47		P55072	Transitional endoplasmic reticulum ATPase OS=Homo sapiens OX=9606 GN=VCP PE=1 SV=4 - [TERA_HUMAN]	0.0744	3	3	4	5960000	89.3	5.26		P02743	Serum amyloid P-component OS=Homo sapiens OX=9606 GN=APCS PE=1 SV=2 - [SAMP_HUMAN]	0.0987	2	2	2	6785000	25.4	6.54		P35637	RNA-binding protein FUS OS=Homo sapiens OX=9606 GN=FUS PE=1 SV=1 - [FUS_HUMAN]	0.0304	2	2	2	2579000	53.4	9.36		P35637	RNA-binding protein FUS OS=Homo sapiens OX=9606 GN=FUS PE=1 SV=1 - [FUS_HUMAN]	0.0266	1	1	1	1470000	53.4	9.36
Q04837	Single-stranded DNA-binding protein, mitochondrial OS=Homo sapiens OX=9606 GN=SSBP1 PE=1 SV=1 - [SSBP_HUMAN]	0.1014	1	1	1	3162000	17.2	9.6		P02743	Serum amyloid P-component OS=Homo sapiens OX=9606 GN=APCS PE=1 SV=2 - [SAMP_HUMAN]	0.0807	2	2	2	7479000	25.4	6.54		P18859	ATP synthase-coupling factor 6, mitochondrial OS=Homo sapiens OX=9606 GN=ATP5PF PE=1 SV=1 - [ATP5J_HUMAN]	0.2593	2	2	2	3880000	12.6	9.52		P27105	Erythrocyte band 7 integral membrane protein OS=Homo sapiens OX=9606 GN=STOM PE=1 SV=3 - [STOM_HUMAN]	0.0833	2	2	3	601600	31.7	7.88		P27105	Erythrocyte band 7 integral membrane protein OS=Homo sapiens OX=9606 GN=STOM PE=1 SV=3 - [STOM_HUMAN]	0.1632	3	3	3	2280000	31.7	7.88
Q16698	2,4-dienoyl-CoA reductase, mitochondrial OS=Homo sapiens OX=9606 GN=DECR1 PE=1 SV=1 - [DECR_HUMAN]	0.194	4	4	4	8967000	36	9.28		P18859	ATP synthase-coupling factor 6, mitochondrial OS=Homo sapiens OX=9606 GN=ATP5PF PE=1 SV=1 - [ATP5J_HUMAN]	0.2593	2	2	2	4437000	12.6	9.52		P00390	Glutathione reductase, mitochondrial OS=Homo sapiens OX=9606 GN=GSR PE=1 SV=2 - [GSHR_HUMAN]	0.0211	1	1	1	3586000	56.2	8.5		P45880	Voltage-dependent anion-selective channel protein 2 OS=Homo sapiens OX=9606 GN=VDAC2 PE=1 SV=2 - [VDAC2_HUMAN]	0.1463	2	2	2	3686000	31.5	7.56		P45880	Voltage-dependent anion-selective channel protein 2 OS=Homo sapiens OX=9606 GN=VDAC2 PE=1 SV=2 - [VDAC2_HUMAN]	0.1463	2	2	4	12590000	31.5	7.56
O94760	N(G),N(G)-dimethylarginine dimethylaminohydrolase 1 OS=Homo sapiens OX=9606 GN=DDAH1 PE=1 SV=3 - [DDAH1_HUMAN]	0.0351	1	1	1	5092000	31.1	5.81		P00390	Glutathione reductase, mitochondrial OS=Homo sapiens OX=9606 GN=GSR PE=1 SV=2 - [GSHR_HUMAN]	0.0211	1	1	1		56.2	8.5		P50395	Rab GDP dissociation inhibitor beta OS=Homo sapiens OX=9606 GN=GDI2 PE=1 SV=2 - [GDIB_HUMAN]	0.209	6	6	8	12870000	50.6	6.47		P55072	Transitional endoplasmic reticulum ATPase OS=Homo sapiens OX=9606 GN=VCP PE=1 SV=4 - [TERA_HUMAN]	0.1712	10	10	14	5345000	89.3	5.26		P55072	Transitional endoplasmic reticulum ATPase OS=Homo sapiens OX=9606 GN=VCP PE=1 SV=4 - [TERA_HUMAN]	0.165	9	9	13	10330000	89.3	5.26
Q03154	Aminoacylase-1 OS=Homo sapiens OX=9606 GN=ACY1 PE=1 SV=1 - [ACY1_HUMAN]	0.3676	10	10	12	45730000	45.9	6.18		P50395	Rab GDP dissociation inhibitor beta OS=Homo sapiens OX=9606 GN=GDI2 PE=1 SV=2 - [GDIB_HUMAN]	0.1663	5	5	5	11950000	50.6	6.47		Q04837	Single-stranded DNA-binding protein, mitochondrial OS=Homo sapiens OX=9606 GN=SSBP1 PE=1 SV=1 - [SSBP_HUMAN]	0.1014	1	1	1	6061000	17.2	9.6		P02743	Serum amyloid P-component OS=Homo sapiens OX=9606 GN=APCS PE=1 SV=2 - [SAMP_HUMAN]	0.148	3	3	3	4962000	25.4	6.54		P02743	Serum amyloid P-component OS=Homo sapiens OX=9606 GN=APCS PE=1 SV=2 - [SAMP_HUMAN]	0.0987	2	2	2	11330000	25.4	6.54
Q03252	Lamin-B2 OS=Homo sapiens OX=9606 GN=LMNB2 PE=1 SV=4 - [LMNB2_HUMAN]	0.0177	1	1	1		69.9	5.59		Q04837	Single-stranded DNA-binding protein, mitochondrial OS=Homo sapiens OX=9606 GN=SSBP1 PE=1 SV=1 - [SSBP_HUMAN]	0.1014	1	1	1	4858000	17.2	9.6		Q16698	2,4-dienoyl-CoA reductase, mitochondrial OS=Homo sapiens OX=9606 GN=DECR1 PE=1 SV=1 - [DECR_HUMAN]	0.2239	5	5	5	24560000	36	9.28		P00390	Glutathione reductase, mitochondrial OS=Homo sapiens OX=9606 GN=GSR PE=1 SV=2 - [GSHR_HUMAN]	0.0613	2	2	2	2189000	56.2	8.5		P20339	Ras-related protein Rab-5A OS=Homo sapiens OX=9606 GN=RAB5A PE=1 SV=2 - [RAB5A_HUMAN]	0.0558	1	1	1	1447000	23.6	8.15
P20774	Mimecan OS=Homo sapiens OX=9606 GN=OGN PE=1 SV=1 - [MIME_HUMAN]	0.1477	3	3	5	17370000	33.9	5.63		Q16698	2,4-dienoyl-CoA reductase, mitochondrial OS=Homo sapiens OX=9606 GN=DECR1 PE=1 SV=1 - [DECR_HUMAN]	0.2269	5	5	6	49560000	36	9.28		O94760	N(G),N(G)-dimethylarginine dimethylaminohydrolase 1 OS=Homo sapiens OX=9606 GN=DDAH1 PE=1 SV=3 - [DDAH1_HUMAN]	0.0912	2	2	3	6256000	31.1	5.81		P50395	Rab GDP dissociation inhibitor beta OS=Homo sapiens OX=9606 GN=GDI2 PE=1 SV=2 - [GDIB_HUMAN]	0.0427	1	1	1	3134000	50.6	6.47		P00390	Glutathione reductase, mitochondrial OS=Homo sapiens OX=9606 GN=GSR PE=1 SV=2 - [GSHR_HUMAN]	0.0211	1	1	1	1950000	56.2	8.5
P25705	ATP synthase subunit alpha, mitochondrial OS=Homo sapiens OX=9606 GN=ATP5F1A PE=1 SV=1 - [ATPA_HUMAN]	0.4195	18	18	32	235100000	59.7	9.13		O94760	N(G),N(G)-dimethylarginine dimethylaminohydrolase 1 OS=Homo sapiens OX=9606 GN=DDAH1 PE=1 SV=3 - [DDAH1_HUMAN]	0.0912	2	2	3	5011000	31.1	5.81		P49821	NADH dehydrogenase [ubiquinone] flavoprotein 1, mitochondrial OS=Homo sapiens OX=9606 GN=NDUFV1 PE=1 SV=4 - [NDUV1_HUMAN]	0.0431	2	2	2	2630000	50.8	8.21		P12956	X-ray repair cross-complementing protein 6 OS=Homo sapiens OX=9606 GN=XRCC6 PE=1 SV=2 - [XRCC6_HUMAN]	0.0148	1	1	1	1347000	69.8	6.64		P50395	Rab GDP dissociation inhibitor beta OS=Homo sapiens OX=9606 GN=GDI2 PE=1 SV=2 - [GDIB_HUMAN]	0.1191	3	3	4	4391000	50.6	6.47
Q01740	Dimethylaniline monooxygenase [N-oxide-forming] 1 OS=Homo sapiens OX=9606 GN=FMO1 PE=1 SV=3 - [FMO1_HUMAN]	0.0996	4	4	4	598900000	60.3	7.2		P49821	NADH dehydrogenase [ubiquinone] flavoprotein 1, mitochondrial OS=Homo sapiens OX=9606 GN=NDUFV1 PE=1 SV=4 - [NDUV1_HUMAN]	0.0625	3	3	3	5892000	50.8	8.21		Q96KK5	Histone H2A type 1-H OS=Homo sapiens OX=9606 GN=HIST1H2AH PE=1 SV=3 - [H2A1H_HUMAN]	0.3281	1	4	10	416900000	13.9	10.89		Q16698	2,4-dienoyl-CoA reductase, mitochondrial OS=Homo sapiens OX=9606 GN=DECR1 PE=1 SV=1 - [DECR_HUMAN]	0.1433	3	3	3	6885000	36	9.28		P12956	X-ray repair cross-complementing protein 6 OS=Homo sapiens OX=9606 GN=XRCC6 PE=1 SV=2 - [XRCC6_HUMAN]	0.0378	2	2	2	1894000	69.8	6.64
O75368	SH3 domain-binding glutamic acid-rich-like protein OS=Homo sapiens OX=9606 GN=SH3BGRL PE=1 SV=1 - [SH3L1_HUMAN]	0.114	1	1	1	3731000	12.8	5.25		Q96KK5	Histone H2A type 1-H OS=Homo sapiens OX=9606 GN=HIST1H2AH PE=1 SV=3 - [H2A1H_HUMAN]	0.3281	1	4	10	551800000	13.9	10.89		Q03154	Aminoacylase-1 OS=Homo sapiens OX=9606 GN=ACY1 PE=1 SV=1 - [ACY1_HUMAN]	0.2672	7	7	9	51520000	45.9	6.18		A0A075B6K5	Immunoglobulin lambda variable 3-9 OS=Homo sapiens OX=9606 GN=IGLV3-9 PE=3 SV=1 - [LV39_HUMAN]	0.1391	1	1	1	386900	12.3	7.39		Q16698	2,4-dienoyl-CoA reductase, mitochondrial OS=Homo sapiens OX=9606 GN=DECR1 PE=1 SV=1 - [DECR_HUMAN]	0.1045	2	2	2	7408000	36	9.28
P25787	Proteasome subunit alpha type-2 OS=Homo sapiens OX=9606 GN=PSMA2 PE=1 SV=2 - [PSA2_HUMAN]	0.141	2	2	2		25.9	7.43		Q03154	Aminoacylase-1 OS=Homo sapiens OX=9606 GN=ACY1 PE=1 SV=1 - [ACY1_HUMAN]	0.3186	8	8	11	71970000	45.9	6.18		P20774	Mimecan OS=Homo sapiens OX=9606 GN=OGN PE=1 SV=1 - [MIME_HUMAN]	0.0839	2	2	3	29940000	33.9	5.63		Q03154	Aminoacylase-1 OS=Homo sapiens OX=9606 GN=ACY1 PE=1 SV=1 - [ACY1_HUMAN]	0.2598	7	7	10	14710000	45.9	6.18		P16520	Guanine nucleotide-binding protein G(I)/G(S)/G(T) subunit beta-3 OS=Homo sapiens OX=9606 GN=GNB3 PE=1 SV=1 - [GBB3_HUMAN]	0.0294	1	1	1	1516000	37.2	5.67
P08237	ATP-dependent 6-phosphofructokinase, muscle type OS=Homo sapiens OX=9606 GN=PFKM PE=1 SV=2 - [PFKAM_HUMAN]	0.0141	1	1	1	2115000	85.1	7.99		P48637	Glutathione synthetase OS=Homo sapiens OX=9606 GN=GSS PE=1 SV=1 - [GSHB_HUMAN]	0.038	2	2	2	7699000	52.4	5.92		P25705	ATP synthase subunit alpha, mitochondrial OS=Homo sapiens OX=9606 GN=ATP5F1A PE=1 SV=1 - [ATPA_HUMAN]	0.4195	18	18	28	200400000	59.7	9.13		Q03252	Lamin-B2 OS=Homo sapiens OX=9606 GN=LMNB2 PE=1 SV=4 - [LMNB2_HUMAN]	0.0226	1	1	2	1191000	69.9	5.59		A0A075B6K5	Immunoglobulin lambda variable 3-9 OS=Homo sapiens OX=9606 GN=IGLV3-9 PE=3 SV=1 - [LV39_HUMAN]	0.1391	1	1	1	2875000	12.3	7.39
Q93088	Betaine--homocysteine S-methyltransferase 1 OS=Homo sapiens OX=9606 GN=BHMT PE=1 SV=2 - [BHMT1_HUMAN]	0.2635	7	7	16	47600000	45	7.03		P20774	Mimecan OS=Homo sapiens OX=9606 GN=OGN PE=1 SV=1 - [MIME_HUMAN]	0.1477	3	3	4	16980000	33.9	5.63		Q01740	Dimethylaniline monooxygenase [N-oxide-forming] 1 OS=Homo sapiens OX=9606 GN=FMO1 PE=1 SV=3 - [FMO1_HUMAN]	0.0526	2	2	3	924000000	60.3	7.2		P20774	Mimecan OS=Homo sapiens OX=9606 GN=OGN PE=1 SV=1 - [MIME_HUMAN]	0.0839	2	2	3	4345000	33.9	5.63		P49821	NADH dehydrogenase [ubiquinone] flavoprotein 1, mitochondrial OS=Homo sapiens OX=9606 GN=NDUFV1 PE=1 SV=4 - [NDUV1_HUMAN]	0.0194	1	1	1	2356000	50.8	8.21
P31944	Caspase-14 OS=Homo sapiens OX=9606 GN=CASP14 PE=1 SV=2 - [CASPE_HUMAN]	0.124	4	4	4	3790000	27.7	5.58		P25705	ATP synthase subunit alpha, mitochondrial OS=Homo sapiens OX=9606 GN=ATP5F1A PE=1 SV=1 - [ATPA_HUMAN]	0.3092	14	14	24	363700000	59.7	9.13		O75368	SH3 domain-binding glutamic acid-rich-like protein OS=Homo sapiens OX=9606 GN=SH3BGRL PE=1 SV=1 - [SH3L1_HUMAN]	0.114	1	1	1	3878000	12.8	5.25		P25705	ATP synthase subunit alpha, mitochondrial OS=Homo sapiens OX=9606 GN=ATP5F1A PE=1 SV=1 - [ATPA_HUMAN]	0.3707	16	16	30	50400000	59.7	9.13		Q96KK5	Histone H2A type 1-H OS=Homo sapiens OX=9606 GN=HIST1H2AH PE=1 SV=3 - [H2A1H_HUMAN]	0.3281	1	4	7	496400000	13.9	10.89
Q9NR31	GTP-binding protein SAR1a OS=Homo sapiens OX=9606 GN=SAR1A PE=1 SV=1 - [SAR1A_HUMAN]	0.0556	1	1	1		22.4	6.68		Q01740	Dimethylaniline monooxygenase [N-oxide-forming] 1 OS=Homo sapiens OX=9606 GN=FMO1 PE=1 SV=3 - [FMO1_HUMAN]	0.0263	1	1	1	2417000000	60.3	7.2		P25787	Proteasome subunit alpha type-2 OS=Homo sapiens OX=9606 GN=PSMA2 PE=1 SV=2 - [PSA2_HUMAN]	0.0598	1	1	1	1292000	25.9	7.43		O75368	SH3 domain-binding glutamic acid-rich-like protein OS=Homo sapiens OX=9606 GN=SH3BGRL PE=1 SV=1 - [SH3L1_HUMAN]	0.114	1	1	1	1372000	12.8	5.25		O15084	Serine/threonine-protein phosphatase 6 regulatory ankyrin repeat subunit A OS=Homo sapiens OX=9606 GN=ANKRD28 PE=1 SV=5 - [ANR28_HUMAN]	0.019	1	1	1	76430000	112.9	6.25
P00915	Carbonic anhydrase 1 OS=Homo sapiens OX=9606 GN=CA1 PE=1 SV=2 - [CAH1_HUMAN]	0.0881	2	2	2	6630000	28.9	7.12		Q96HD9	N-acyl-aromatic-L-amino acid amidohydrolase (carboxylate-forming) OS=Homo sapiens OX=9606 GN=ACY3 PE=1 SV=1 - [ACY3_HUMAN]	0.0408	1	1	1		35.2	5.9		P08237	ATP-dependent 6-phosphofructokinase, muscle type OS=Homo sapiens OX=9606 GN=PFKM PE=1 SV=2 - [PFKAM_HUMAN]	0.0256	2	2	2	4796000	85.1	7.99		Q92973	Transportin-1 OS=Homo sapiens OX=9606 GN=TNPO1 PE=1 SV=2 - [TNPO1_HUMAN]	0.0134	1	1	1	1238000	102.3	4.98		P14174	Macrophage migration inhibitory factor OS=Homo sapiens OX=9606 GN=MIF PE=1 SV=4 - [MIF_HUMAN]	0.0783	1	1	1		12.5	7.88
P30086	Phosphatidylethanolamine-binding protein 1 OS=Homo sapiens OX=9606 GN=PEBP1 PE=1 SV=3 - [PEBP1_HUMAN]	0.4278	5	5	9	70870000	21	7.53		P08237	ATP-dependent 6-phosphofructokinase, muscle type OS=Homo sapiens OX=9606 GN=PFKM PE=1 SV=2 - [PFKAM_HUMAN]	0.0256	1	2	2	8220000	85.1	7.99		Q93088	Betaine--homocysteine S-methyltransferase 1 OS=Homo sapiens OX=9606 GN=BHMT PE=1 SV=2 - [BHMT1_HUMAN]	0.2315	6	7	10	57060000	45	7.03		P25787	Proteasome subunit alpha type-2 OS=Homo sapiens OX=9606 GN=PSMA2 PE=1 SV=2 - [PSA2_HUMAN]	0.1496	2	2	2	1187000	25.9	7.43		Q03154	Aminoacylase-1 OS=Homo sapiens OX=9606 GN=ACY1 PE=1 SV=1 - [ACY1_HUMAN]	0.2696	8	8	10	31400000	45.9	6.18
P01019	Angiotensinogen OS=Homo sapiens OX=9606 GN=AGT PE=1 SV=1 - [ANGT_HUMAN]	0.0351	1	1	1		53.1	6.32		Q93088	Betaine--homocysteine S-methyltransferase 1 OS=Homo sapiens OX=9606 GN=BHMT PE=1 SV=2 - [BHMT1_HUMAN]	0.1823	5	6	8	62570000	45	7.03		P31944	Caspase-14 OS=Homo sapiens OX=9606 GN=CASP14 PE=1 SV=2 - [CASPE_HUMAN]	0.0992	2	2	2	7411000	27.7	5.58		P61916	NPC intracellular cholesterol transporter 2 OS=Homo sapiens OX=9606 GN=NPC2 PE=1 SV=1 - [NPC2_HUMAN]	0.106	1	1	1	820900	16.6	7.65		Q03252	Lamin-B2 OS=Homo sapiens OX=9606 GN=LMNB2 PE=1 SV=4 - [LMNB2_HUMAN]	0.0226	1	1	1	1521000	69.9	5.59
P31942	Heterogeneous nuclear ribonucleoprotein H3 OS=Homo sapiens OX=9606 GN=HNRNPH3 PE=1 SV=2 - [HNRH3_HUMAN]	0.0665	2	2	2	3745000	36.9	6.87		O00151	PDZ and LIM domain protein 1 OS=Homo sapiens OX=9606 GN=PDLIM1 PE=1 SV=4 - [PDLI1_HUMAN]	0.0304	1	1	1	1544000	36	7.02		Q9NR31	GTP-binding protein SAR1a OS=Homo sapiens OX=9606 GN=SAR1A PE=1 SV=1 - [SAR1A_HUMAN]	0.0556	1	1	1	3238000	22.4	6.68		Q93088	Betaine--homocysteine S-methyltransferase 1 OS=Homo sapiens OX=9606 GN=BHMT PE=1 SV=2 - [BHMT1_HUMAN]	0.1305	4	4	4	9536000	45	7.03		P48637	Glutathione synthetase OS=Homo sapiens OX=9606 GN=GSS PE=1 SV=1 - [GSHB_HUMAN]	0.019	1	1	1		52.4	5.92
Q96KP4	Cytosolic non-specific dipeptidase OS=Homo sapiens OX=9606 GN=CNDP2 PE=1 SV=2 - [CNDP2_HUMAN]	0.28	9	9	10	52930000	52.8	5.97		P31944	Caspase-14 OS=Homo sapiens OX=9606 GN=CASP14 PE=1 SV=2 - [CASPE_HUMAN]	0.1694	4	4	4	7148000	27.7	5.58		P00915	Carbonic anhydrase 1 OS=Homo sapiens OX=9606 GN=CA1 PE=1 SV=2 - [CAH1_HUMAN]	0.0881	2	2	2	8554000	28.9	7.12		P31944	Caspase-14 OS=Homo sapiens OX=9606 GN=CASP14 PE=1 SV=2 - [CASPE_HUMAN]	0.0537	1	1	1		27.7	5.58		P20774	Mimecan OS=Homo sapiens OX=9606 GN=OGN PE=1 SV=1 - [MIME_HUMAN]	0.0537	1	1	1	15160000	33.9	5.63
P28331	NADH-ubiquinone oxidoreductase 75 kDa subunit, mitochondrial OS=Homo sapiens OX=9606 GN=NDUFS1 PE=1 SV=3 - [NDUS1_HUMAN]	0.0564	3	3	4	8361000	79.4	6.23		Q9NR31	GTP-binding protein SAR1a OS=Homo sapiens OX=9606 GN=SAR1A PE=1 SV=1 - [SAR1A_HUMAN]	0.0556	1	1	1	5039000	22.4	6.68		P30086	Phosphatidylethanolamine-binding protein 1 OS=Homo sapiens OX=9606 GN=PEBP1 PE=1 SV=3 - [PEBP1_HUMAN]	0.4706	6	6	11	77420000	21	7.53		Q9NR31	GTP-binding protein SAR1a OS=Homo sapiens OX=9606 GN=SAR1A PE=1 SV=1 - [SAR1A_HUMAN]	0.0556	1	1	1	2286000	22.4	6.68		P25705	ATP synthase subunit alpha, mitochondrial OS=Homo sapiens OX=9606 GN=ATP5F1A PE=1 SV=1 - [ATPA_HUMAN]	0.3816	16	16	29	136600000	59.7	9.13
P09211	Glutathione S-transferase P OS=Homo sapiens OX=9606 GN=GSTP1 PE=1 SV=2 - [GSTP1_HUMAN]	0.1286	2	2	2	13360000	23.3	5.64		P00915	Carbonic anhydrase 1 OS=Homo sapiens OX=9606 GN=CA1 PE=1 SV=2 - [CAH1_HUMAN]	0.0881	2	2	2	10090000	28.9	7.12		P12814	Alpha-actinin-1 OS=Homo sapiens OX=9606 GN=ACTN1 PE=1 SV=2 - [ACTN1_HUMAN]	0.0942	2	7	9	31690000	103	5.41		P00450	Ceruloplasmin OS=Homo sapiens OX=9606 GN=CP PE=1 SV=1 - [CERU_HUMAN]	0.0319	2	2	2	1124000	122.1	5.72		O75368	SH3 domain-binding glutamic acid-rich-like protein OS=Homo sapiens OX=9606 GN=SH3BGRL PE=1 SV=1 - [SH3L1_HUMAN]	0.114	1	1	1	4341000	12.8	5.25
P35232	Prohibitin OS=Homo sapiens OX=9606 GN=PHB PE=1 SV=1 - [PHB_HUMAN]	0.3382	7	7	9	31260000	29.8	5.76		P30086	Phosphatidylethanolamine-binding protein 1 OS=Homo sapiens OX=9606 GN=PEBP1 PE=1 SV=3 - [PEBP1_HUMAN]	0.2513	3	3	6	142200000	21	7.53		P01019	Angiotensinogen OS=Homo sapiens OX=9606 GN=AGT PE=1 SV=1 - [ANGT_HUMAN]	0.0515	2	2	2	5571000	53.1	6.32		P30086	Phosphatidylethanolamine-binding protein 1 OS=Homo sapiens OX=9606 GN=PEBP1 PE=1 SV=3 - [PEBP1_HUMAN]	0.4492	4	4	4	19080000	21	7.53		P25787	Proteasome subunit alpha type-2 OS=Homo sapiens OX=9606 GN=PSMA2 PE=1 SV=2 - [PSA2_HUMAN]	0.0598	1	1	2	4683000	25.9	7.43
Q96IU4	Protein ABHD14B OS=Homo sapiens OX=9606 GN=ABHD14B PE=1 SV=1 - [ABHEB_HUMAN]	0.1143	2	2	2	4239000	22.3	6.4		P12814	Alpha-actinin-1 OS=Homo sapiens OX=9606 GN=ACTN1 PE=1 SV=2 - [ACTN1_HUMAN]	0.0673	1	5	6	38900000	103	5.41		Q96KP4	Cytosolic non-specific dipeptidase OS=Homo sapiens OX=9606 GN=CNDP2 PE=1 SV=2 - [CNDP2_HUMAN]	0.1937	7	7	8	58600000	52.8	5.97		P12814	Alpha-actinin-1 OS=Homo sapiens OX=9606 GN=ACTN1 PE=1 SV=2 - [ACTN1_HUMAN]	0.1581	4	11	11	9430000	103	5.41		P61916	NPC intracellular cholesterol transporter 2 OS=Homo sapiens OX=9606 GN=NPC2 PE=1 SV=1 - [NPC2_HUMAN]	0.1656	2	2	2	261800	16.6	7.65
P35241	Radixin OS=Homo sapiens OX=9606 GN=RDX PE=1 SV=1 - [RADI_HUMAN]	0.0617	1	3	3	39610000	68.5	6.37		P01019	Angiotensinogen OS=Homo sapiens OX=9606 GN=AGT PE=1 SV=1 - [ANGT_HUMAN]	0.0598	2	2	2	3707000	53.1	6.32		P51687	Sulfite oxidase, mitochondrial OS=Homo sapiens OX=9606 GN=SUOX PE=1 SV=2 - [SUOX_HUMAN]	0.0312	1	1	1	3178000	60.2	6.11		P31942	Heterogeneous nuclear ribonucleoprotein H3 OS=Homo sapiens OX=9606 GN=HNRNPH3 PE=1 SV=2 - [HNRH3_HUMAN]	0.1763	3	3	3	1994000	36.9	6.87		Q93088	Betaine--homocysteine S-methyltransferase 1 OS=Homo sapiens OX=9606 GN=BHMT PE=1 SV=2 - [BHMT1_HUMAN]	0.1232	3	3	7	24600000	45	7.03
P08572	Collagen alpha-2(IV) chain OS=Homo sapiens OX=9606 GN=COL4A2 PE=1 SV=4 - [CO4A2_HUMAN]	0.0239	3	3	3	5215000	167.4	8.66		P31942	Heterogeneous nuclear ribonucleoprotein H3 OS=Homo sapiens OX=9606 GN=HNRNPH3 PE=1 SV=2 - [HNRH3_HUMAN]	0.0491	1	1	1	4060000	36.9	6.87		O43920	NADH dehydrogenase [ubiquinone] iron-sulfur protein 5 OS=Homo sapiens OX=9606 GN=NDUFS5 PE=1 SV=3 - [NDUS5_HUMAN]	0.066	1	1	1	2655000	12.5	9.14		Q96KP4	Cytosolic non-specific dipeptidase OS=Homo sapiens OX=9606 GN=CNDP2 PE=1 SV=2 - [CNDP2_HUMAN]	0.1705	6	6	8	18670000	52.8	5.97		O00151	PDZ and LIM domain protein 1 OS=Homo sapiens OX=9606 GN=PDLIM1 PE=1 SV=4 - [PDLI1_HUMAN]	0.0486	1	1	1		36	7.02
Q9H0E2	Toll-interacting protein OS=Homo sapiens OX=9606 GN=TOLLIP PE=1 SV=1 - [TOLIP_HUMAN]	0.0511	1	1	1	3311000	30.3	5.97		Q96KP4	Cytosolic non-specific dipeptidase OS=Homo sapiens OX=9606 GN=CNDP2 PE=1 SV=2 - [CNDP2_HUMAN]	0.2442	8	8	9	69080000	52.8	5.97		P28331	NADH-ubiquinone oxidoreductase 75 kDa subunit, mitochondrial OS=Homo sapiens OX=9606 GN=NDUFS1 PE=1 SV=3 - [NDUS1_HUMAN]	0.0784	4	4	4	9342000	79.4	6.23		P00325	All-trans-retinol dehydrogenase [NAD(+)] ADH1B OS=Homo sapiens OX=9606 GN=ADH1B PE=1 SV=2 - [ADH1B_HUMAN]	0.1227	4	4	4	1600000	39.8	8.29		P31944	Caspase-14 OS=Homo sapiens OX=9606 GN=CASP14 PE=1 SV=2 - [CASPE_HUMAN]	0.0992	2	2	2	1641000	27.7	5.58
Q14011	Cold-inducible RNA-binding protein OS=Homo sapiens OX=9606 GN=CIRBP PE=1 SV=1 - [CIRBP_HUMAN]	0.0814	1	1	1	4664000	18.6	9.51		P51687	Sulfite oxidase, mitochondrial OS=Homo sapiens OX=9606 GN=SUOX PE=1 SV=2 - [SUOX_HUMAN]	0.0312	1	1	1	3121000	60.2	6.11		P09211	Glutathione S-transferase P OS=Homo sapiens OX=9606 GN=GSTP1 PE=1 SV=2 - [GSTP1_HUMAN]	0.2	3	3	3	16800000	23.3	5.64		P07585	Decorin OS=Homo sapiens OX=9606 GN=DCN PE=1 SV=1 - [PGS2_HUMAN]	0.0306	1	1	1	1359000	39.7	8.54		Q9NR31	GTP-binding protein SAR1a OS=Homo sapiens OX=9606 GN=SAR1A PE=1 SV=1 - [SAR1A_HUMAN]	0.0556	1	1	1	4195000	22.4	6.68
P07858	Cathepsin B OS=Homo sapiens OX=9606 GN=CTSB PE=1 SV=3 - [CATB_HUMAN]	0.0236	1	1	1	5954000	37.8	6.3		P00325	All-trans-retinol dehydrogenase [NAD(+)] ADH1B OS=Homo sapiens OX=9606 GN=ADH1B PE=1 SV=2 - [ADH1B_HUMAN]	0.0213	1	1	1		39.8	8.29		P35232	Prohibitin OS=Homo sapiens OX=9606 GN=PHB PE=1 SV=1 - [PHB_HUMAN]	0.2316	5	5	6	38670000	29.8	5.76		P28331	NADH-ubiquinone oxidoreductase 75 kDa subunit, mitochondrial OS=Homo sapiens OX=9606 GN=NDUFS1 PE=1 SV=3 - [NDUS1_HUMAN]	0.132	7	7	8	2441000	79.4	6.23		P31997	Carcinoembryonic antigen-related cell adhesion molecule 8 OS=Homo sapiens OX=9606 GN=CEACAM8 PE=1 SV=2 - [CEAM8_HUMAN]	0.0258	1	1	1		38.1	7.39
P27797	Calreticulin OS=Homo sapiens OX=9606 GN=CALR PE=1 SV=1 - [CALR_HUMAN]	0.0887	3	3	4	2163000	48.1	4.44		P07585	Decorin OS=Homo sapiens OX=9606 GN=DCN PE=1 SV=1 - [PGS2_HUMAN]	0.0418	1	1	1	9519000	39.7	8.54		Q96IU4	Protein ABHD14B OS=Homo sapiens OX=9606 GN=ABHD14B PE=1 SV=1 - [ABHEB_HUMAN]	0.1524	2	2	2	6391000	22.3	6.4		P09211	Glutathione S-transferase P OS=Homo sapiens OX=9606 GN=GSTP1 PE=1 SV=2 - [GSTP1_HUMAN]	0.0905	1	1	3	11440000	23.3	5.64		P00450	Ceruloplasmin OS=Homo sapiens OX=9606 GN=CP PE=1 SV=1 - [CERU_HUMAN]	0.0122	1	1	1		122.1	5.72
P07099	Epoxide hydrolase 1 OS=Homo sapiens OX=9606 GN=EPHX1 PE=1 SV=1 - [HYEP_HUMAN]	0.0154	1	1	1	4620000	52.9	7.25		Q16864	V-type proton ATPase subunit F OS=Homo sapiens OX=9606 GN=ATP6V1F PE=1 SV=2 - [VATF_HUMAN]	0.1008	1	1	1	5984000	13.4	5.52		P08572	Collagen alpha-2(IV) chain OS=Homo sapiens OX=9606 GN=COL4A2 PE=1 SV=4 - [CO4A2_HUMAN]	0.0181	2	2	2	11080000	167.4	8.66		P35232	Prohibitin OS=Homo sapiens OX=9606 GN=PHB PE=1 SV=1 - [PHB_HUMAN]	0.2537	5	5	5	9184000	29.8	5.76		P30086	Phosphatidylethanolamine-binding protein 1 OS=Homo sapiens OX=9606 GN=PEBP1 PE=1 SV=3 - [PEBP1_HUMAN]	0.3743	5	5	5	31580000	21	7.53
Q9BSD7	Cancer-related nucleoside-triphosphatase OS=Homo sapiens OX=9606 GN=NTPCR PE=1 SV=1 - [NTPCR_HUMAN]	0.1053	1	1	1		20.7	9.54		O43920	NADH dehydrogenase [ubiquinone] iron-sulfur protein 5 OS=Homo sapiens OX=9606 GN=NDUFS5 PE=1 SV=3 - [NDUS5_HUMAN]	0.066	1	1	1		12.5	9.14		Q02878	60S ribosomal protein L6 OS=Homo sapiens OX=9606 GN=RPL6 PE=1 SV=3 - [RL6_HUMAN]	0.0521	1	1	1	5371000	32.7	10.58		P08572	Collagen alpha-2(IV) chain OS=Homo sapiens OX=9606 GN=COL4A2 PE=1 SV=4 - [CO4A2_HUMAN]	0.0181	2	2	2	1448000	167.4	8.66		P12814	Alpha-actinin-1 OS=Homo sapiens OX=9606 GN=ACTN1 PE=1 SV=2 - [ACTN1_HUMAN]	0.2253	9	16	16	14890000	103	5.41
P21397	Amine oxidase [flavin-containing] A OS=Homo sapiens OX=9606 GN=MAOA PE=1 SV=1 - [AOFA_HUMAN]	0.038	1	1	1	8916000	59.6	7.85		P28331	NADH-ubiquinone oxidoreductase 75 kDa subunit, mitochondrial OS=Homo sapiens OX=9606 GN=NDUFS1 PE=1 SV=3 - [NDUS1_HUMAN]	0.0867	4	4	4	18430000	79.4	6.23		Q9C075	Keratin, type I cytoskeletal 23 OS=Homo sapiens OX=9606 GN=KRT23 PE=1 SV=2 - [K1C23_HUMAN]	0.0284	1	1	1		48.1	6.54		Q02878	60S ribosomal protein L6 OS=Homo sapiens OX=9606 GN=RPL6 PE=1 SV=3 - [RL6_HUMAN]	0.0833	2	2	2	3617000	32.7	10.58		P01019	Angiotensinogen OS=Homo sapiens OX=9606 GN=AGT PE=1 SV=1 - [ANGT_HUMAN]	0.0247	1	1	1	1554000	53.1	6.32
P21695	Glycerol-3-phosphate dehydrogenase [NAD(+)], cytoplasmic OS=Homo sapiens OX=9606 GN=GPD1 PE=1 SV=4 - [GPDA_HUMAN]	0.1433	4	4	4	19190000	37.5	6.18		P09211	Glutathione S-transferase P OS=Homo sapiens OX=9606 GN=GSTP1 PE=1 SV=2 - [GSTP1_HUMAN]	0.2143	3	3	3	20960000	23.3	5.64		Q9Y5S9	RNA-binding protein 8A OS=Homo sapiens OX=9606 GN=RBM8A PE=1 SV=1 - [RBM8A_HUMAN]	0.0632	1	1	1		19.9	5.72		Q9UL46	Proteasome activator complex subunit 2 OS=Homo sapiens OX=9606 GN=PSME2 PE=1 SV=4 - [PSME2_HUMAN]	0.0921	1	1	1	1913000	27.4	5.73		P31942	Heterogeneous nuclear ribonucleoprotein H3 OS=Homo sapiens OX=9606 GN=HNRNPH3 PE=1 SV=2 - [HNRH3_HUMAN]	0.078	2	2	2	3498000	36.9	6.87
Q01995	Transgelin OS=Homo sapiens OX=9606 GN=TAGLN PE=1 SV=4 - [TAGL_HUMAN]	0.0398	1	1	1	6099000	22.6	8.84		P35232	Prohibitin OS=Homo sapiens OX=9606 GN=PHB PE=1 SV=1 - [PHB_HUMAN]	0.3051	6	6	7	44890000	29.8	5.76		P27797	Calreticulin OS=Homo sapiens OX=9606 GN=CALR PE=1 SV=1 - [CALR_HUMAN]	0.0887	3	3	3	8022000	48.1	4.44		Q9H0E2	Toll-interacting protein OS=Homo sapiens OX=9606 GN=TOLLIP PE=1 SV=1 - [TOLIP_HUMAN]	0.0511	1	1	1		30.3	5.97		Q96KP4	Cytosolic non-specific dipeptidase OS=Homo sapiens OX=9606 GN=CNDP2 PE=1 SV=2 - [CNDP2_HUMAN]	0.2653	8	8	9	35200000	52.8	5.97
P61224	Ras-related protein Rap-1b OS=Homo sapiens OX=9606 GN=RAP1B PE=1 SV=1 - [RAP1B_HUMAN]	0.125	2	2	2	15190000	20.8	5.78		Q96IU4	Protein ABHD14B OS=Homo sapiens OX=9606 GN=ABHD14B PE=1 SV=1 - [ABHEB_HUMAN]	0.219	3	3	3	8683000	22.3	6.4		P05026	Sodium/potassium-transporting ATPase subunit beta-1 OS=Homo sapiens OX=9606 GN=ATP1B1 PE=1 SV=1 - [AT1B1_HUMAN]	0.0363	1	1	1	12910000	35	8.53		Q14011	Cold-inducible RNA-binding protein OS=Homo sapiens OX=9606 GN=CIRBP PE=1 SV=1 - [CIRBP_HUMAN]	0.1453	2	2	2	4021000	18.6	9.51		P00325	All-trans-retinol dehydrogenase [NAD(+)] ADH1B OS=Homo sapiens OX=9606 GN=ADH1B PE=1 SV=2 - [ADH1B_HUMAN]	0.1013	4	4	4	2624000	39.8	8.29
O43169	Cytochrome b5 type B OS=Homo sapiens OX=9606 GN=CYB5B PE=1 SV=3 - [CYB5B_HUMAN]	0.08	1	1	1	3197000	16.7	4.97		P08572	Collagen alpha-2(IV) chain OS=Homo sapiens OX=9606 GN=COL4A2 PE=1 SV=4 - [CO4A2_HUMAN]	0.0105	1	1	3	8516000	167.4	8.66		P21397	Amine oxidase [flavin-containing] A OS=Homo sapiens OX=9606 GN=MAOA PE=1 SV=1 - [AOFA_HUMAN]	0.0854	3	3	3	7248000	59.6	7.85		P07858	Cathepsin B OS=Homo sapiens OX=9606 GN=CTSB PE=1 SV=3 - [CATB_HUMAN]	0.0531	1	1	1	3980000	37.8	6.3		P07585	Decorin OS=Homo sapiens OX=9606 GN=DCN PE=1 SV=1 - [PGS2_HUMAN]	0.0306	1	1	1		39.7	8.54
P05198	Eukaryotic translation initiation factor 2 subunit 1 OS=Homo sapiens OX=9606 GN=EIF2S1 PE=1 SV=3 - [IF2A_HUMAN]	0.0381	1	1	1	1142000	36.1	5.08		Q02878	60S ribosomal protein L6 OS=Homo sapiens OX=9606 GN=RPL6 PE=1 SV=3 - [RL6_HUMAN]	0.0521	1	1	1	14540000	32.7	10.58		P21695	Glycerol-3-phosphate dehydrogenase [NAD(+)], cytoplasmic OS=Homo sapiens OX=9606 GN=GPD1 PE=1 SV=4 - [GPDA_HUMAN]	0.1433	4	4	4	20880000	37.5	6.18		P27797	Calreticulin OS=Homo sapiens OX=9606 GN=CALR PE=1 SV=1 - [CALR_HUMAN]	0.0264	1	1	1	6051000	48.1	4.44		P28331	NADH-ubiquinone oxidoreductase 75 kDa subunit, mitochondrial OS=Homo sapiens OX=9606 GN=NDUFS1 PE=1 SV=3 - [NDUS1_HUMAN]	0.0894	5	5	7	4860000	79.4	6.23
P04229	HLA class II histocompatibility antigen, DRB1-1 beta chain OS=Homo sapiens OX=9606 GN=HLA-DRB1 PE=1 SV=2 - [2B11_HUMAN]	0.0827	2	2	2	2559000	29.9	7.69		Q14011	Cold-inducible RNA-binding protein OS=Homo sapiens OX=9606 GN=CIRBP PE=1 SV=1 - [CIRBP_HUMAN]	0.064	1	1	1	2968000	18.6	9.51		Q01995	Transgelin OS=Homo sapiens OX=9606 GN=TAGLN PE=1 SV=4 - [TAGL_HUMAN]	0.209	4	4	4	9922000	22.6	8.84		Q16527	Cysteine and glycine-rich protein 2 OS=Homo sapiens OX=9606 GN=CSRP2 PE=1 SV=3 - [CSRP2_HUMAN]	0.1554	2	2	2	390900	20.9	8.62		P09211	Glutathione S-transferase P OS=Homo sapiens OX=9606 GN=GSTP1 PE=1 SV=2 - [GSTP1_HUMAN]	0.2143	3	3	8	26020000	23.3	5.64
P10620	Microsomal glutathione S-transferase 1 OS=Homo sapiens OX=9606 GN=MGST1 PE=1 SV=1 - [MGST1_HUMAN]	0.1032	1	1	1	2188000	17.6	9.39		P07858	Cathepsin B OS=Homo sapiens OX=9606 GN=CTSB PE=1 SV=3 - [CATB_HUMAN]	0.0236	1	1	1	9916000	37.8	6.3		O43169	Cytochrome b5 type B OS=Homo sapiens OX=9606 GN=CYB5B PE=1 SV=3 - [CYB5B_HUMAN]	0.08	1	1	1	3530000	16.7	4.97		P18621	60S ribosomal protein L17 OS=Homo sapiens OX=9606 GN=RPL17 PE=1 SV=3 - [RL17_HUMAN]	0.0761	1	1	1	687700	21.4	10.17		P35232	Prohibitin OS=Homo sapiens OX=9606 GN=PHB PE=1 SV=1 - [PHB_HUMAN]	0.0882	2	2	2	15730000	29.8	5.76
P06733	Alpha-enolase OS=Homo sapiens OX=9606 GN=ENO1 PE=1 SV=2 - [ENOA_HUMAN]	0.3479	10	10	17	107900000	47.1	7.39		P27797	Calreticulin OS=Homo sapiens OX=9606 GN=CALR PE=1 SV=1 - [CALR_HUMAN]	0.0288	1	1	2	7695000	48.1	4.44		P50416	Carnitine O-palmitoyltransferase 1, liver isoform OS=Homo sapiens OX=9606 GN=CPT1A PE=1 SV=2 - [CPT1A_HUMAN]	0.0155	1	1	1		88.3	8.65		P21397	Amine oxidase [flavin-containing] A OS=Homo sapiens OX=9606 GN=MAOA PE=1 SV=1 - [AOFA_HUMAN]	0.0209	1	1	1		59.6	7.85		Q96IU4	Protein ABHD14B OS=Homo sapiens OX=9606 GN=ABHD14B PE=1 SV=1 - [ABHEB_HUMAN]	0.1143	2	2	3	6823000	22.3	6.4
P08865	40S ribosomal protein SA OS=Homo sapiens OX=9606 GN=RPSA PE=1 SV=4 - [RSSA_HUMAN]	0.2136	4	4	5	18540000	32.8	4.87		Q16527	Cysteine and glycine-rich protein 2 OS=Homo sapiens OX=9606 GN=CSRP2 PE=1 SV=3 - [CSRP2_HUMAN]	0.0777	1	1	1	1231000	20.9	8.62		P02042	Hemoglobin subunit delta OS=Homo sapiens OX=9606 GN=HBD PE=1 SV=2 - [HBD_HUMAN]	0.5306	2	6	8	175700000	16	8.05		P01766	Immunoglobulin heavy variable 3-13 OS=Homo sapiens OX=9606 GN=IGHV3-13 PE=1 SV=2 - [HV313_HUMAN]	0.0948	1	1	1	2357000	12.5	7.08		Q9Y5M8	Signal recognition particle receptor subunit beta OS=Homo sapiens OX=9606 GN=SRPRB PE=1 SV=3 - [SRPRB_HUMAN]	0.048	1	1	1		29.7	9.04
P53992	Protein transport protein Sec24C OS=Homo sapiens OX=9606 GN=SEC24C PE=1 SV=3 - [SC24C_HUMAN]	0.0119	1	1	1	412800	118.2	7.06		P07099	Epoxide hydrolase 1 OS=Homo sapiens OX=9606 GN=EPHX1 PE=1 SV=1 - [HYEP_HUMAN]	0.0593	2	2	2	15220000	52.9	7.25		P13747	HLA class I histocompatibility antigen, alpha chain E OS=Homo sapiens OX=9606 GN=HLA-E PE=1 SV=4 - [HLAE_HUMAN]	0.0391	1	1	1		40	5.83		P21695	Glycerol-3-phosphate dehydrogenase [NAD(+)], cytoplasmic OS=Homo sapiens OX=9606 GN=GPD1 PE=1 SV=4 - [GPDA_HUMAN]	0.086	3	3	3	5198000	37.5	6.18		P08572	Collagen alpha-2(IV) chain OS=Homo sapiens OX=9606 GN=COL4A2 PE=1 SV=4 - [CO4A2_HUMAN]	0.0164	2	2	2	13300000	167.4	8.66
Q9Y2K7	Lysine-specific demethylase 2A OS=Homo sapiens OX=9606 GN=KDM2A PE=1 SV=3 - [KDM2A_HUMAN]	0.0052	1	1	1	1751000	132.7	7.58		P21397	Amine oxidase [flavin-containing] A OS=Homo sapiens OX=9606 GN=MAOA PE=1 SV=1 - [AOFA_HUMAN]	0.0778	3	3	3	9611000	59.6	7.85		P05198	Eukaryotic translation initiation factor 2 subunit 1 OS=Homo sapiens OX=9606 GN=EIF2S1 PE=1 SV=3 - [IF2A_HUMAN]	0.0381	1	1	1	1838000	36.1	5.08		P63173	60S ribosomal protein L38 OS=Homo sapiens OX=9606 GN=RPL38 PE=1 SV=2 - [RL38_HUMAN]	0.1429	1	1	1	2089000	8.2	10.1		Q14011	Cold-inducible RNA-binding protein OS=Homo sapiens OX=9606 GN=CIRBP PE=1 SV=1 - [CIRBP_HUMAN]	0.1221	1	1	1		18.6	9.51
P21283	V-type proton ATPase subunit C 1 OS=Homo sapiens OX=9606 GN=ATP6V1C1 PE=1 SV=4 - [VATC1_HUMAN]	0.0209	1	1	1	2552000	43.9	7.46		P21695	Glycerol-3-phosphate dehydrogenase [NAD(+)], cytoplasmic OS=Homo sapiens OX=9606 GN=GPD1 PE=1 SV=4 - [GPDA_HUMAN]	0.0258	1	1	1	41980000	37.5	6.18		P04229	HLA class II histocompatibility antigen, DRB1-1 beta chain OS=Homo sapiens OX=9606 GN=HLA-DRB1 PE=1 SV=2 - [2B11_HUMAN]	0.0338	1	1	1	4176000	29.9	7.69		P52566	Rho GDP-dissociation inhibitor 2 OS=Homo sapiens OX=9606 GN=ARHGDIB PE=1 SV=3 - [GDIR2_HUMAN]	0.0647	1	1	1		23	5.21		P07858	Cathepsin B OS=Homo sapiens OX=9606 GN=CTSB PE=1 SV=3 - [CATB_HUMAN]	0.0531	1	1	1	6352000	37.8	6.3
Q14108	Lysosome membrane protein 2 OS=Homo sapiens OX=9606 GN=SCARB2 PE=1 SV=2 - [SCRB2_HUMAN]	0.046	2	2	2	2363000	54.3	5.14		P63173	60S ribosomal protein L38 OS=Homo sapiens OX=9606 GN=RPL38 PE=1 SV=2 - [RL38_HUMAN]	0.1429	1	1	1		8.2	10.1		P04216	Thy-1 membrane glycoprotein OS=Homo sapiens OX=9606 GN=THY1 PE=1 SV=2 - [THY1_HUMAN]	0.0621	1	1	1	15390000	17.9	8.73		Q01995	Transgelin OS=Homo sapiens OX=9606 GN=TAGLN PE=1 SV=4 - [TAGL_HUMAN]	0.2189	4	4	4	12980000	22.6	8.84		P27797	Calreticulin OS=Homo sapiens OX=9606 GN=CALR PE=1 SV=1 - [CALR_HUMAN]	0.06	2	2	2	9917000	48.1	4.44
Q14764	Major vault protein OS=Homo sapiens OX=9606 GN=MVP PE=1 SV=4 - [MVP_HUMAN]	0.0325	2	2	2	5320000	99.3	5.48		Q01995	Transgelin OS=Homo sapiens OX=9606 GN=TAGLN PE=1 SV=4 - [TAGL_HUMAN]	0.1592	3	3	3	9103000	22.6	8.84		P10620	Microsomal glutathione S-transferase 1 OS=Homo sapiens OX=9606 GN=MGST1 PE=1 SV=1 - [MGST1_HUMAN]	0.1032	1	1	1	5121000	17.6	9.39		P61224	Ras-related protein Rap-1b OS=Homo sapiens OX=9606 GN=RAP1B PE=1 SV=1 - [RAP1B_HUMAN]	0.0598	1	1	1	2597000	20.8	5.78		Q16527	Cysteine and glycine-rich protein 2 OS=Homo sapiens OX=9606 GN=CSRP2 PE=1 SV=3 - [CSRP2_HUMAN]	0.0777	1	1	1	937400	20.9	8.62
P07195	L-lactate dehydrogenase B chain OS=Homo sapiens OX=9606 GN=LDHB PE=1 SV=2 - [LDHB_HUMAN]	0.2874	7	8	11	67200000	36.6	6.05		O43169	Cytochrome b5 type B OS=Homo sapiens OX=9606 GN=CYB5B PE=1 SV=3 - [CYB5B_HUMAN]	0.08	1	1	1	4147000	16.7	4.97		P06733	Alpha-enolase OS=Homo sapiens OX=9606 GN=ENO1 PE=1 SV=2 - [ENOA_HUMAN]	0.2857	8	8	11	138300000	47.1	7.39		P50416	Carnitine O-palmitoyltransferase 1, liver isoform OS=Homo sapiens OX=9606 GN=CPT1A PE=1 SV=2 - [CPT1A_HUMAN]	0.0336	2	2	2	539000	88.3	8.65		P05026	Sodium/potassium-transporting ATPase subunit beta-1 OS=Homo sapiens OX=9606 GN=ATP1B1 PE=1 SV=1 - [AT1B1_HUMAN]	0.0429	1	1	1	1500000	35	8.53
P56556	NADH dehydrogenase [ubiquinone] 1 alpha subcomplex subunit 6 OS=Homo sapiens OX=9606 GN=NDUFA6 PE=1 SV=4 - [NDUA6_HUMAN]	0.0625	1	1	1	9935000	15.1	9.98		P02042	Hemoglobin subunit delta OS=Homo sapiens OX=9606 GN=HBD PE=1 SV=2 - [HBD_HUMAN]	0.4286	2	5	6	258600000	16	8.05		P11940	Polyadenylate-binding protein 1 OS=Homo sapiens OX=9606 GN=PABPC1 PE=1 SV=2 - [PABP1_HUMAN]	0.0267	1	1	1	2036000	70.6	9.5		P02042	Hemoglobin subunit delta OS=Homo sapiens OX=9606 GN=HBD PE=1 SV=2 - [HBD_HUMAN]	0.5374	2	7	9	52160000	16	8.05		P18621	60S ribosomal protein L17 OS=Homo sapiens OX=9606 GN=RPL17 PE=1 SV=3 - [RL17_HUMAN]	0.0761	1	1	1	1955000	21.4	10.17
O60656	UDP-glucuronosyltransferase 1-9 OS=Homo sapiens OX=9606 GN=UGT1A9 PE=1 SV=1 - [UD19_HUMAN]	0.0792	3	3	3	21190000	59.9	7.9		P05198	Eukaryotic translation initiation factor 2 subunit 1 OS=Homo sapiens OX=9606 GN=EIF2S1 PE=1 SV=3 - [IF2A_HUMAN]	0.0667	2	2	2	1222000	36.1	5.08		P08865	40S ribosomal protein SA OS=Homo sapiens OX=9606 GN=RPSA PE=1 SV=4 - [RSSA_HUMAN]	0.2814	6	6	7	14850000	32.8	4.87		P05198	Eukaryotic translation initiation factor 2 subunit 1 OS=Homo sapiens OX=9606 GN=EIF2S1 PE=1 SV=3 - [IF2A_HUMAN]	0.0381	1	1	1	1238000	36.1	5.08		P21695	Glycerol-3-phosphate dehydrogenase [NAD(+)], cytoplasmic OS=Homo sapiens OX=9606 GN=GPD1 PE=1 SV=4 - [GPDA_HUMAN]	0.0688	2	2	2	2947000	37.5	6.18
P11142	Heat shock cognate 71 kDa protein OS=Homo sapiens OX=9606 GN=HSPA8 PE=1 SV=1 - [HSP7C_HUMAN]	0.1269	4	6	7	35840000	70.9	5.52		P22392	Nucleoside diphosphate kinase B OS=Homo sapiens OX=9606 GN=NME2 PE=1 SV=1 - [NDKB_HUMAN]	0.0987	1	1	1		17.3	8.41		P21283	V-type proton ATPase subunit C 1 OS=Homo sapiens OX=9606 GN=ATP6V1C1 PE=1 SV=4 - [VATC1_HUMAN]	0.0209	1	1	1	3403000	43.9	7.46		Q9NS69	Mitochondrial import receptor subunit TOM22 homolog OS=Homo sapiens OX=9606 GN=TOMM22 PE=1 SV=3 - [TOM22_HUMAN]	0.0845	1	1	1		15.5	4.34		P63173	60S ribosomal protein L38 OS=Homo sapiens OX=9606 GN=RPL38 PE=1 SV=2 - [RL38_HUMAN]	0.1857	1	1	1	3282000	8.2	10.1
P78417	Glutathione S-transferase omega-1 OS=Homo sapiens OX=9606 GN=GSTO1 PE=1 SV=2 - [GSTO1_HUMAN]	0.0415	1	1	1	13210000	27.5	6.6		P04229	HLA class II histocompatibility antigen, DRB1-1 beta chain OS=Homo sapiens OX=9606 GN=HLA-DRB1 PE=1 SV=2 - [2B11_HUMAN]	0.0827	2	2	2	3837000	29.9	7.69		P53396	ATP-citrate synthase OS=Homo sapiens OX=9606 GN=ACLY PE=1 SV=3 - [ACLY_HUMAN]	0.0145	1	1	1		120.8	7.33		P04216	Thy-1 membrane glycoprotein OS=Homo sapiens OX=9606 GN=THY1 PE=1 SV=2 - [THY1_HUMAN]	0.0621	1	1	1	4531000	17.9	8.73		Q01995	Transgelin OS=Homo sapiens OX=9606 GN=TAGLN PE=1 SV=4 - [TAGL_HUMAN]	0.1692	3	3	4	15250000	22.6	8.84
P62701	40S ribosomal protein S4, X isoform OS=Homo sapiens OX=9606 GN=RPS4X PE=1 SV=2 - [RS4X_HUMAN]	0.0342	1	1	1	11170000	29.6	10.15		P04216	Thy-1 membrane glycoprotein OS=Homo sapiens OX=9606 GN=THY1 PE=1 SV=2 - [THY1_HUMAN]	0.1553	2	2	2	21870000	17.9	8.73		Q14108	Lysosome membrane protein 2 OS=Homo sapiens OX=9606 GN=SCARB2 PE=1 SV=2 - [SCRB2_HUMAN]	0.0209	1	1	1	3946000	54.3	5.14		Q99733	Nucleosome assembly protein 1-like 4 OS=Homo sapiens OX=9606 GN=NAP1L4 PE=1 SV=1 - [NP1L4_HUMAN]	0.0267	1	1	1	150300	42.8	4.69		P61224	Ras-related protein Rap-1b OS=Homo sapiens OX=9606 GN=RAP1B PE=1 SV=1 - [RAP1B_HUMAN]	0.125	2	2	2	14660000	20.8	5.78
Q01105	Protein SET OS=Homo sapiens OX=9606 GN=SET PE=1 SV=3 - [SET_HUMAN]	0.0345	1	1	1	6437000	33.5	4.32		P06733	Alpha-enolase OS=Homo sapiens OX=9606 GN=ENO1 PE=1 SV=2 - [ENOA_HUMAN]	0.2581	8	8	12	203400000	47.1	7.39		O75665	Oral-facial-digital syndrome 1 protein OS=Homo sapiens OX=9606 GN=OFD1 PE=1 SV=1 - [OFD1_HUMAN]	0.0069	1	1	1	6150000	116.6	6.1		Q04941	Proteolipid protein 2 OS=Homo sapiens OX=9606 GN=PLP2 PE=1 SV=1 - [PLP2_HUMAN]	0.0855	1	1	1	5732000	16.7	7.24		P50416	Carnitine O-palmitoyltransferase 1, liver isoform OS=Homo sapiens OX=9606 GN=CPT1A PE=1 SV=2 - [CPT1A_HUMAN]	0.0181	1	1	1	617600	88.3	8.65
P68104	Elongation factor 1-alpha 1 OS=Homo sapiens OX=9606 GN=EEF1A1 PE=1 SV=1 - [EF1A1_HUMAN]	0.1255	5	5	6	82610000	50.1	9.01		P11940	Polyadenylate-binding protein 1 OS=Homo sapiens OX=9606 GN=PABPC1 PE=1 SV=2 - [PABP1_HUMAN]	0.0267	1	1	1		70.6	9.5		Q14764	Major vault protein OS=Homo sapiens OX=9606 GN=MVP PE=1 SV=4 - [MVP_HUMAN]	0.0963	6	6	6	4247000	99.3	5.48		P50995	Annexin A11 OS=Homo sapiens OX=9606 GN=ANXA11 PE=1 SV=1 - [ANX11_HUMAN]	0.099	3	3	3	1396000	54.4	7.65		P02042	Hemoglobin subunit delta OS=Homo sapiens OX=9606 GN=HBD PE=1 SV=2 - [HBD_HUMAN]	0.3401	1	5	7	40210000	16	8.05
P00156	Cytochrome b OS=Homo sapiens OX=9606 GN=MT-CYB PE=1 SV=2 - [CYB_HUMAN]	0.0237	1	1	1	4162000	42.7	8.05		P08865	40S ribosomal protein SA OS=Homo sapiens OX=9606 GN=RPSA PE=1 SV=4 - [RSSA_HUMAN]	0.2034	5	5	5	48460000	32.8	4.87		Q15363	Transmembrane emp24 domain-containing protein 2 OS=Homo sapiens OX=9606 GN=TMED2 PE=1 SV=1 - [TMED2_HUMAN]	0.0647	1	1	1	5275000	22.7	5.17		P10620	Microsomal glutathione S-transferase 1 OS=Homo sapiens OX=9606 GN=MGST1 PE=1 SV=1 - [MGST1_HUMAN]	0.1806	2	2	2	1035000	17.6	9.39		P05198	Eukaryotic translation initiation factor 2 subunit 1 OS=Homo sapiens OX=9606 GN=EIF2S1 PE=1 SV=3 - [IF2A_HUMAN]	0.0381	1	1	1	2342000	36.1	5.08
O14966	Ras-related protein Rab-7L1 OS=Homo sapiens OX=9606 GN=RAB29 PE=1 SV=1 - [RAB7L_HUMAN]	0.0542	1	1	1	1380000	23.1	7.18		Q14108	Lysosome membrane protein 2 OS=Homo sapiens OX=9606 GN=SCARB2 PE=1 SV=2 - [SCRB2_HUMAN]	0.023	1	1	1	2977000	54.3	5.14		P07195	L-lactate dehydrogenase B chain OS=Homo sapiens OX=9606 GN=LDHB PE=1 SV=2 - [LDHB_HUMAN]	0.2784	7	7	9	76680000	36.6	6.05		P06733	Alpha-enolase OS=Homo sapiens OX=9606 GN=ENO1 PE=1 SV=2 - [ENOA_HUMAN]	0.3641	10	10	18	72690000	47.1	7.39		Q9NS69	Mitochondrial import receptor subunit TOM22 homolog OS=Homo sapiens OX=9606 GN=TOMM22 PE=1 SV=3 - [TOM22_HUMAN]	0.0845	1	1	1		15.5	4.34
P01011	Alpha-1-antichymotrypsin OS=Homo sapiens OX=9606 GN=SERPINA3 PE=1 SV=2 - [AACT_HUMAN]	0.0922	2	2	2		47.6	5.52		Q14764	Major vault protein OS=Homo sapiens OX=9606 GN=MVP PE=1 SV=4 - [MVP_HUMAN]	0.0426	3	3	3	5671000	99.3	5.48		P56556	NADH dehydrogenase [ubiquinone] 1 alpha subcomplex subunit 6 OS=Homo sapiens OX=9606 GN=NDUFA6 PE=1 SV=4 - [NDUA6_HUMAN]	0.0625	1	1	1	10380000	15.1	9.98		P08865	40S ribosomal protein SA OS=Homo sapiens OX=9606 GN=RPSA PE=1 SV=4 - [RSSA_HUMAN]	0.2576	5	5	7	15990000	32.8	4.87		P04216	Thy-1 membrane glycoprotein OS=Homo sapiens OX=9606 GN=THY1 PE=1 SV=2 - [THY1_HUMAN]	0.0932	1	1	1	6047000	17.9	8.73
P60953	Cell division control protein 42 homolog OS=Homo sapiens OX=9606 GN=CDC42 PE=1 SV=2 - [CDC42_HUMAN]	0.1571	2	2	2	10290000	21.2	6.55		Q15363	Transmembrane emp24 domain-containing protein 2 OS=Homo sapiens OX=9606 GN=TMED2 PE=1 SV=1 - [TMED2_HUMAN]	0.0647	1	1	1	5404000	22.7	5.17		O60656	UDP-glucuronosyltransferase 1-9 OS=Homo sapiens OX=9606 GN=UGT1A9 PE=1 SV=1 - [UD19_HUMAN]	0.0566	2	2	2	28760000	59.9	7.9		P53992	Protein transport protein Sec24C OS=Homo sapiens OX=9606 GN=SEC24C PE=1 SV=3 - [SC24C_HUMAN]	0.0119	1	1	1	464600	118.2	7.06		P50995	Annexin A11 OS=Homo sapiens OX=9606 GN=ANXA11 PE=1 SV=1 - [ANX11_HUMAN]	0.0733	3	3	3	2538000	54.4	7.65
P10809	60 kDa heat shock protein, mitochondrial OS=Homo sapiens OX=9606 GN=HSPD1 PE=1 SV=2 - [CH60_HUMAN]	0.3386	12	12	12	46770000	61	5.87		P07195	L-lactate dehydrogenase B chain OS=Homo sapiens OX=9606 GN=LDHB PE=1 SV=2 - [LDHB_HUMAN]	0.2844	7	7	9	69040000	36.6	6.05		Q16563	Synaptophysin-like protein 1 OS=Homo sapiens OX=9606 GN=SYPL1 PE=1 SV=1 - [SYPL1_HUMAN]	0.0425	1	1	1	13490000	28.5	8.43		Q13283	Ras GTPase-activating protein-binding protein 1 OS=Homo sapiens OX=9606 GN=G3BP1 PE=1 SV=1 - [G3BP1_HUMAN]	0.0343	1	1	1	1999000	52.1	5.52		P10620	Microsomal glutathione S-transferase 1 OS=Homo sapiens OX=9606 GN=MGST1 PE=1 SV=1 - [MGST1_HUMAN]	0.0774	1	1	2	3794000	17.6	9.39
P43686	26S proteasome regulatory subunit 6B OS=Homo sapiens OX=9606 GN=PSMC4 PE=1 SV=2 - [PRS6B_HUMAN]	0.0431	1	1	1		47.3	5.21		O60656	UDP-glucuronosyltransferase 1-9 OS=Homo sapiens OX=9606 GN=UGT1A9 PE=1 SV=1 - [UD19_HUMAN]	0.0377	2	2	2	34240000	59.9	7.9		P11142	Heat shock cognate 71 kDa protein OS=Homo sapiens OX=9606 GN=HSPA8 PE=1 SV=1 - [HSP7C_HUMAN]	0.2012	6	9	9	59670000	70.9	5.52		Q14108	Lysosome membrane protein 2 OS=Homo sapiens OX=9606 GN=SCARB2 PE=1 SV=2 - [SCRB2_HUMAN]	0.0209	1	1	1	2895000	54.3	5.14		P06733	Alpha-enolase OS=Homo sapiens OX=9606 GN=ENO1 PE=1 SV=2 - [ENOA_HUMAN]	0.4147	10	12	15	110600000	47.1	7.39
P51649	Succinate-semialdehyde dehydrogenase, mitochondrial OS=Homo sapiens OX=9606 GN=ALDH5A1 PE=1 SV=2 - [SSDH_HUMAN]	0.0187	1	1	1	9154000	57.2	8.28		Q16563	Synaptophysin-like protein 1 OS=Homo sapiens OX=9606 GN=SYPL1 PE=1 SV=1 - [SYPL1_HUMAN]	0.0425	1	1	1	26580000	28.5	8.43		P78417	Glutathione S-transferase omega-1 OS=Homo sapiens OX=9606 GN=GSTO1 PE=1 SV=2 - [GSTO1_HUMAN]	0.0415	1	1	1	13060000	27.5	6.6		Q14764	Major vault protein OS=Homo sapiens OX=9606 GN=MVP PE=1 SV=4 - [MVP_HUMAN]	0.028	2	2	2	2177000	99.3	5.48		P11940	Polyadenylate-binding protein 1 OS=Homo sapiens OX=9606 GN=PABPC1 PE=1 SV=2 - [PABP1_HUMAN]	0.0267	1	1	1		70.6	9.5
P21266	Glutathione S-transferase Mu 3 OS=Homo sapiens OX=9606 GN=GSTM3 PE=1 SV=3 - [GSTM3_HUMAN]	0.1244	2	2	2	5535000	26.5	5.54		P11142	Heat shock cognate 71 kDa protein OS=Homo sapiens OX=9606 GN=HSPA8 PE=1 SV=1 - [HSP7C_HUMAN]	0.1827	5	8	8	73220000	70.9	5.52		P62701	40S ribosomal protein S4, X isoform OS=Homo sapiens OX=9606 GN=RPS4X PE=1 SV=2 - [RS4X_HUMAN]	0.1179	3	3	3	7931000	29.6	10.15		Q15363	Transmembrane emp24 domain-containing protein 2 OS=Homo sapiens OX=9606 GN=TMED2 PE=1 SV=1 - [TMED2_HUMAN]	0.0647	1	1	1	3889000	22.7	5.17		P08865	40S ribosomal protein SA OS=Homo sapiens OX=9606 GN=RPSA PE=1 SV=4 - [RSSA_HUMAN]	0.2576	5	5	5	30390000	32.8	4.87
Q15836	Vesicle-associated membrane protein 3 OS=Homo sapiens OX=9606 GN=VAMP3 PE=1 SV=3 - [VAMP3_HUMAN]	0.16	1	1	1		11.3	8.79		P78417	Glutathione S-transferase omega-1 OS=Homo sapiens OX=9606 GN=GSTO1 PE=1 SV=2 - [GSTO1_HUMAN]	0.0415	1	1	1	17330000	27.5	6.6		Q01105	Protein SET OS=Homo sapiens OX=9606 GN=SET PE=1 SV=3 - [SET_HUMAN]	0.1207	3	3	3	5250000	33.5	4.32		P07195	L-lactate dehydrogenase B chain OS=Homo sapiens OX=9606 GN=LDHB PE=1 SV=2 - [LDHB_HUMAN]	0.3922	9	10	15	28680000	36.6	6.05		Q13283	Ras GTPase-activating protein-binding protein 1 OS=Homo sapiens OX=9606 GN=G3BP1 PE=1 SV=1 - [G3BP1_HUMAN]	0.0708	2	2	3	3344000	52.1	5.52
Q15406	Nuclear receptor subfamily 6 group A member 1 OS=Homo sapiens OX=9606 GN=NR6A1 PE=1 SV=2 - [NR6A1_HUMAN]	0.0125	1	1	1	1217000	54.3	6.25		P62701	40S ribosomal protein S4, X isoform OS=Homo sapiens OX=9606 GN=RPS4X PE=1 SV=2 - [RS4X_HUMAN]	0.0684	2	2	2	11100000	29.6	10.15		P68104	Elongation factor 1-alpha 1 OS=Homo sapiens OX=9606 GN=EEF1A1 PE=1 SV=1 - [EF1A1_HUMAN]	0.119	4	4	5	126400000	50.1	9.01		P56556	NADH dehydrogenase [ubiquinone] 1 alpha subcomplex subunit 6 OS=Homo sapiens OX=9606 GN=NDUFA6 PE=1 SV=4 - [NDUA6_HUMAN]	0.0625	1	1	1	1061000	15.1	9.98		Q14108	Lysosome membrane protein 2 OS=Homo sapiens OX=9606 GN=SCARB2 PE=1 SV=2 - [SCRB2_HUMAN]	0.046	2	2	2	3528000	54.3	5.14
Q969I3	Glycine N-acyltransferase-like protein 1 OS=Homo sapiens OX=9606 GN=GLYATL1 PE=1 SV=1 - [GLYL1_HUMAN]	0.0497	1	1	2	15370000	35.1	6.87		Q01105	Protein SET OS=Homo sapiens OX=9606 GN=SET PE=1 SV=3 - [SET_HUMAN]	0.0724	2	2	2	5844000	33.5	4.32		P00156	Cytochrome b OS=Homo sapiens OX=9606 GN=MT-CYB PE=1 SV=2 - [CYB_HUMAN]	0.0237	1	1	1	6772000	42.7	8.05		P36404	ADP-ribosylation factor-like protein 2 OS=Homo sapiens OX=9606 GN=ARL2 PE=1 SV=4 - [ARL2_HUMAN]	0.0543	1	1	1	809000	20.9	6.34		Q14764	Major vault protein OS=Homo sapiens OX=9606 GN=MVP PE=1 SV=4 - [MVP_HUMAN]	0.0582	4	4	4	2846000	99.3	5.48
P78371	T-complex protein 1 subunit beta OS=Homo sapiens OX=9606 GN=CCT2 PE=1 SV=4 - [TCPB_HUMAN]	0.0206	1	1	1	994900	57.5	6.46		P18669	Phosphoglycerate mutase 1 OS=Homo sapiens OX=9606 GN=PGAM1 PE=1 SV=2 - [PGAM1_HUMAN]	0.1142	2	2	2		28.8	7.18		Q9Y696	Chloride intracellular channel protein 4 OS=Homo sapiens OX=9606 GN=CLIC4 PE=1 SV=4 - [CLIC4_HUMAN]	0.087	1	1	1	2870000	28.8	5.59		O60656	UDP-glucuronosyltransferase 1-9 OS=Homo sapiens OX=9606 GN=UGT1A9 PE=1 SV=1 - [UD19_HUMAN]	0.0623	2	2	3	7566000	59.9	7.9		P07195	L-lactate dehydrogenase B chain OS=Homo sapiens OX=9606 GN=LDHB PE=1 SV=2 - [LDHB_HUMAN]	0.2904	7	7	11	48380000	36.6	6.05
O96000	NADH dehydrogenase [ubiquinone] 1 beta subcomplex subunit 10 OS=Homo sapiens OX=9606 GN=NDUFB10 PE=1 SV=3 - [NDUBA_HUMAN]	0.0581	1	1	1	2842000	20.8	8.48		P68104	Elongation factor 1-alpha 1 OS=Homo sapiens OX=9606 GN=EEF1A1 PE=1 SV=1 - [EF1A1_HUMAN]	0.1515	5	5	6	163700000	50.1	9.01		P01011	Alpha-1-antichymotrypsin OS=Homo sapiens OX=9606 GN=SERPINA3 PE=1 SV=2 - [AACT_HUMAN]	0.1135	3	3	3	4297000	47.6	5.52		Q16563	Synaptophysin-like protein 1 OS=Homo sapiens OX=9606 GN=SYPL1 PE=1 SV=1 - [SYPL1_HUMAN]	0.0425	1	1	1	3685000	28.5	8.43		O60656	UDP-glucuronosyltransferase 1-9 OS=Homo sapiens OX=9606 GN=UGT1A9 PE=1 SV=1 - [UD19_HUMAN]	0.0943	3	3	4	17100000	59.9	7.9
P04179	Superoxide dismutase [Mn], mitochondrial OS=Homo sapiens OX=9606 GN=SOD2 PE=1 SV=3 - [SODM_HUMAN]	0.1622	3	3	4	27000000	24.7	8.25		P01011	Alpha-1-antichymotrypsin OS=Homo sapiens OX=9606 GN=SERPINA3 PE=1 SV=2 - [AACT_HUMAN]	0.0946	3	3	4	5958000	47.6	5.52		P60953	Cell division control protein 42 homolog OS=Homo sapiens OX=9606 GN=CDC42 PE=1 SV=2 - [CDC42_HUMAN]	0.1571	2	2	2	11750000	21.2	6.55		P11142	Heat shock cognate 71 kDa protein OS=Homo sapiens OX=9606 GN=HSPA8 PE=1 SV=1 - [HSP7C_HUMAN]	0.1687	6	8	10	18240000	70.9	5.52		Q14353	Guanidinoacetate N-methyltransferase OS=Homo sapiens OX=9606 GN=GAMT PE=1 SV=1 - [GAMT_HUMAN]	0.0593	1	1	1		26.3	6.14
P51148	Ras-related protein Rab-5C OS=Homo sapiens OX=9606 GN=RAB5C PE=1 SV=2 - [RAB5C_HUMAN]	0.3102	5	5	5	28810000	23.5	8.41		P60953	Cell division control protein 42 homolog OS=Homo sapiens OX=9606 GN=CDC42 PE=1 SV=2 - [CDC42_HUMAN]	0.089	1	1	1	7418000	21.2	6.55		Q13505	Metaxin-1 OS=Homo sapiens OX=9606 GN=MTX1 PE=1 SV=3 - [MTX1_HUMAN]	0.0386	1	1	1	978100	51.4	9.79		P62701	40S ribosomal protein S4, X isoform OS=Homo sapiens OX=9606 GN=RPS4X PE=1 SV=2 - [RS4X_HUMAN]	0.1901	4	4	4	7694000	29.6	10.15		Q16563	Synaptophysin-like protein 1 OS=Homo sapiens OX=9606 GN=SYPL1 PE=1 SV=1 - [SYPL1_HUMAN]	0.0425	1	1	1	8428000	28.5	8.43
P39019	40S ribosomal protein S19 OS=Homo sapiens OX=9606 GN=RPS19 PE=1 SV=2 - [RS19_HUMAN]	0.1241	2	2	2	3596000	16.1	10.32		P10809	60 kDa heat shock protein, mitochondrial OS=Homo sapiens OX=9606 GN=HSPD1 PE=1 SV=2 - [CH60_HUMAN]	0.2513	9	9	9	52120000	61	5.87		P10809	60 kDa heat shock protein, mitochondrial OS=Homo sapiens OX=9606 GN=HSPD1 PE=1 SV=2 - [CH60_HUMAN]	0.3281	12	12	14	52490000	61	5.87		Q01105	Protein SET OS=Homo sapiens OX=9606 GN=SET PE=1 SV=3 - [SET_HUMAN]	0.0724	2	2	2	4037000	33.5	4.32		P11142	Heat shock cognate 71 kDa protein OS=Homo sapiens OX=9606 GN=HSPA8 PE=1 SV=1 - [HSP7C_HUMAN]	0.1981	10	12	17	36120000	70.9	5.52
P69905	Hemoglobin subunit alpha OS=Homo sapiens OX=9606 GN=HBA1 PE=1 SV=2 - [HBA_HUMAN]	0.4296	5	5	10	131400000	15.2	8.68		Q9UBN7	Histone deacetylase 6 OS=Homo sapiens OX=9606 GN=HDAC6 PE=1 SV=2 - [HDAC6_HUMAN]	0.0091	1	1	1		131.3	5.3		P51649	Succinate-semialdehyde dehydrogenase, mitochondrial OS=Homo sapiens OX=9606 GN=ALDH5A1 PE=1 SV=2 - [SSDH_HUMAN]	0.0187	1	1	1		57.2	8.28		P18669	Phosphoglycerate mutase 1 OS=Homo sapiens OX=9606 GN=PGAM1 PE=1 SV=2 - [PGAM1_HUMAN]	0.1535	3	3	3	1194000	28.8	7.18		P78417	Glutathione S-transferase omega-1 OS=Homo sapiens OX=9606 GN=GSTO1 PE=1 SV=2 - [GSTO1_HUMAN]	0.0415	1	1	1	8969000	27.5	6.6
P05388	60S acidic ribosomal protein P0 OS=Homo sapiens OX=9606 GN=RPLP0 PE=1 SV=1 - [RLA0_HUMAN]	0.1262	3	3	3	7480000	34.3	5.97		P51649	Succinate-semialdehyde dehydrogenase, mitochondrial OS=Homo sapiens OX=9606 GN=ALDH5A1 PE=1 SV=2 - [SSDH_HUMAN]	0.0187	1	1	1	3233000	57.2	8.28		Q96PB7	Noelin-3 OS=Homo sapiens OX=9606 GN=OLFM3 PE=1 SV=1 - [NOE3_HUMAN]	0.0209	1	1	1	8326000	54.9	8.15		P68104	Elongation factor 1-alpha 1 OS=Homo sapiens OX=9606 GN=EEF1A1 PE=1 SV=1 - [EF1A1_HUMAN]	0.0996	4	4	5	30750000	50.1	9.01		P62701	40S ribosomal protein S4, X isoform OS=Homo sapiens OX=9606 GN=RPS4X PE=1 SV=2 - [RS4X_HUMAN]	0.2395	5	5	5	5463000	29.6	10.15
P22033	Methylmalonyl-CoA mutase, mitochondrial OS=Homo sapiens OX=9606 GN=MMUT PE=1 SV=4 - [MUTA_HUMAN]	0.0173	1	1	1	877900	83.1	6.93		P21266	Glutathione S-transferase Mu 3 OS=Homo sapiens OX=9606 GN=GSTM3 PE=1 SV=3 - [GSTM3_HUMAN]	0.1644	2	3	4	5854000	26.5	5.54		P21266	Glutathione S-transferase Mu 3 OS=Homo sapiens OX=9606 GN=GSTM3 PE=1 SV=3 - [GSTM3_HUMAN]	0.1244	2	2	3	7336000	26.5	5.54		P01011	Alpha-1-antichymotrypsin OS=Homo sapiens OX=9606 GN=SERPINA3 PE=1 SV=2 - [AACT_HUMAN]	0.2317	7	7	11	17510000	47.6	5.52		Q01105	Protein SET OS=Homo sapiens OX=9606 GN=SET PE=1 SV=3 - [SET_HUMAN]	0.0724	2	2	2	7429000	33.5	4.32
Q9Y6R1	Electrogenic sodium bicarbonate cotransporter 1 OS=Homo sapiens OX=9606 GN=SLC4A4 PE=1 SV=1 - [S4A4_HUMAN]	0.0222	1	1	1		121.4	6.8		Q15836	Vesicle-associated membrane protein 3 OS=Homo sapiens OX=9606 GN=VAMP3 PE=1 SV=3 - [VAMP3_HUMAN]	0.17	1	1	1	6849000	11.3	8.79		Q15406	Nuclear receptor subfamily 6 group A member 1 OS=Homo sapiens OX=9606 GN=NR6A1 PE=1 SV=2 - [NR6A1_HUMAN]	0.0125	1	1	1	1343000	54.3	6.25		P60953	Cell division control protein 42 homolog OS=Homo sapiens OX=9606 GN=CDC42 PE=1 SV=2 - [CDC42_HUMAN]	0.089	1	1	1	2283000	21.2	6.55		P68104	Elongation factor 1-alpha 1 OS=Homo sapiens OX=9606 GN=EEF1A1 PE=1 SV=1 - [EF1A1_HUMAN]	0.3009	8	8	12	100500000	50.1	9.01
P53999	Activated RNA polymerase II transcriptional coactivator p15 OS=Homo sapiens OX=9606 GN=SUB1 PE=1 SV=3 - [TCP4_HUMAN]	0.0866	1	1	1	4651000	14.4	9.6		Q969I3	Glycine N-acyltransferase-like protein 1 OS=Homo sapiens OX=9606 GN=GLYATL1 PE=1 SV=1 - [GLYL1_HUMAN]	0.0861	2	2	2	37140000	35.1	6.87		Q969I3	Glycine N-acyltransferase-like protein 1 OS=Homo sapiens OX=9606 GN=GLYATL1 PE=1 SV=1 - [GLYL1_HUMAN]	0.0497	1	1	1	16390000	35.1	6.87		A0A075B6P5	Immunoglobulin kappa variable 2-28 OS=Homo sapiens OX=9606 GN=IGKV2-28 PE=3 SV=1 - [KV228_HUMAN]	0.1083	1	1	1	2401000	12.9	5.94		Q9Y696	Chloride intracellular channel protein 4 OS=Homo sapiens OX=9606 GN=CLIC4 PE=1 SV=4 - [CLIC4_HUMAN]	0.0474	1	1	2	1050000	28.8	5.59
P34897	Serine hydroxymethyltransferase, mitochondrial OS=Homo sapiens OX=9606 GN=SHMT2 PE=1 SV=3 - [GLYM_HUMAN]	0.0437	2	2	2	6010000	56	8.53		P78371	T-complex protein 1 subunit beta OS=Homo sapiens OX=9606 GN=CCT2 PE=1 SV=4 - [TCPB_HUMAN]	0.0486	2	2	2		57.5	6.46		O96000	NADH dehydrogenase [ubiquinone] 1 beta subcomplex subunit 10 OS=Homo sapiens OX=9606 GN=NDUFB10 PE=1 SV=3 - [NDUBA_HUMAN]	0.2035	3	3	3	10550000	20.8	8.48		P10809	60 kDa heat shock protein, mitochondrial OS=Homo sapiens OX=9606 GN=HSPD1 PE=1 SV=2 - [CH60_HUMAN]	0.2496	11	11	14	20020000	61	5.87		P01011	Alpha-1-antichymotrypsin OS=Homo sapiens OX=9606 GN=SERPINA3 PE=1 SV=2 - [AACT_HUMAN]	0.2482	7	7	9	42540000	47.6	5.52
O15144	Actin-related protein 2/3 complex subunit 2 OS=Homo sapiens OX=9606 GN=ARPC2 PE=1 SV=1 - [ARPC2_HUMAN]	0.03	1	1	1	844000	34.3	7.36		P26641	Elongation factor 1-gamma OS=Homo sapiens OX=9606 GN=EEF1G PE=1 SV=3 - [EF1G_HUMAN]	0.0229	1	1	1	6429000	50.1	6.67		P04179	Superoxide dismutase [Mn], mitochondrial OS=Homo sapiens OX=9606 GN=SOD2 PE=1 SV=3 - [SODM_HUMAN]	0.1622	3	3	4	28520000	24.7	8.25		P08575	Receptor-type tyrosine-protein phosphatase C OS=Homo sapiens OX=9606 GN=PTPRC PE=1 SV=3 - [PTPRC_HUMAN]	0.0084	1	1	1		147.4	6.15		P60953	Cell division control protein 42 homolog OS=Homo sapiens OX=9606 GN=CDC42 PE=1 SV=2 - [CDC42_HUMAN]	0.089	1	1	1	1385000	21.2	6.55
P62244	40S ribosomal protein S15a OS=Homo sapiens OX=9606 GN=RPS15A PE=1 SV=2 - [RS15A_HUMAN]	0.0615	1	1	1	7653000	14.8	10.13		O96000	NADH dehydrogenase [ubiquinone] 1 beta subcomplex subunit 10 OS=Homo sapiens OX=9606 GN=NDUFB10 PE=1 SV=3 - [NDUBA_HUMAN]	0.2035	3	3	3	13170000	20.8	8.48		P51148	Ras-related protein Rab-5C OS=Homo sapiens OX=9606 GN=RAB5C PE=1 SV=2 - [RAB5C_HUMAN]	0.2222	4	4	4	14820000	23.5	8.41		P51649	Succinate-semialdehyde dehydrogenase, mitochondrial OS=Homo sapiens OX=9606 GN=ALDH5A1 PE=1 SV=2 - [SSDH_HUMAN]	0.0187	1	1	1	7837000	57.2	8.28		A0A075B6P5	Immunoglobulin kappa variable 2-28 OS=Homo sapiens OX=9606 GN=IGKV2-28 PE=3 SV=1 - [KV228_HUMAN]	0.1083	1	1	1	4461000	12.9	5.94
O15143	Actin-related protein 2/3 complex subunit 1B OS=Homo sapiens OX=9606 GN=ARPC1B PE=1 SV=3 - [ARC1B_HUMAN]	0.0269	1	1	1	2125000	40.9	8.35		P04179	Superoxide dismutase [Mn], mitochondrial OS=Homo sapiens OX=9606 GN=SOD2 PE=1 SV=3 - [SODM_HUMAN]	0.1622	3	3	4	29240000	24.7	8.25		P39019	40S ribosomal protein S19 OS=Homo sapiens OX=9606 GN=RPS19 PE=1 SV=2 - [RS19_HUMAN]	0.2138	3	3	3	7011000	16.1	10.32		P21266	Glutathione S-transferase Mu 3 OS=Homo sapiens OX=9606 GN=GSTM3 PE=1 SV=3 - [GSTM3_HUMAN]	0.2	3	3	3	4322000	26.5	5.54		P10809	60 kDa heat shock protein, mitochondrial OS=Homo sapiens OX=9606 GN=HSPD1 PE=1 SV=2 - [CH60_HUMAN]	0.2757	9	9	9	31680000	61	5.87
Q15365	Poly(rC)-binding protein 1 OS=Homo sapiens OX=9606 GN=PCBP1 PE=1 SV=2 - [PCBP1_HUMAN]	0.2275	3	4	5	16020000	37.5	7.09		P51148	Ras-related protein Rab-5C OS=Homo sapiens OX=9606 GN=RAB5C PE=1 SV=2 - [RAB5C_HUMAN]	0.1898	3	3	4	19550000	23.5	8.41		P69905	Hemoglobin subunit alpha OS=Homo sapiens OX=9606 GN=HBA1 PE=1 SV=2 - [HBA_HUMAN]	0.4296	5	5	11	171500000	15.2	8.68		Q15836	Vesicle-associated membrane protein 3 OS=Homo sapiens OX=9606 GN=VAMP3 PE=1 SV=3 - [VAMP3_HUMAN]	0.16	1	1	1	1523000	11.3	8.79		Q03431	Parathyroid hormone/parathyroid hormone-related peptide receptor OS=Homo sapiens OX=9606 GN=PTH1R PE=1 SV=1 - [PTH1R_HUMAN]	0.0118	1	1	1	1162000	66.3	7.99
P09651	Heterogeneous nuclear ribonucleoprotein A1 OS=Homo sapiens OX=9606 GN=HNRNPA1 PE=1 SV=5 - [ROA1_HUMAN]	0.0914	2	2	2	13480000	38.7	9.13		P39019	40S ribosomal protein S19 OS=Homo sapiens OX=9606 GN=RPS19 PE=1 SV=2 - [RS19_HUMAN]	0.1517	2	2	2	6928000	16.1	10.32		P05388	60S acidic ribosomal protein P0 OS=Homo sapiens OX=9606 GN=RPLP0 PE=1 SV=1 - [RLA0_HUMAN]	0.1956	4	4	4	9414000	34.3	5.97		Q969I3	Glycine N-acyltransferase-like protein 1 OS=Homo sapiens OX=9606 GN=GLYATL1 PE=1 SV=1 - [GLYL1_HUMAN]	0.0497	1	1	1		35.1	6.87		P43686	26S proteasome regulatory subunit 6B OS=Homo sapiens OX=9606 GN=PSMC4 PE=1 SV=2 - [PRS6B_HUMAN]	0.0431	1	1	1	1314000	47.3	5.21
Q08752	Peptidyl-prolyl cis-trans isomerase D OS=Homo sapiens OX=9606 GN=PPID PE=1 SV=3 - [PPID_HUMAN]	0.0324	1	1	1	2361000	40.7	7.21		P69905	Hemoglobin subunit alpha OS=Homo sapiens OX=9606 GN=HBA1 PE=1 SV=2 - [HBA_HUMAN]	0.5704	5	5	12	245000000	15.2	8.68		P22033	Methylmalonyl-CoA mutase, mitochondrial OS=Homo sapiens OX=9606 GN=MMUT PE=1 SV=4 - [MUTA_HUMAN]	0.02	1	1	1		83.1	6.93		P78371	T-complex protein 1 subunit beta OS=Homo sapiens OX=9606 GN=CCT2 PE=1 SV=4 - [TCPB_HUMAN]	0.071	4	4	4	1041000	57.5	6.46		P21266	Glutathione S-transferase Mu 3 OS=Homo sapiens OX=9606 GN=GSTM3 PE=1 SV=3 - [GSTM3_HUMAN]	0.1244	2	2	5	7148000	26.5	5.54
P99999	Cytochrome c OS=Homo sapiens OX=9606 GN=CYCS PE=1 SV=2 - [CYC_HUMAN]	0.181	2	2	2	8870000	11.7	9.57		P30040	Endoplasmic reticulum resident protein 29 OS=Homo sapiens OX=9606 GN=ERP29 PE=1 SV=4 - [ERP29_HUMAN]	0.0575	1	1	1		29	7.31		Q9Y6R1	Electrogenic sodium bicarbonate cotransporter 1 OS=Homo sapiens OX=9606 GN=SLC4A4 PE=1 SV=1 - [S4A4_HUMAN]	0.0222	1	1	1		121.4	6.8		O96000	NADH dehydrogenase [ubiquinone] 1 beta subcomplex subunit 10 OS=Homo sapiens OX=9606 GN=NDUFB10 PE=1 SV=3 - [NDUBA_HUMAN]	0.0581	1	1	1		20.8	8.48		Q969I3	Glycine N-acyltransferase-like protein 1 OS=Homo sapiens OX=9606 GN=GLYATL1 PE=1 SV=1 - [GLYL1_HUMAN]	0.0497	1	1	2	5139000	35.1	6.87
Q13243	Serine/arginine-rich splicing factor 5 OS=Homo sapiens OX=9606 GN=SRSF5 PE=1 SV=1 - [SRSF5_HUMAN]	0.0441	1	1	1	1299000	31.2	11.59		P05388	60S acidic ribosomal protein P0 OS=Homo sapiens OX=9606 GN=RPLP0 PE=1 SV=1 - [RLA0_HUMAN]	0.0789	2	2	2	14260000	34.3	5.97		P34897	Serine hydroxymethyltransferase, mitochondrial OS=Homo sapiens OX=9606 GN=SHMT2 PE=1 SV=3 - [GLYM_HUMAN]	0.0714	2	3	3	9299000	56	8.53		P04179	Superoxide dismutase [Mn], mitochondrial OS=Homo sapiens OX=9606 GN=SOD2 PE=1 SV=3 - [SODM_HUMAN]	0.1937	3	3	3	7001000	24.7	8.25		P78371	T-complex protein 1 subunit beta OS=Homo sapiens OX=9606 GN=CCT2 PE=1 SV=4 - [TCPB_HUMAN]	0.028	1	1	1	59950	57.5	6.46
P02647	Apolipoprotein A-I OS=Homo sapiens OX=9606 GN=APOA1 PE=1 SV=1 - [APOA1_HUMAN]	0.1948	4	4	4	17160000	30.8	5.76		Q9Y6R1	Electrogenic sodium bicarbonate cotransporter 1 OS=Homo sapiens OX=9606 GN=SLC4A4 PE=1 SV=1 - [S4A4_HUMAN]	0.0222	1	1	1	1394000	121.4	6.8		P62244	40S ribosomal protein S15a OS=Homo sapiens OX=9606 GN=RPS15A PE=1 SV=2 - [RS15A_HUMAN]	0.0615	1	1	1	8390000	14.8	10.13		P51148	Ras-related protein Rab-5C OS=Homo sapiens OX=9606 GN=RAB5C PE=1 SV=2 - [RAB5C_HUMAN]	0.1065	2	2	2	2640000	23.5	8.41		O96000	NADH dehydrogenase [ubiquinone] 1 beta subcomplex subunit 10 OS=Homo sapiens OX=9606 GN=NDUFB10 PE=1 SV=3 - [NDUBA_HUMAN]	0.064	1	1	1	2173000	20.8	8.48
P52565	Rho GDP-dissociation inhibitor 1 OS=Homo sapiens OX=9606 GN=ARHGDIA PE=1 SV=3 - [GDIR1_HUMAN]	0.2059	3	3	4	11260000	23.2	5.11		P53999	Activated RNA polymerase II transcriptional coactivator p15 OS=Homo sapiens OX=9606 GN=SUB1 PE=1 SV=3 - [TCP4_HUMAN]	0.0866	1	1	1	7619000	14.4	9.6		O15143	Actin-related protein 2/3 complex subunit 1B OS=Homo sapiens OX=9606 GN=ARPC1B PE=1 SV=3 - [ARC1B_HUMAN]	0.0269	1	1	1	1694000	40.9	8.35		P39019	40S ribosomal protein S19 OS=Homo sapiens OX=9606 GN=RPS19 PE=1 SV=2 - [RS19_HUMAN]	0.0621	1	1	1	3024000	16.1	10.32		P04179	Superoxide dismutase [Mn], mitochondrial OS=Homo sapiens OX=9606 GN=SOD2 PE=1 SV=3 - [SODM_HUMAN]	0.2297	4	4	4	12610000	24.7	8.25
P02766	Transthyretin OS=Homo sapiens OX=9606 GN=TTR PE=1 SV=1 - [TTHY_HUMAN]	0.2381	2	2	2	14070000	15.9	5.76		P34897	Serine hydroxymethyltransferase, mitochondrial OS=Homo sapiens OX=9606 GN=SHMT2 PE=1 SV=3 - [GLYM_HUMAN]	0.1032	3	4	4	13990000	56	8.53		Q15365	Poly(rC)-binding protein 1 OS=Homo sapiens OX=9606 GN=PCBP1 PE=1 SV=2 - [PCBP1_HUMAN]	0.0927	1	2	2	8996000	37.5	7.09		P69905	Hemoglobin subunit alpha OS=Homo sapiens OX=9606 GN=HBA1 PE=1 SV=2 - [HBA_HUMAN]	0.3451	4	4	6	46350000	15.2	8.68		P51148	Ras-related protein Rab-5C OS=Homo sapiens OX=9606 GN=RAB5C PE=1 SV=2 - [RAB5C_HUMAN]	0.1435	2	2	2	2697000	23.5	8.41
P09669	Cytochrome c oxidase subunit 6C OS=Homo sapiens OX=9606 GN=COX6C PE=1 SV=2 - [COX6C_HUMAN]	0.0933	1	1	1	5679000	8.8	10.39		O15144	Actin-related protein 2/3 complex subunit 2 OS=Homo sapiens OX=9606 GN=ARPC2 PE=1 SV=1 - [ARPC2_HUMAN]	0.0967	2	2	2	6241000	34.3	7.36		P09651	Heterogeneous nuclear ribonucleoprotein A1 OS=Homo sapiens OX=9606 GN=HNRNPA1 PE=1 SV=5 - [ROA1_HUMAN]	0.0753	2	2	2	30020000	38.7	9.13		P30040	Endoplasmic reticulum resident protein 29 OS=Homo sapiens OX=9606 GN=ERP29 PE=1 SV=4 - [ERP29_HUMAN]	0.1149	2	2	2	892600	29	7.31		P39019	40S ribosomal protein S19 OS=Homo sapiens OX=9606 GN=RPS19 PE=1 SV=2 - [RS19_HUMAN]	0.0621	1	1	1	4300000	16.1	10.32
P09110	3-ketoacyl-CoA thiolase, peroxisomal OS=Homo sapiens OX=9606 GN=ACAA1 PE=1 SV=2 - [THIK_HUMAN]	0.1651	4	4	7	46900000	44.3	8.44		P62244	40S ribosomal protein S15a OS=Homo sapiens OX=9606 GN=RPS15A PE=1 SV=2 - [RS15A_HUMAN]	0.0615	1	1	1	11010000	14.8	10.13		Q08752	Peptidyl-prolyl cis-trans isomerase D OS=Homo sapiens OX=9606 GN=PPID PE=1 SV=3 - [PPID_HUMAN]	0.0324	1	1	1	4863000	40.7	7.21		P05388	60S acidic ribosomal protein P0 OS=Homo sapiens OX=9606 GN=RPLP0 PE=1 SV=1 - [RLA0_HUMAN]	0.0757	2	2	2	6313000	34.3	5.97		P69905	Hemoglobin subunit alpha OS=Homo sapiens OX=9606 GN=HBA1 PE=1 SV=2 - [HBA_HUMAN]	0.4296	5	5	8	105400000	15.2	8.68
P47755	F-actin-capping protein subunit alpha-2 OS=Homo sapiens OX=9606 GN=CAPZA2 PE=1 SV=3 - [CAZA2_HUMAN]	0.0524	1	1	1	5228000	32.9	5.85		O15143	Actin-related protein 2/3 complex subunit 1B OS=Homo sapiens OX=9606 GN=ARPC1B PE=1 SV=3 - [ARC1B_HUMAN]	0.0269	1	1	1	2637000	40.9	8.35		P99999	Cytochrome c OS=Homo sapiens OX=9606 GN=CYCS PE=1 SV=2 - [CYC_HUMAN]	0.0762	1	1	1	11210000	11.7	9.57		P10644	cAMP-dependent protein kinase type I-alpha regulatory subunit OS=Homo sapiens OX=9606 GN=PRKAR1A PE=1 SV=1 - [KAP0_HUMAN]	0.0289	1	1	1	855500	43	5.35		P05388	60S acidic ribosomal protein P0 OS=Homo sapiens OX=9606 GN=RPLP0 PE=1 SV=1 - [RLA0_HUMAN]	0.0726	2	2	2	10420000	34.3	5.97
P05154	Plasma serine protease inhibitor OS=Homo sapiens OX=9606 GN=SERPINA5 PE=1 SV=3 - [IPSP_HUMAN]	0.0197	1	1	1	6491000	45.6	9.26		Q15365	Poly(rC)-binding protein 1 OS=Homo sapiens OX=9606 GN=PCBP1 PE=1 SV=2 - [PCBP1_HUMAN]	0.0927	2	2	3	13270000	37.5	7.09		Q8WYA0	Intraflagellar transport protein 81 homolog OS=Homo sapiens OX=9606 GN=IFT81 PE=1 SV=1 - [IFT81_HUMAN]	0.0089	1	1	1	333500	79.7	8.82		P31146	Coronin-1A OS=Homo sapiens OX=9606 GN=CORO1A PE=1 SV=4 - [COR1A_HUMAN]	0.0239	1	1	1	552200	51	6.68		P22033	Methylmalonyl-CoA mutase, mitochondrial OS=Homo sapiens OX=9606 GN=MMUT PE=1 SV=4 - [MUTA_HUMAN]	0.0187	1	1	1	1596000	83.1	6.93
P11766	Alcohol dehydrogenase class-3 OS=Homo sapiens OX=9606 GN=ADH5 PE=1 SV=4 - [ADHX_HUMAN]	0.0428	1	1	1	7200000	39.7	7.49		P09651	Heterogeneous nuclear ribonucleoprotein A1 OS=Homo sapiens OX=9606 GN=HNRNPA1 PE=1 SV=5 - [ROA1_HUMAN]	0.121	3	4	5	31120000	38.7	9.13		P02746	Complement C1q subcomponent subunit B OS=Homo sapiens OX=9606 GN=C1QB PE=1 SV=3 - [C1QB_HUMAN]	0.0553	1	1	1		26.7	8.63		O15144	Actin-related protein 2/3 complex subunit 2 OS=Homo sapiens OX=9606 GN=ARPC2 PE=1 SV=1 - [ARPC2_HUMAN]	0.0667	1	1	1	568200	34.3	7.36		P53999	Activated RNA polymerase II transcriptional coactivator p15 OS=Homo sapiens OX=9606 GN=SUB1 PE=1 SV=3 - [TCP4_HUMAN]	0.0866	1	1	1	8953000	14.4	9.6
P07900	Heat shock protein HSP 90-alpha OS=Homo sapiens OX=9606 GN=HSP90AA1 PE=1 SV=5 - [HS90A_HUMAN]	0.0656	3	4	5	18710000	84.6	5.02		Q08752	Peptidyl-prolyl cis-trans isomerase D OS=Homo sapiens OX=9606 GN=PPID PE=1 SV=3 - [PPID_HUMAN]	0.0324	1	1	1	4288000	40.7	7.21		Q13243	Serine/arginine-rich splicing factor 5 OS=Homo sapiens OX=9606 GN=SRSF5 PE=1 SV=1 - [SRSF5_HUMAN]	0.0441	1	1	1	2201000	31.2	11.59		P62244	40S ribosomal protein S15a OS=Homo sapiens OX=9606 GN=RPS15A PE=1 SV=2 - [RS15A_HUMAN]	0.1308	2	2	2	3565000	14.8	10.13		P31146	Coronin-1A OS=Homo sapiens OX=9606 GN=CORO1A PE=1 SV=4 - [COR1A_HUMAN]	0.0347	1	1	1	2941000	51	6.68
P30039	Phenazine biosynthesis-like domain-containing protein OS=Homo sapiens OX=9606 GN=PBLD PE=1 SV=2 - [PBLD_HUMAN]	0.1875	4	4	4	23540000	31.8	6.52		P05386	60S acidic ribosomal protein P1 OS=Homo sapiens OX=9606 GN=RPLP1 PE=1 SV=1 - [RLA1_HUMAN]	0.1404	1	1	1		11.5	4.32		P02647	Apolipoprotein A-I OS=Homo sapiens OX=9606 GN=APOA1 PE=1 SV=1 - [APOA1_HUMAN]	0.1985	4	4	4	17460000	30.8	5.76		O15143	Actin-related protein 2/3 complex subunit 1B OS=Homo sapiens OX=9606 GN=ARPC1B PE=1 SV=3 - [ARC1B_HUMAN]	0.0484	1	1	1		40.9	8.35		O15144	Actin-related protein 2/3 complex subunit 2 OS=Homo sapiens OX=9606 GN=ARPC2 PE=1 SV=1 - [ARPC2_HUMAN]	0.13	3	3	3	1709000	34.3	7.36
P62857	40S ribosomal protein S28 OS=Homo sapiens OX=9606 GN=RPS28 PE=1 SV=1 - [RS28_HUMAN]	0.1739	1	1	1	12250000	7.8	10.7		P99999	Cytochrome c OS=Homo sapiens OX=9606 GN=CYCS PE=1 SV=2 - [CYC_HUMAN]	0.2095	2	2	2	15210000	11.7	9.57		P52565	Rho GDP-dissociation inhibitor 1 OS=Homo sapiens OX=9606 GN=ARHGDIA PE=1 SV=3 - [GDIR1_HUMAN]	0.152	2	2	2	19150000	23.2	5.11		Q15365	Poly(rC)-binding protein 1 OS=Homo sapiens OX=9606 GN=PCBP1 PE=1 SV=2 - [PCBP1_HUMAN]	0.1067	2	2	3	7105000	37.5	7.09		Q9Y285	Phenylalanine--tRNA ligase alpha subunit OS=Homo sapiens OX=9606 GN=FARSA PE=1 SV=3 - [SYFA_HUMAN]	0.0217	1	1	1	141000	57.5	7.8
P50454	Serpin H1 OS=Homo sapiens OX=9606 GN=SERPINH1 PE=1 SV=2 - [SERPH_HUMAN]	0.0215	1	1	1		46.4	8.69		P02647	Apolipoprotein A-I OS=Homo sapiens OX=9606 GN=APOA1 PE=1 SV=1 - [APOA1_HUMAN]	0.1461	3	3	3	18210000	30.8	5.76		Q13423	NAD(P) transhydrogenase, mitochondrial OS=Homo sapiens OX=9606 GN=NNT PE=1 SV=3 - [NNTM_HUMAN]	0.0276	2	2	2		113.8	8.09		P09651	Heterogeneous nuclear ribonucleoprotein A1 OS=Homo sapiens OX=9606 GN=HNRNPA1 PE=1 SV=5 - [ROA1_HUMAN]	0.1183	3	3	5	28590000	38.7	9.13		O15143	Actin-related protein 2/3 complex subunit 1B OS=Homo sapiens OX=9606 GN=ARPC1B PE=1 SV=3 - [ARC1B_HUMAN]	0.0833	2	2	2	839000	40.9	8.35
P22314	Ubiquitin-like modifier-activating enzyme 1 OS=Homo sapiens OX=9606 GN=UBA1 PE=1 SV=3 - [UBA1_HUMAN]	0.0595	4	4	4	2744000	117.8	5.76		P52565	Rho GDP-dissociation inhibitor 1 OS=Homo sapiens OX=9606 GN=ARHGDIA PE=1 SV=3 - [GDIR1_HUMAN]	0.0735	1	1	1	41950000	23.2	5.11		P02766	Transthyretin OS=Homo sapiens OX=9606 GN=TTR PE=1 SV=1 - [TTHY_HUMAN]	0.2381	2	2	2	21190000	15.9	5.76		P01891	HLA class I histocompatibility antigen, A-68 alpha chain OS=Homo sapiens OX=9606 GN=HLA-A PE=1 SV=4 - [1A68_HUMAN]	0.1041	1	2	3	6653000	40.9	6.7		Q15365	Poly(rC)-binding protein 1 OS=Homo sapiens OX=9606 GN=PCBP1 PE=1 SV=2 - [PCBP1_HUMAN]	0.1011	1	2	3	1608000	37.5	7.09
Q9Y6N5	Sulfide:quinone oxidoreductase, mitochondrial OS=Homo sapiens OX=9606 GN=SQOR PE=1 SV=1 - [SQOR_HUMAN]	0.0311	1	1	1	2882000	49.9	9.11		P02766	Transthyretin OS=Homo sapiens OX=9606 GN=TTR PE=1 SV=1 - [TTHY_HUMAN]	0.3878	3	3	3	29590000	15.9	5.76		P09669	Cytochrome c oxidase subunit 6C OS=Homo sapiens OX=9606 GN=COX6C PE=1 SV=2 - [COX6C_HUMAN]	0.2	2	2	2	4322000	8.8	10.39		P02647	Apolipoprotein A-I OS=Homo sapiens OX=9606 GN=APOA1 PE=1 SV=1 - [APOA1_HUMAN]	0.0824	2	2	2	8300000	30.8	5.76		P09651	Heterogeneous nuclear ribonucleoprotein A1 OS=Homo sapiens OX=9606 GN=HNRNPA1 PE=1 SV=5 - [ROA1_HUMAN]	0.2876	8	8	8	49780000	38.7	9.13
P27695	DNA-(apurinic or apyrimidinic site) lyase OS=Homo sapiens OX=9606 GN=APEX1 PE=1 SV=2 - [APEX1_HUMAN]	0.0346	1	1	1	1946000	35.5	8.12		P09110	3-ketoacyl-CoA thiolase, peroxisomal OS=Homo sapiens OX=9606 GN=ACAA1 PE=1 SV=2 - [THIK_HUMAN]	0.0354	2	2	3	36530000	44.3	8.44		P09110	3-ketoacyl-CoA thiolase, peroxisomal OS=Homo sapiens OX=9606 GN=ACAA1 PE=1 SV=2 - [THIK_HUMAN]	0.0708	2	2	3	35130000	44.3	8.44		P52565	Rho GDP-dissociation inhibitor 1 OS=Homo sapiens OX=9606 GN=ARHGDIA PE=1 SV=3 - [GDIR1_HUMAN]	0.0539	1	1	1	813300	23.2	5.11		P01891	HLA class I histocompatibility antigen, A-68 alpha chain OS=Homo sapiens OX=9606 GN=HLA-A PE=1 SV=4 - [1A68_HUMAN]	0.1041	2	2	3	8750000	40.9	6.7
O00264	Membrane-associated progesterone receptor component 1 OS=Homo sapiens OX=9606 GN=PGRMC1 PE=1 SV=3 - [PGRC1_HUMAN]	0.0769	1	1	2	1503000	21.7	4.7		P47755	F-actin-capping protein subunit alpha-2 OS=Homo sapiens OX=9606 GN=CAPZA2 PE=1 SV=3 - [CAZA2_HUMAN]	0.0874	2	2	2	13570000	32.9	5.85		P47755	F-actin-capping protein subunit alpha-2 OS=Homo sapiens OX=9606 GN=CAPZA2 PE=1 SV=3 - [CAZA2_HUMAN]	0.035	1	1	1	9666000	32.9	5.85		P52907	F-actin-capping protein subunit alpha-1 OS=Homo sapiens OX=9606 GN=CAPZA1 PE=1 SV=3 - [CAZA1_HUMAN]	0.0979	2	2	2	3576000	32.9	5.69		P02647	Apolipoprotein A-I OS=Homo sapiens OX=9606 GN=APOA1 PE=1 SV=1 - [APOA1_HUMAN]	0.1348	3	3	3	11030000	30.8	5.76
P26038	Moesin OS=Homo sapiens OX=9606 GN=MSN PE=1 SV=3 - [MOES_HUMAN]	0.104	3	5	5	33060000	67.8	6.4		P05154	Plasma serine protease inhibitor OS=Homo sapiens OX=9606 GN=SERPINA5 PE=1 SV=3 - [IPSP_HUMAN]	0.1453	5	5	7	19460000	45.6	9.26		P05154	Plasma serine protease inhibitor OS=Homo sapiens OX=9606 GN=SERPINA5 PE=1 SV=3 - [IPSP_HUMAN]	0.0591	2	2	2	12520000	45.6	9.26		Q9UN86	Ras GTPase-activating protein-binding protein 2 OS=Homo sapiens OX=9606 GN=G3BP2 PE=1 SV=2 - [G3BP2_HUMAN]	0.027	1	1	1	92310	54.1	5.55		P52565	Rho GDP-dissociation inhibitor 1 OS=Homo sapiens OX=9606 GN=ARHGDIA PE=1 SV=3 - [GDIR1_HUMAN]	0.2206	4	4	4	6909000	23.2	5.11
P00367	Glutamate dehydrogenase 1, mitochondrial OS=Homo sapiens OX=9606 GN=GLUD1 PE=1 SV=2 - [DHE3_HUMAN]	0.2437	11	11	15	55970000	61.4	7.8		P11766	Alcohol dehydrogenase class-3 OS=Homo sapiens OX=9606 GN=ADH5 PE=1 SV=4 - [ADHX_HUMAN]	0.0428	1	1	1	7074000	39.7	7.49		P11766	Alcohol dehydrogenase class-3 OS=Homo sapiens OX=9606 GN=ADH5 PE=1 SV=4 - [ADHX_HUMAN]	0.0428	1	1	1	3902000	39.7	7.49		Q8WZ74	Cortactin-binding protein 2 OS=Homo sapiens OX=9606 GN=CTTNBP2 PE=1 SV=1 - [CTTB2_HUMAN]	0.0078	1	1	1	1599000	180.9	7.93		P09110	3-ketoacyl-CoA thiolase, peroxisomal OS=Homo sapiens OX=9606 GN=ACAA1 PE=1 SV=2 - [THIK_HUMAN]	0.0849	2	2	2	3737000	44.3	8.44
P29401	Transketolase OS=Homo sapiens OX=9606 GN=TKT PE=1 SV=3 - [TKT_HUMAN]	0.122	4	4	5	11880000	67.8	7.66		P30101	Protein disulfide-isomerase A3 OS=Homo sapiens OX=9606 GN=PDIA3 PE=1 SV=4 - [PDIA3_HUMAN]	0.105	4	4	4	14790000	56.7	6.35		P30101	Protein disulfide-isomerase A3 OS=Homo sapiens OX=9606 GN=PDIA3 PE=1 SV=4 - [PDIA3_HUMAN]	0.0436	2	2	2	15180000	56.7	6.35		P02766	Transthyretin OS=Homo sapiens OX=9606 GN=TTR PE=1 SV=1 - [TTHY_HUMAN]	0.2993	2	2	2	6734000	15.9	5.76		P47755	F-actin-capping protein subunit alpha-2 OS=Homo sapiens OX=9606 GN=CAPZA2 PE=1 SV=3 - [CAZA2_HUMAN]	0.035	1	1	1	8906000	32.9	5.85
P35222	Catenin beta-1 OS=Homo sapiens OX=9606 GN=CTNNB1 PE=1 SV=1 - [CTNB1_HUMAN]	0.0282	1	2	2	4095000	85.4	5.86		P07900	Heat shock protein HSP 90-alpha OS=Homo sapiens OX=9606 GN=HSP90AA1 PE=1 SV=5 - [HS90A_HUMAN]	0.1161	1	7	8	31400000	84.6	5.02		P07900	Heat shock protein HSP 90-alpha OS=Homo sapiens OX=9606 GN=HSP90AA1 PE=1 SV=5 - [HS90A_HUMAN]	0.0519	1	3	3	21430000	84.6	5.02		P09669	Cytochrome c oxidase subunit 6C OS=Homo sapiens OX=9606 GN=COX6C PE=1 SV=2 - [COX6C_HUMAN]	0.1067	1	1	1		8.8	10.39		P31949	Protein S100-A11 OS=Homo sapiens OX=9606 GN=S100A11 PE=1 SV=2 - [S10AB_HUMAN]	0.1048	1	1	1	2976000	11.7	7.12
P11498	Pyruvate carboxylase, mitochondrial OS=Homo sapiens OX=9606 GN=PC PE=1 SV=2 - [PYC_HUMAN]	0.0645	6	6	6	11660000	129.6	6.84		P30039	Phenazine biosynthesis-like domain-containing protein OS=Homo sapiens OX=9606 GN=PBLD PE=1 SV=2 - [PBLD_HUMAN]	0.2604	6	6	7	38210000	31.8	6.52		P30039	Phenazine biosynthesis-like domain-containing protein OS=Homo sapiens OX=9606 GN=PBLD PE=1 SV=2 - [PBLD_HUMAN]	0.2813	6	6	6	31730000	31.8	6.52		P09110	3-ketoacyl-CoA thiolase, peroxisomal OS=Homo sapiens OX=9606 GN=ACAA1 PE=1 SV=2 - [THIK_HUMAN]	0.0448	1	1	1	1368000	44.3	8.44		P01911	HLA class II histocompatibility antigen, DRB1-15 beta chain OS=Homo sapiens OX=9606 GN=HLA-DRB1 PE=1 SV=2 - [2B1F_HUMAN]	0.0827	2	2	2	12750000	29.9	7.74
O75874	Isocitrate dehydrogenase [NADP] cytoplasmic OS=Homo sapiens OX=9606 GN=IDH1 PE=1 SV=2 - [IDHC_HUMAN]	0.0773	2	3	4	15890000	46.6	7.01		P50454	Serpin H1 OS=Homo sapiens OX=9606 GN=SERPINH1 PE=1 SV=2 - [SERPH_HUMAN]	0.1196	3	3	3	4698000	46.4	8.69		P62857	40S ribosomal protein S28 OS=Homo sapiens OX=9606 GN=RPS28 PE=1 SV=1 - [RS28_HUMAN]	0.1739	1	1	1	14210000	7.8	10.7		P01911	HLA class II histocompatibility antigen, DRB1-15 beta chain OS=Homo sapiens OX=9606 GN=HLA-DRB1 PE=1 SV=2 - [2B1F_HUMAN]	0.0827	1	2	2	3982000	29.9	7.74		P11766	Alcohol dehydrogenase class-3 OS=Homo sapiens OX=9606 GN=ADH5 PE=1 SV=4 - [ADHX_HUMAN]	0.0642	2	2	2	1927000	39.7	7.49
P62913	60S ribosomal protein L11 OS=Homo sapiens OX=9606 GN=RPL11 PE=1 SV=2 - [RL11_HUMAN]	0.0787	1	1	1	18220000	20.2	9.6		P22314	Ubiquitin-like modifier-activating enzyme 1 OS=Homo sapiens OX=9606 GN=UBA1 PE=1 SV=3 - [UBA1_HUMAN]	0.0104	1	1	1	3475000	117.8	5.76		P0DP24	Calmodulin-2 OS=Homo sapiens OX=9606 GN=CALM2 PE=1 SV=1 - [CALM2_HUMAN]	0.2081	2	2	2	2232000	16.8	4.22		P11766	Alcohol dehydrogenase class-3 OS=Homo sapiens OX=9606 GN=ADH5 PE=1 SV=4 - [ADHX_HUMAN]	0.0428	1	1	1		39.7	7.49		P55809	Succinyl-CoA:3-ketoacid coenzyme A transferase 1, mitochondrial OS=Homo sapiens OX=9606 GN=OXCT1 PE=1 SV=1 - [SCOT1_HUMAN]	0.0269	1	1	1	7400000	56.1	7.46
P23528	Cofilin-1 OS=Homo sapiens OX=9606 GN=CFL1 PE=1 SV=3 - [COF1_HUMAN]	0.2048	2	2	2	17130000	18.5	8.09		Q9Y6N5	Sulfide:quinone oxidoreductase, mitochondrial OS=Homo sapiens OX=9606 GN=SQOR PE=1 SV=1 - [SQOR_HUMAN]	0.0311	1	1	1	14110000	49.9	9.11		P22314	Ubiquitin-like modifier-activating enzyme 1 OS=Homo sapiens OX=9606 GN=UBA1 PE=1 SV=3 - [UBA1_HUMAN]	0.0595	4	4	4	3726000	117.8	5.76		P55809	Succinyl-CoA:3-ketoacid coenzyme A transferase 1, mitochondrial OS=Homo sapiens OX=9606 GN=OXCT1 PE=1 SV=1 - [SCOT1_HUMAN]	0.0269	1	1	1	3586000	56.1	7.46		P30101	Protein disulfide-isomerase A3 OS=Homo sapiens OX=9606 GN=PDIA3 PE=1 SV=4 - [PDIA3_HUMAN]	0.1545	6	6	6	24150000	56.7	6.35
Q9Y2Q3	Glutathione S-transferase kappa 1 OS=Homo sapiens OX=9606 GN=GSTK1 PE=1 SV=3 - [GSTK1_HUMAN]	0.177	3	3	3	15720000	25.5	8.41		O00264	Membrane-associated progesterone receptor component 1 OS=Homo sapiens OX=9606 GN=PGRMC1 PE=1 SV=3 - [PGRC1_HUMAN]	0.1487	2	2	3	10310000	21.7	4.7		Q9Y6N5	Sulfide:quinone oxidoreductase, mitochondrial OS=Homo sapiens OX=9606 GN=SQOR PE=1 SV=1 - [SQOR_HUMAN]	0.0578	2	2	3	4770000	49.9	9.11		P30101	Protein disulfide-isomerase A3 OS=Homo sapiens OX=9606 GN=PDIA3 PE=1 SV=4 - [PDIA3_HUMAN]	0.1287	5	5	5	9189000	56.7	6.35		P07900	Heat shock protein HSP 90-alpha OS=Homo sapiens OX=9606 GN=HSP90AA1 PE=1 SV=5 - [HS90A_HUMAN]	0.1284	5	8	9	25340000	84.6	5.02
P10153	Non-secretory ribonuclease OS=Homo sapiens OX=9606 GN=RNASE2 PE=1 SV=2 - [RNAS2_HUMAN]	0.0932	1	1	1	9279000	18.3	8.73		P26038	Moesin OS=Homo sapiens OX=9606 GN=MSN PE=1 SV=3 - [MOES_HUMAN]	0.1109	2	5	5	40050000	67.8	6.4		O00264	Membrane-associated progesterone receptor component 1 OS=Homo sapiens OX=9606 GN=PGRMC1 PE=1 SV=3 - [PGRC1_HUMAN]	0.0718	1	1	1	12540000	21.7	4.7		P07900	Heat shock protein HSP 90-alpha OS=Homo sapiens OX=9606 GN=HSP90AA1 PE=1 SV=5 - [HS90A_HUMAN]	0.1544	5	10	12	13560000	84.6	5.02		P30039	Phenazine biosynthesis-like domain-containing protein OS=Homo sapiens OX=9606 GN=PBLD PE=1 SV=2 - [PBLD_HUMAN]	0.1563	3	3	3	3917000	31.8	6.52
P26885	Peptidyl-prolyl cis-trans isomerase FKBP2 OS=Homo sapiens OX=9606 GN=FKBP2 PE=1 SV=2 - [FKBP2_HUMAN]	0.1056	1	1	1		15.6	9.13		P00367	Glutamate dehydrogenase 1, mitochondrial OS=Homo sapiens OX=9606 GN=GLUD1 PE=1 SV=2 - [DHE3_HUMAN]	0.2581	11	11	17	72960000	61.4	7.8		P26038	Moesin OS=Homo sapiens OX=9606 GN=MSN PE=1 SV=3 - [MOES_HUMAN]	0.1057	4	6	7	38500000	67.8	6.4		Q9Y6E2	Basic leucine zipper and W2 domain-containing protein 2 OS=Homo sapiens OX=9606 GN=BZW2 PE=1 SV=1 - [BZW2_HUMAN]	0.031	1	1	1	2459000	48.1	6.68		P62857	40S ribosomal protein S28 OS=Homo sapiens OX=9606 GN=RPS28 PE=1 SV=1 - [RS28_HUMAN]	0.1739	1	1	1	18650000	7.8	10.7
O75131	Copine-3 OS=Homo sapiens OX=9606 GN=CPNE3 PE=1 SV=1 - [CPNE3_HUMAN]	0.0168	1	1	1	1366000	60.1	5.85		P29401	Transketolase OS=Homo sapiens OX=9606 GN=TKT PE=1 SV=3 - [TKT_HUMAN]	0.0915	4	4	6	16490000	67.8	7.66		O43826	Glucose-6-phosphate exchanger SLC37A4 OS=Homo sapiens OX=9606 GN=SLC37A4 PE=1 SV=1 - [G6PT1_HUMAN]	0.0303	1	1	1	940300	46.3	8.62		P30039	Phenazine biosynthesis-like domain-containing protein OS=Homo sapiens OX=9606 GN=PBLD PE=1 SV=2 - [PBLD_HUMAN]	0.1979	4	4	4	2475000	31.8	6.52		P50454	Serpin H1 OS=Homo sapiens OX=9606 GN=SERPINH1 PE=1 SV=2 - [SERPH_HUMAN]	0.0407	1	1	2	13330000	46.4	8.69
P32119	Peroxiredoxin-2 OS=Homo sapiens OX=9606 GN=PRDX2 PE=1 SV=5 - [PRDX2_HUMAN]	0.1717	4	4	6	23930000	21.9	5.97		P35222	Catenin beta-1 OS=Homo sapiens OX=9606 GN=CTNNB1 PE=1 SV=1 - [CTNB1_HUMAN]	0.0192	1	1	1		85.4	5.86		P00367	Glutamate dehydrogenase 1, mitochondrial OS=Homo sapiens OX=9606 GN=GLUD1 PE=1 SV=2 - [DHE3_HUMAN]	0.2706	13	13	15	51870000	61.4	7.8		P62857	40S ribosomal protein S28 OS=Homo sapiens OX=9606 GN=RPS28 PE=1 SV=1 - [RS28_HUMAN]	0.1739	1	1	1	12970000	7.8	10.7		P0DP24	Calmodulin-2 OS=Homo sapiens OX=9606 GN=CALM2 PE=1 SV=1 - [CALM2_HUMAN]	0.1074	1	1	2	2289000	16.8	4.22
P28072	Proteasome subunit beta type-6 OS=Homo sapiens OX=9606 GN=PSMB6 PE=1 SV=4 - [PSB6_HUMAN]	0.046	1	1	1	3335000	25.3	4.92		P11498	Pyruvate carboxylase, mitochondrial OS=Homo sapiens OX=9606 GN=PC PE=1 SV=2 - [PYC_HUMAN]	0.0475	4	4	4	11060000	129.6	6.84		P29401	Transketolase OS=Homo sapiens OX=9606 GN=TKT PE=1 SV=3 - [TKT_HUMAN]	0.122	4	4	5	9153000	67.8	7.66		P50454	Serpin H1 OS=Homo sapiens OX=9606 GN=SERPINH1 PE=1 SV=2 - [SERPH_HUMAN]	0.0957	3	3	3	2129000	46.4	8.69		P22314	Ubiquitin-like modifier-activating enzyme 1 OS=Homo sapiens OX=9606 GN=UBA1 PE=1 SV=3 - [UBA1_HUMAN]	0.1248	8	8	9	12660000	117.8	5.76
Q96I99	Succinate--CoA ligase [GDP-forming] subunit beta, mitochondrial OS=Homo sapiens OX=9606 GN=SUCLG2 PE=1 SV=2 - [SUCB2_HUMAN]	0.2245	8	8	9	29890000	46.5	6.39		O75874	Isocitrate dehydrogenase [NADP] cytoplasmic OS=Homo sapiens OX=9606 GN=IDH1 PE=1 SV=2 - [IDHC_HUMAN]	0.07	2	2	2	4060000	46.6	7.01		P11498	Pyruvate carboxylase, mitochondrial OS=Homo sapiens OX=9606 GN=PC PE=1 SV=2 - [PYC_HUMAN]	0.0323	3	3	3	4327000	129.6	6.84		P22314	Ubiquitin-like modifier-activating enzyme 1 OS=Homo sapiens OX=9606 GN=UBA1 PE=1 SV=3 - [UBA1_HUMAN]	0.1295	8	8	9	5549000	117.8	5.76		O00264	Membrane-associated progesterone receptor component 1 OS=Homo sapiens OX=9606 GN=PGRMC1 PE=1 SV=3 - [PGRC1_HUMAN]	0.0718	1	1	1	6783000	21.7	4.7
P63104	14-3-3 protein zeta/delta OS=Homo sapiens OX=9606 GN=YWHAZ PE=1 SV=1 - [1433Z_HUMAN]	0.1918	2	3	4	16570000	27.7	4.79		P62913	60S ribosomal protein L11 OS=Homo sapiens OX=9606 GN=RPL11 PE=1 SV=2 - [RL11_HUMAN]	0.1292	2	2	2	18980000	20.2	9.6		O75874	Isocitrate dehydrogenase [NADP] cytoplasmic OS=Homo sapiens OX=9606 GN=IDH1 PE=1 SV=2 - [IDHC_HUMAN]	0.0918	2	3	3	26310000	46.6	7.01		O00264	Membrane-associated progesterone receptor component 1 OS=Homo sapiens OX=9606 GN=PGRMC1 PE=1 SV=3 - [PGRC1_HUMAN]	0.0718	1	1	1		21.7	4.7		P26038	Moesin OS=Homo sapiens OX=9606 GN=MSN PE=1 SV=3 - [MOES_HUMAN]	0.1906	5	10	13	24170000	67.8	6.4
Q99538	Legumain OS=Homo sapiens OX=9606 GN=LGMN PE=1 SV=1 - [LGMN_HUMAN]	0.0393	1	1	1	4134000	49.4	6.55		P23528	Cofilin-1 OS=Homo sapiens OX=9606 GN=CFL1 PE=1 SV=3 - [COF1_HUMAN]	0.3554	4	4	5	25290000	18.5	8.09		P23528	Cofilin-1 OS=Homo sapiens OX=9606 GN=CFL1 PE=1 SV=3 - [COF1_HUMAN]	0.2048	2	2	2	18670000	18.5	8.09		P26038	Moesin OS=Homo sapiens OX=9606 GN=MSN PE=1 SV=3 - [MOES_HUMAN]	0.0988	2	6	8	10120000	67.8	6.4		O43826	Glucose-6-phosphate exchanger SLC37A4 OS=Homo sapiens OX=9606 GN=SLC37A4 PE=1 SV=1 - [G6PT1_HUMAN]	0.0303	1	1	1		46.3	8.62
P02656	Apolipoprotein C-III OS=Homo sapiens OX=9606 GN=APOC3 PE=1 SV=1 - [APOC3_HUMAN]	0.1616	1	1	2	5180000	10.8	5.41		Q9Y2Q3	Glutathione S-transferase kappa 1 OS=Homo sapiens OX=9606 GN=GSTK1 PE=1 SV=3 - [GSTK1_HUMAN]	0.0619	1	1	1	15660000	25.5	8.41		Q9Y2Q3	Glutathione S-transferase kappa 1 OS=Homo sapiens OX=9606 GN=GSTK1 PE=1 SV=3 - [GSTK1_HUMAN]	0.1327	2	2	2	13360000	25.5	8.41		P00367	Glutamate dehydrogenase 1, mitochondrial OS=Homo sapiens OX=9606 GN=GLUD1 PE=1 SV=2 - [DHE3_HUMAN]	0.3226	14	14	15	17020000	61.4	7.8		P00367	Glutamate dehydrogenase 1, mitochondrial OS=Homo sapiens OX=9606 GN=GLUD1 PE=1 SV=2 - [DHE3_HUMAN]	0.2599	12	12	17	29750000	61.4	7.8
Q9H8H3	Methyltransferase-like protein 7A OS=Homo sapiens OX=9606 GN=METTL7A PE=1 SV=1 - [MET7A_HUMAN]	0.0492	1	1	1	3371000	28.3	8.38		P10153	Non-secretory ribonuclease OS=Homo sapiens OX=9606 GN=RNASE2 PE=1 SV=2 - [RNAS2_HUMAN]	0.0932	2	2	3	17730000	18.3	8.73		P10153	Non-secretory ribonuclease OS=Homo sapiens OX=9606 GN=RNASE2 PE=1 SV=2 - [RNAS2_HUMAN]	0.0932	1	1	1	6220000	18.3	8.73		P29401	Transketolase OS=Homo sapiens OX=9606 GN=TKT PE=1 SV=3 - [TKT_HUMAN]	0.0562	2	2	3	3874000	67.8	7.66		P29401	Transketolase OS=Homo sapiens OX=9606 GN=TKT PE=1 SV=3 - [TKT_HUMAN]	0.0979	4	4	6	13640000	67.8	7.66
P04075	Fructose-bisphosphate aldolase A OS=Homo sapiens OX=9606 GN=ALDOA PE=1 SV=2 - [ALDOA_HUMAN]	0.1099	2	3	3	7438000	39.4	8.09		P26885	Peptidyl-prolyl cis-trans isomerase FKBP2 OS=Homo sapiens OX=9606 GN=FKBP2 PE=1 SV=2 - [FKBP2_HUMAN]	0.1056	1	1	1		15.6	9.13		P26885	Peptidyl-prolyl cis-trans isomerase FKBP2 OS=Homo sapiens OX=9606 GN=FKBP2 PE=1 SV=2 - [FKBP2_HUMAN]	0.1056	1	1	1	2381000	15.6	9.13		P11498	Pyruvate carboxylase, mitochondrial OS=Homo sapiens OX=9606 GN=PC PE=1 SV=2 - [PYC_HUMAN]	0.0424	4	4	4	1317000	129.6	6.84		P11498	Pyruvate carboxylase, mitochondrial OS=Homo sapiens OX=9606 GN=PC PE=1 SV=2 - [PYC_HUMAN]	0.0603	5	5	7	2269000	129.6	6.84
Q02978	Mitochondrial 2-oxoglutarate/malate carrier protein OS=Homo sapiens OX=9606 GN=SLC25A11 PE=1 SV=3 - [M2OM_HUMAN]	0.0892	3	3	3	25880000	34	9.91		O75131	Copine-3 OS=Homo sapiens OX=9606 GN=CPNE3 PE=1 SV=1 - [CPNE3_HUMAN]	0.0168	1	1	1	1649000	60.1	5.85		P32119	Peroxiredoxin-2 OS=Homo sapiens OX=9606 GN=PRDX2 PE=1 SV=5 - [PRDX2_HUMAN]	0.2172	5	5	5	32530000	21.9	5.97		O75874	Isocitrate dehydrogenase [NADP] cytoplasmic OS=Homo sapiens OX=9606 GN=IDH1 PE=1 SV=2 - [IDHC_HUMAN]	0.2126	6	6	7	1515000	46.6	7.01		O75874	Isocitrate dehydrogenase [NADP] cytoplasmic OS=Homo sapiens OX=9606 GN=IDH1 PE=1 SV=2 - [IDHC_HUMAN]	0.1812	6	7	9	13520000	46.6	7.01
P00403	Cytochrome c oxidase subunit 2 OS=Homo sapiens OX=9606 GN=MT-CO2 PE=1 SV=1 - [COX2_HUMAN]	0.0441	1	1	1	102200000	25.5	4.82		P32119	Peroxiredoxin-2 OS=Homo sapiens OX=9606 GN=PRDX2 PE=1 SV=5 - [PRDX2_HUMAN]	0.2222	5	5	6	34850000	21.9	5.97		P28072	Proteasome subunit beta type-6 OS=Homo sapiens OX=9606 GN=PSMB6 PE=1 SV=4 - [PSB6_HUMAN]	0.0879	2	2	2	2388000	25.3	4.92		P61088	Ubiquitin-conjugating enzyme E2 N OS=Homo sapiens OX=9606 GN=UBE2N PE=1 SV=1 - [UBE2N_HUMAN]	0.0987	1	1	1		17.1	6.57		P61088	Ubiquitin-conjugating enzyme E2 N OS=Homo sapiens OX=9606 GN=UBE2N PE=1 SV=1 - [UBE2N_HUMAN]	0.0987	1	1	1	3392000	17.1	6.57
O96008	Mitochondrial import receptor subunit TOM40 homolog OS=Homo sapiens OX=9606 GN=TOMM40 PE=1 SV=1 - [TOM40_HUMAN]	0.0305	1	1	1	3315000	37.9	7.25		P28072	Proteasome subunit beta type-6 OS=Homo sapiens OX=9606 GN=PSMB6 PE=1 SV=4 - [PSB6_HUMAN]	0.0879	2	2	3	597000	25.3	4.92		Q96I99	Succinate--CoA ligase [GDP-forming] subunit beta, mitochondrial OS=Homo sapiens OX=9606 GN=SUCLG2 PE=1 SV=2 - [SUCB2_HUMAN]	0.1713	6	6	8	34680000	46.5	6.39		P62913	60S ribosomal protein L11 OS=Homo sapiens OX=9606 GN=RPL11 PE=1 SV=2 - [RL11_HUMAN]	0.0787	1	1	1	8172000	20.2	9.6		P62913	60S ribosomal protein L11 OS=Homo sapiens OX=9606 GN=RPL11 PE=1 SV=2 - [RL11_HUMAN]	0.0787	1	1	1	19740000	20.2	9.6
Q9NX63	MICOS complex subunit MIC19 OS=Homo sapiens OX=9606 GN=CHCHD3 PE=1 SV=1 - [MIC19_HUMAN]	0.0661	1	1	1	4205000	26.1	8.28		Q96I99	Succinate--CoA ligase [GDP-forming] subunit beta, mitochondrial OS=Homo sapiens OX=9606 GN=SUCLG2 PE=1 SV=2 - [SUCB2_HUMAN]	0.2014	7	7	9	46880000	46.5	6.39		P30740	Leukocyte elastase inhibitor OS=Homo sapiens OX=9606 GN=SERPINB1 PE=1 SV=1 - [ILEU_HUMAN]	0.0343	1	1	1	4006000	42.7	6.28		P23528	Cofilin-1 OS=Homo sapiens OX=9606 GN=CFL1 PE=1 SV=3 - [COF1_HUMAN]	0.2711	3	3	4	3992000	18.5	8.09		P23528	Cofilin-1 OS=Homo sapiens OX=9606 GN=CFL1 PE=1 SV=3 - [COF1_HUMAN]	0.2711	3	3	3	3893000	18.5	8.09
P60709	Actin, cytoplasmic 1 OS=Homo sapiens OX=9606 GN=ACTB PE=1 SV=1 - [ACTB_HUMAN]	0.3173	5	10	24	636600000	41.7	5.48		P30740	Leukocyte elastase inhibitor OS=Homo sapiens OX=9606 GN=SERPINB1 PE=1 SV=1 - [ILEU_HUMAN]	0.0343	1	1	1		42.7	6.28		P63104	14-3-3 protein zeta/delta OS=Homo sapiens OX=9606 GN=YWHAZ PE=1 SV=1 - [1433Z_HUMAN]	0.1592	2	3	4	14270000	27.7	4.79		Q9Y2Q3	Glutathione S-transferase kappa 1 OS=Homo sapiens OX=9606 GN=GSTK1 PE=1 SV=3 - [GSTK1_HUMAN]	0.1327	2	2	2	6250000	25.5	8.41		Q9Y2Q3	Glutathione S-transferase kappa 1 OS=Homo sapiens OX=9606 GN=GSTK1 PE=1 SV=3 - [GSTK1_HUMAN]	0.1726	3	3	3	8651000	25.5	8.41
O75390	Citrate synthase, mitochondrial OS=Homo sapiens OX=9606 GN=CS PE=1 SV=2 - [CISY_HUMAN]	0.0815	3	3	3	9047000	51.7	8.32		Q99538	Legumain OS=Homo sapiens OX=9606 GN=LGMN PE=1 SV=1 - [LGMN_HUMAN]	0.0393	1	1	1	4370000	49.4	6.55		P02656	Apolipoprotein C-III OS=Homo sapiens OX=9606 GN=APOC3 PE=1 SV=1 - [APOC3_HUMAN]	0.1616	1	1	2	5467000	10.8	5.41		P32119	Peroxiredoxin-2 OS=Homo sapiens OX=9606 GN=PRDX2 PE=1 SV=5 - [PRDX2_HUMAN]	0.1818	2	3	3	7987000	21.9	5.97		P09104	Gamma-enolase OS=Homo sapiens OX=9606 GN=ENO2 PE=1 SV=3 - [ENOG_HUMAN]	0.1221	1	3	3	32860000	47.2	5.03
P46781	40S ribosomal protein S9 OS=Homo sapiens OX=9606 GN=RPS9 PE=1 SV=3 - [RS9_HUMAN]	0.0773	2	2	2	5007000	22.6	10.65		P02656	Apolipoprotein C-III OS=Homo sapiens OX=9606 GN=APOC3 PE=1 SV=1 - [APOC3_HUMAN]	0.1616	1	1	2	4619000	10.8	5.41		P63220	40S ribosomal protein S21 OS=Homo sapiens OX=9606 GN=RPS21 PE=1 SV=1 - [RS21_HUMAN]	0.1205	1	1	1	536700	9.1	8.5		P28072	Proteasome subunit beta type-6 OS=Homo sapiens OX=9606 GN=PSMB6 PE=1 SV=4 - [PSB6_HUMAN]	0.046	1	1	1	1071000	25.3	4.92		P32119	Peroxiredoxin-2 OS=Homo sapiens OX=9606 GN=PRDX2 PE=1 SV=5 - [PRDX2_HUMAN]	0.197	2	3	4	18200000	21.9	5.97
Q9BUT1	3-hydroxybutyrate dehydrogenase type 2 OS=Homo sapiens OX=9606 GN=BDH2 PE=1 SV=2 - [BDH2_HUMAN]	0.1714	3	3	3	3665000	26.7	7.65		P63220	40S ribosomal protein S21 OS=Homo sapiens OX=9606 GN=RPS21 PE=1 SV=1 - [RS21_HUMAN]	0.1205	1	1	1	699100	9.1	8.5		Q9H8H3	Methyltransferase-like protein 7A OS=Homo sapiens OX=9606 GN=METTL7A PE=1 SV=1 - [MET7A_HUMAN]	0.1107	2	2	2	15800000	28.3	8.38		Q96I99	Succinate--CoA ligase [GDP-forming] subunit beta, mitochondrial OS=Homo sapiens OX=9606 GN=SUCLG2 PE=1 SV=2 - [SUCB2_HUMAN]	0.1134	4	4	4	5677000	46.5	6.39		P28072	Proteasome subunit beta type-6 OS=Homo sapiens OX=9606 GN=PSMB6 PE=1 SV=4 - [PSB6_HUMAN]	0.0879	2	2	2	2306000	25.3	4.92
P04424	Argininosuccinate lyase OS=Homo sapiens OX=9606 GN=ASL PE=1 SV=4 - [ARLY_HUMAN]	0.0194	1	1	1	2254000	51.6	6.48		Q15063	Periostin OS=Homo sapiens OX=9606 GN=POSTN PE=1 SV=2 - [POSTN_HUMAN]	0.0167	1	1	1		93.3	7.53		P04075	Fructose-bisphosphate aldolase A OS=Homo sapiens OX=9606 GN=ALDOA PE=1 SV=2 - [ALDOA_HUMAN]	0.1099	2	3	3	8316000	39.4	8.09		P30740	Leukocyte elastase inhibitor OS=Homo sapiens OX=9606 GN=SERPINB1 PE=1 SV=1 - [ILEU_HUMAN]	0.0739	2	2	2	1187000	42.7	6.28		Q96I99	Succinate--CoA ligase [GDP-forming] subunit beta, mitochondrial OS=Homo sapiens OX=9606 GN=SUCLG2 PE=1 SV=2 - [SUCB2_HUMAN]	0.1481	6	6	6	16940000	46.5	6.39
P14625	Endoplasmin OS=Homo sapiens OX=9606 GN=HSP90B1 PE=1 SV=1 - [ENPL_HUMAN]	0.1096	6	6	8	5811000	92.4	4.84		P04075	Fructose-bisphosphate aldolase A OS=Homo sapiens OX=9606 GN=ALDOA PE=1 SV=2 - [ALDOA_HUMAN]	0.1484	3	4	4	12540000	39.4	8.09		Q02978	Mitochondrial 2-oxoglutarate/malate carrier protein OS=Homo sapiens OX=9606 GN=SLC25A11 PE=1 SV=3 - [M2OM_HUMAN]	0.1338	4	4	4	27290000	34	9.91		P63104	14-3-3 protein zeta/delta OS=Homo sapiens OX=9606 GN=YWHAZ PE=1 SV=1 - [1433Z_HUMAN]	0.1633	2	3	3	10140000	27.7	4.79		P63104	14-3-3 protein zeta/delta OS=Homo sapiens OX=9606 GN=YWHAZ PE=1 SV=1 - [1433Z_HUMAN]	0.2898	4	5	7	27540000	27.7	4.79
P02794	Ferritin heavy chain OS=Homo sapiens OX=9606 GN=FTH1 PE=1 SV=2 - [FRIH_HUMAN]	0.0383	1	1	1	7968000	21.2	5.55		Q02978	Mitochondrial 2-oxoglutarate/malate carrier protein OS=Homo sapiens OX=9606 GN=SLC25A11 PE=1 SV=3 - [M2OM_HUMAN]	0.2166	5	5	6	33470000	34	9.91		P00403	Cytochrome c oxidase subunit 2 OS=Homo sapiens OX=9606 GN=MT-CO2 PE=1 SV=1 - [COX2_HUMAN]	0.1145	2	2	2	114800000	25.5	4.82		Q99538	Legumain OS=Homo sapiens OX=9606 GN=LGMN PE=1 SV=1 - [LGMN_HUMAN]	0.0393	1	1	1	2451000	49.4	6.55		Q99538	Legumain OS=Homo sapiens OX=9606 GN=LGMN PE=1 SV=1 - [LGMN_HUMAN]	0.0393	1	1	1	3866000	49.4	6.55
P00966	Argininosuccinate synthase OS=Homo sapiens OX=9606 GN=ASS1 PE=1 SV=2 - [ASSY_HUMAN]	0.1359	5	5	10	55270000	46.5	8.02		P00403	Cytochrome c oxidase subunit 2 OS=Homo sapiens OX=9606 GN=MT-CO2 PE=1 SV=1 - [COX2_HUMAN]	0.0441	1	1	1	148800000	25.5	4.82		Q9BPX5	Actin-related protein 2/3 complex subunit 5-like protein OS=Homo sapiens OX=9606 GN=ARPC5L PE=1 SV=1 - [ARP5L_HUMAN]	0.085	1	1	1		16.9	6.6		P01903	HLA class II histocompatibility antigen, DR alpha chain OS=Homo sapiens OX=9606 GN=HLA-DRA PE=1 SV=1 - [DRA_HUMAN]	0.0669	1	1	1	4691000	28.6	5		P02656	Apolipoprotein C-III OS=Homo sapiens OX=9606 GN=APOC3 PE=1 SV=1 - [APOC3_HUMAN]	0.1616	1	1	1	1207000	10.8	5.41
O43809	Cleavage and polyadenylation specificity factor subunit 5 OS=Homo sapiens OX=9606 GN=NUDT21 PE=1 SV=1 - [CPSF5_HUMAN]	0.0749	1	1	1	1225000	26.2	8.82		P12236	ADP/ATP translocase 3 OS=Homo sapiens OX=9606 GN=SLC25A6 PE=1 SV=4 - [ADT3_HUMAN]	0.2349	1	6	7	80740000	32.8	9.74		O96008	Mitochondrial import receptor subunit TOM40 homolog OS=Homo sapiens OX=9606 GN=TOMM40 PE=1 SV=1 - [TOM40_HUMAN]	0.0305	1	1	1	3682000	37.9	7.25		P17540	Creatine kinase S-type, mitochondrial OS=Homo sapiens OX=9606 GN=CKMT2 PE=1 SV=2 - [KCRS_HUMAN]	0.0263	1	1	1		47.5	8.19		P01903	HLA class II histocompatibility antigen, DR alpha chain OS=Homo sapiens OX=9606 GN=HLA-DRA PE=1 SV=1 - [DRA_HUMAN]	0.0669	1	1	1	8368000	28.6	5
P61626	Lysozyme C OS=Homo sapiens OX=9606 GN=LYZ PE=1 SV=1 - [LYSC_HUMAN]	0.3243	5	5	9	114500000	16.5	9.16		Q9NX63	MICOS complex subunit MIC19 OS=Homo sapiens OX=9606 GN=CHCHD3 PE=1 SV=1 - [MIC19_HUMAN]	0.0661	1	1	1	7139000	26.1	8.28		P12236	ADP/ATP translocase 3 OS=Homo sapiens OX=9606 GN=SLC25A6 PE=1 SV=4 - [ADT3_HUMAN]	0.1678	1	5	8	96070000	32.8	9.74		P63220	40S ribosomal protein S21 OS=Homo sapiens OX=9606 GN=RPS21 PE=1 SV=1 - [RS21_HUMAN]	0.2892	2	2	3	667700	9.1	8.5		Q15063	Periostin OS=Homo sapiens OX=9606 GN=POSTN PE=1 SV=2 - [POSTN_HUMAN]	0.0443	2	2	2	6945000	93.3	7.53
P55268	Laminin subunit beta-2 OS=Homo sapiens OX=9606 GN=LAMB2 PE=1 SV=2 - [LAMB2_HUMAN]	0.0067	1	1	1		195.9	6.52		P60709	Actin, cytoplasmic 1 OS=Homo sapiens OX=9606 GN=ACTB PE=1 SV=1 - [ACTB_HUMAN]	0.456	6	13	29	953200000	41.7	5.48		Q9NX63	MICOS complex subunit MIC19 OS=Homo sapiens OX=9606 GN=CHCHD3 PE=1 SV=1 - [MIC19_HUMAN]	0.0661	1	1	1	6747000	26.1	8.28		Q9H8H3	Methyltransferase-like protein 7A OS=Homo sapiens OX=9606 GN=METTL7A PE=1 SV=1 - [MET7A_HUMAN]	0.0492	1	1	1	2304000	28.3	8.38		P04075	Fructose-bisphosphate aldolase A OS=Homo sapiens OX=9606 GN=ALDOA PE=1 SV=2 - [ALDOA_HUMAN]	0.1291	3	3	3	7443000	39.4	8.09
Q14847	LIM and SH3 domain protein 1 OS=Homo sapiens OX=9606 GN=LASP1 PE=1 SV=2 - [LASP1_HUMAN]	0.0881	2	2	2	4292000	29.7	7.05		O75390	Citrate synthase, mitochondrial OS=Homo sapiens OX=9606 GN=CS PE=1 SV=2 - [CISY_HUMAN]	0.0579	2	2	2	12560000	51.7	8.32		P60709	Actin, cytoplasmic 1 OS=Homo sapiens OX=9606 GN=ACTB PE=1 SV=1 - [ACTB_HUMAN]	0.4267	6	12	29	733700000	41.7	5.48		P04075	Fructose-bisphosphate aldolase A OS=Homo sapiens OX=9606 GN=ALDOA PE=1 SV=2 - [ALDOA_HUMAN]	0.0577	1	2	2	7022000	39.4	8.09		P51608	Methyl-CpG-binding protein 2 OS=Homo sapiens OX=9606 GN=MECP2 PE=1 SV=1 - [MECP2_HUMAN]	0.0329	1	1	1	762000	52.4	9.95
P18206	Vinculin OS=Homo sapiens OX=9606 GN=VCL PE=1 SV=4 - [VINC_HUMAN]	0.0344	3	3	3	2055000	123.7	5.66		P46781	40S ribosomal protein S9 OS=Homo sapiens OX=9606 GN=RPS9 PE=1 SV=3 - [RS9_HUMAN]	0.0361	1	1	1	9981000	22.6	10.65		O75390	Citrate synthase, mitochondrial OS=Homo sapiens OX=9606 GN=CS PE=1 SV=2 - [CISY_HUMAN]	0.0923	3	3	3	10840000	51.7	8.32		P51608	Methyl-CpG-binding protein 2 OS=Homo sapiens OX=9606 GN=MECP2 PE=1 SV=1 - [MECP2_HUMAN]	0.0432	1	1	1	76310	52.4	9.95		Q02978	Mitochondrial 2-oxoglutarate/malate carrier protein OS=Homo sapiens OX=9606 GN=SLC25A11 PE=1 SV=3 - [M2OM_HUMAN]	0.1592	3	3	3	9498000	34	9.91
O00299	Chloride intracellular channel protein 1 OS=Homo sapiens OX=9606 GN=CLIC1 PE=1 SV=4 - [CLIC1_HUMAN]	0.0498	1	1	1		26.9	5.17		Q9BUT1	3-hydroxybutyrate dehydrogenase type 2 OS=Homo sapiens OX=9606 GN=BDH2 PE=1 SV=2 - [BDH2_HUMAN]	0.2204	4	4	4	30360000	26.7	7.65		Q9BUT1	3-hydroxybutyrate dehydrogenase type 2 OS=Homo sapiens OX=9606 GN=BDH2 PE=1 SV=2 - [BDH2_HUMAN]	0.1714	3	3	3	14290000	26.7	7.65		Q02978	Mitochondrial 2-oxoglutarate/malate carrier protein OS=Homo sapiens OX=9606 GN=SLC25A11 PE=1 SV=3 - [M2OM_HUMAN]	0.1592	3	3	3	4710000	34	9.91		P00403	Cytochrome c oxidase subunit 2 OS=Homo sapiens OX=9606 GN=MT-CO2 PE=1 SV=1 - [COX2_HUMAN]	0.0308	1	1	1	4120000	25.5	4.82
P13861	cAMP-dependent protein kinase type II-alpha regulatory subunit OS=Homo sapiens OX=9606 GN=PRKAR2A PE=1 SV=2 - [KAP2_HUMAN]	0.0297	1	1	1	3252000	45.5	5.07		P04424	Argininosuccinate lyase OS=Homo sapiens OX=9606 GN=ASL PE=1 SV=4 - [ARLY_HUMAN]	0.0431	1	1	1	7451000	51.6	6.48		P04424	Argininosuccinate lyase OS=Homo sapiens OX=9606 GN=ASL PE=1 SV=4 - [ARLY_HUMAN]	0.1121	3	3	3		51.6	6.48		P00403	Cytochrome c oxidase subunit 2 OS=Homo sapiens OX=9606 GN=MT-CO2 PE=1 SV=1 - [COX2_HUMAN]	0.1145	2	2	3	17570000	25.5	4.82		P12236	ADP/ATP translocase 3 OS=Homo sapiens OX=9606 GN=SLC25A6 PE=1 SV=4 - [ADT3_HUMAN]	0.1678	1	4	5	25420000	32.8	9.74
P24539	ATP synthase F(0) complex subunit B1, mitochondrial OS=Homo sapiens OX=9606 GN=ATP5PB PE=1 SV=2 - [AT5F1_HUMAN]	0.0586	1	1	1	9094000	28.9	9.36		P32969	60S ribosomal protein L9 OS=Homo sapiens OX=9606 GN=RPL9 PE=1 SV=1 - [RL9_HUMAN]	0.0521	1	1	1	12620000	21.8	9.95		P32969	60S ribosomal protein L9 OS=Homo sapiens OX=9606 GN=RPL9 PE=1 SV=1 - [RL9_HUMAN]	0.151	2	2	2	7199000	21.8	9.95		Q9NX63	MICOS complex subunit MIC19 OS=Homo sapiens OX=9606 GN=CHCHD3 PE=1 SV=1 - [MIC19_HUMAN]	0.0485	1	1	1		26.1	8.28		Q9NX63	MICOS complex subunit MIC19 OS=Homo sapiens OX=9606 GN=CHCHD3 PE=1 SV=1 - [MIC19_HUMAN]	0.0661	1	1	1	1846000	26.1	8.28
Q14103	Heterogeneous nuclear ribonucleoprotein D0 OS=Homo sapiens OX=9606 GN=HNRNPD PE=1 SV=1 - [HNRPD_HUMAN]	0.062	1	2	2	9618000	38.4	7.81		P14625	Endoplasmin OS=Homo sapiens OX=9606 GN=HSP90B1 PE=1 SV=1 - [ENPL_HUMAN]	0.0797	4	5	5	13750000	92.4	4.84		P14625	Endoplasmin OS=Homo sapiens OX=9606 GN=HSP90B1 PE=1 SV=1 - [ENPL_HUMAN]	0.127	6	7	12	13800000	92.4	4.84		P60709	Actin, cytoplasmic 1 OS=Homo sapiens OX=9606 GN=ACTB PE=1 SV=1 - [ACTB_HUMAN]	0.5413	7	14	41	428400000	41.7	5.48		P60709	Actin, cytoplasmic 1 OS=Homo sapiens OX=9606 GN=ACTB PE=1 SV=1 - [ACTB_HUMAN]	0.5467	7	15	37	781400000	41.7	5.48
P26373	60S ribosomal protein L13 OS=Homo sapiens OX=9606 GN=RPL13 PE=1 SV=4 - [RL13_HUMAN]	0.1611	3	3	3	3410000	24.2	11.65		P02794	Ferritin heavy chain OS=Homo sapiens OX=9606 GN=FTH1 PE=1 SV=2 - [FRIH_HUMAN]	0.0383	1	1	1	12690000	21.2	5.55		P02794	Ferritin heavy chain OS=Homo sapiens OX=9606 GN=FTH1 PE=1 SV=2 - [FRIH_HUMAN]	0.0383	1	1	1	9614000	21.2	5.55		O75390	Citrate synthase, mitochondrial OS=Homo sapiens OX=9606 GN=CS PE=1 SV=2 - [CISY_HUMAN]	0.0601	2	2	3	3697000	51.7	8.32		O75390	Citrate synthase, mitochondrial OS=Homo sapiens OX=9606 GN=CS PE=1 SV=2 - [CISY_HUMAN]	0.0343	1	1	2	5857000	51.7	8.32
P22626	Heterogeneous nuclear ribonucleoproteins A2/B1 OS=Homo sapiens OX=9606 GN=HNRNPA2B1 PE=1 SV=2 - [ROA2_HUMAN]	0.2606	7	7	11	62450000	37.4	8.95		P00966	Argininosuccinate synthase OS=Homo sapiens OX=9606 GN=ASS1 PE=1 SV=2 - [ASSY_HUMAN]	0.216	7	7	11	62010000	46.5	8.02		P00966	Argininosuccinate synthase OS=Homo sapiens OX=9606 GN=ASS1 PE=1 SV=2 - [ASSY_HUMAN]	0.3083	9	9	14	127400000	46.5	8.02		P46781	40S ribosomal protein S9 OS=Homo sapiens OX=9606 GN=RPS9 PE=1 SV=3 - [RS9_HUMAN]	0.0773	2	2	2	5361000	22.6	10.65		P46781	40S ribosomal protein S9 OS=Homo sapiens OX=9606 GN=RPS9 PE=1 SV=3 - [RS9_HUMAN]	0.0979	2	2	2	8276000	22.6	10.65
P07339	Cathepsin D OS=Homo sapiens OX=9606 GN=CTSD PE=1 SV=1 - [CATD_HUMAN]	0.1626	5	5	7	36110000	44.5	6.54		O43809	Cleavage and polyadenylation specificity factor subunit 5 OS=Homo sapiens OX=9606 GN=NUDT21 PE=1 SV=1 - [CPSF5_HUMAN]	0.0749	1	1	1	2730000	26.2	8.82		O43809	Cleavage and polyadenylation specificity factor subunit 5 OS=Homo sapiens OX=9606 GN=NUDT21 PE=1 SV=1 - [CPSF5_HUMAN]	0.0352	1	1	1	1686000	26.2	8.82		Q9BUT1	3-hydroxybutyrate dehydrogenase type 2 OS=Homo sapiens OX=9606 GN=BDH2 PE=1 SV=2 - [BDH2_HUMAN]	0.249	5	5	5	8535000	26.7	7.65		Q9BUT1	3-hydroxybutyrate dehydrogenase type 2 OS=Homo sapiens OX=9606 GN=BDH2 PE=1 SV=2 - [BDH2_HUMAN]	0.1959	4	4	4	15200000	26.7	7.65
P13611	Versican core protein OS=Homo sapiens OX=9606 GN=VCAN PE=1 SV=3 - [CSPG2_HUMAN]	0.0035	1	1	1		372.6	4.51		P61626	Lysozyme C OS=Homo sapiens OX=9606 GN=LYZ PE=1 SV=1 - [LYSC_HUMAN]	0.2432	4	4	6	180200000	16.5	9.16		P61626	Lysozyme C OS=Homo sapiens OX=9606 GN=LYZ PE=1 SV=1 - [LYSC_HUMAN]	0.3243	5	5	10	136400000	16.5	9.16		P18754	Regulator of chromosome condensation OS=Homo sapiens OX=9606 GN=RCC1 PE=1 SV=1 - [RCC1_HUMAN]	0.0309	1	1	1		44.9	7.52		P18754	Regulator of chromosome condensation OS=Homo sapiens OX=9606 GN=RCC1 PE=1 SV=1 - [RCC1_HUMAN]	0.0309	1	1	1	178300	44.9	7.52
P15586	N-acetylglucosamine-6-sulfatase OS=Homo sapiens OX=9606 GN=GNS PE=1 SV=3 - [GNS_HUMAN]	0.0217	1	1	1	76900000	62	8.31		P55268	Laminin subunit beta-2 OS=Homo sapiens OX=9606 GN=LAMB2 PE=1 SV=2 - [LAMB2_HUMAN]	0.0139	2	2	2		195.9	6.52		P55268	Laminin subunit beta-2 OS=Homo sapiens OX=9606 GN=LAMB2 PE=1 SV=2 - [LAMB2_HUMAN]	0.0072	1	1	1		195.9	6.52		P19971	Thymidine phosphorylase OS=Homo sapiens OX=9606 GN=TYMP PE=1 SV=2 - [TYPH_HUMAN]	0.029	1	1	1		49.9	5.53		P19971	Thymidine phosphorylase OS=Homo sapiens OX=9606 GN=TYMP PE=1 SV=2 - [TYPH_HUMAN]	0.027	1	1	1		49.9	5.53
Q9BSE5	Agmatinase, mitochondrial OS=Homo sapiens OX=9606 GN=AGMAT PE=1 SV=2 - [SPEB_HUMAN]	0.0199	1	1	1	3327000	37.6	7.59		Q14847	LIM and SH3 domain protein 1 OS=Homo sapiens OX=9606 GN=LASP1 PE=1 SV=2 - [LASP1_HUMAN]	0.1034	2	2	2	11740000	29.7	7.05		Q14847	LIM and SH3 domain protein 1 OS=Homo sapiens OX=9606 GN=LASP1 PE=1 SV=2 - [LASP1_HUMAN]	0.1034	2	2	2	10480000	29.7	7.05		P35813	Protein phosphatase 1A OS=Homo sapiens OX=9606 GN=PPM1A PE=1 SV=1 - [PPM1A_HUMAN]	0.0314	1	1	1		42.4	5.36		P32969	60S ribosomal protein L9 OS=Homo sapiens OX=9606 GN=RPL9 PE=1 SV=1 - [RL9_HUMAN]	0.151	2	2	2	9859000	21.8	9.95
O15523	ATP-dependent RNA helicase DDX3Y OS=Homo sapiens OX=9606 GN=DDX3Y PE=1 SV=2 - [DDX3Y_HUMAN]	0.0348	1	2	2	1763000	73.1	7.55		P18206	Vinculin OS=Homo sapiens OX=9606 GN=VCL PE=1 SV=4 - [VINC_HUMAN]	0.0476	4	4	4	1736000	123.7	5.66		P18206	Vinculin OS=Homo sapiens OX=9606 GN=VCL PE=1 SV=4 - [VINC_HUMAN]	0.045	4	4	4	2825000	123.7	5.66		P32969	60S ribosomal protein L9 OS=Homo sapiens OX=9606 GN=RPL9 PE=1 SV=1 - [RL9_HUMAN]	0.099	1	1	1	7161000	21.8	9.95		P14625	Endoplasmin OS=Homo sapiens OX=9606 GN=HSP90B1 PE=1 SV=1 - [ENPL_HUMAN]	0.2254	12	13	14	19180000	92.4	4.84
P00352	Retinal dehydrogenase 1 OS=Homo sapiens OX=9606 GN=ALDH1A1 PE=1 SV=2 - [AL1A1_HUMAN]	0.1477	5	6	6	8479000	54.8	6.73		Q9UQ80	Proliferation-associated protein 2G4 OS=Homo sapiens OX=9606 GN=PA2G4 PE=1 SV=3 - [PA2G4_HUMAN]	0.0305	1	1	1	5323000	43.8	6.55		P13861	cAMP-dependent protein kinase type II-alpha regulatory subunit OS=Homo sapiens OX=9606 GN=PRKAR2A PE=1 SV=2 - [KAP2_HUMAN]	0.0718	2	2	3	3500000	45.5	5.07		P14625	Endoplasmin OS=Homo sapiens OX=9606 GN=HSP90B1 PE=1 SV=1 - [ENPL_HUMAN]	0.2316	13	14	14	14450000	92.4	4.84		P02794	Ferritin heavy chain OS=Homo sapiens OX=9606 GN=FTH1 PE=1 SV=2 - [FRIH_HUMAN]	0.0383	1	1	1	6059000	21.2	5.55
P17693	HLA class I histocompatibility antigen, alpha chain G OS=Homo sapiens OX=9606 GN=HLA-G PE=1 SV=1 - [HLAG_HUMAN]	0.0385	1	1	1	4978000	38.2	5.69		O00299	Chloride intracellular channel protein 1 OS=Homo sapiens OX=9606 GN=CLIC1 PE=1 SV=4 - [CLIC1_HUMAN]	0.112	1	1	1	8620000	26.9	5.17		P24539	ATP synthase F(0) complex subunit B1, mitochondrial OS=Homo sapiens OX=9606 GN=ATP5PB PE=1 SV=2 - [AT5F1_HUMAN]	0.043	1	1	1	3087000	28.9	9.36		P02794	Ferritin heavy chain OS=Homo sapiens OX=9606 GN=FTH1 PE=1 SV=2 - [FRIH_HUMAN]	0.0383	1	1	1	3090000	21.2	5.55		P00966	Argininosuccinate synthase OS=Homo sapiens OX=9606 GN=ASS1 PE=1 SV=2 - [ASSY_HUMAN]	0.25	8	8	8	23160000	46.5	8.02
Q04760	Lactoylglutathione lyase OS=Homo sapiens OX=9606 GN=GLO1 PE=1 SV=4 - [LGUL_HUMAN]	0.163	2	2	2		20.8	5.31		P13861	cAMP-dependent protein kinase type II-alpha regulatory subunit OS=Homo sapiens OX=9606 GN=PRKAR2A PE=1 SV=2 - [KAP2_HUMAN]	0.0297	1	1	1	4588000	45.5	5.07		Q07020	60S ribosomal protein L18 OS=Homo sapiens OX=9606 GN=RPL18 PE=1 SV=2 - [RL18_HUMAN]	0.1383	2	2	2	12960000	21.6	11.72		P00966	Argininosuccinate synthase OS=Homo sapiens OX=9606 GN=ASS1 PE=1 SV=2 - [ASSY_HUMAN]	0.2621	10	10	11	20910000	46.5	8.02		P61626	Lysozyme C OS=Homo sapiens OX=9606 GN=LYZ PE=1 SV=1 - [LYSC_HUMAN]	0.2095	3	3	4	72660000	16.5	9.16
Q13492	Phosphatidylinositol-binding clathrin assembly protein OS=Homo sapiens OX=9606 GN=PICALM PE=1 SV=2 - [PICAL_HUMAN]	0.023	1	1	1		70.7	7.9		P24539	ATP synthase F(0) complex subunit B1, mitochondrial OS=Homo sapiens OX=9606 GN=ATP5PB PE=1 SV=2 - [AT5F1_HUMAN]	0.1523	3	3	3	6121000	28.9	9.36		P26373	60S ribosomal protein L13 OS=Homo sapiens OX=9606 GN=RPL13 PE=1 SV=4 - [RL13_HUMAN]	0.0995	2	2	2	2973000	24.2	11.65		O43809	Cleavage and polyadenylation specificity factor subunit 5 OS=Homo sapiens OX=9606 GN=NUDT21 PE=1 SV=1 - [CPSF5_HUMAN]	0.0793	1	1	1	627300	26.2	8.82		Q14847	LIM and SH3 domain protein 1 OS=Homo sapiens OX=9606 GN=LASP1 PE=1 SV=2 - [LASP1_HUMAN]	0.0996	2	2	2	2545000	29.7	7.05
P07355	Annexin A2 OS=Homo sapiens OX=9606 GN=ANXA2 PE=1 SV=2 - [ANXA2_HUMAN]	0.1829	5	5	6	13390000	38.6	7.75		Q9H4M9	EH domain-containing protein 1 OS=Homo sapiens OX=9606 GN=EHD1 PE=1 SV=2 - [EHD1_HUMAN]	0.0206	1	1	1		60.6	6.83		P22626	Heterogeneous nuclear ribonucleoproteins A2/B1 OS=Homo sapiens OX=9606 GN=HNRNPA2B1 PE=1 SV=2 - [ROA2_HUMAN]	0.2606	7	7	9	74690000	37.4	8.95		P61626	Lysozyme C OS=Homo sapiens OX=9606 GN=LYZ PE=1 SV=1 - [LYSC_HUMAN]	0.2703	4	4	5	24060000	16.5	9.16		P18206	Vinculin OS=Homo sapiens OX=9606 GN=VCL PE=1 SV=4 - [VINC_HUMAN]	0.1332	11	11	11	7553000	123.7	5.66
P52597	Heterogeneous nuclear ribonucleoprotein F OS=Homo sapiens OX=9606 GN=HNRNPF PE=1 SV=3 - [HNRPF_HUMAN]	0.0241	1	1	1	479200	45.6	5.58		Q14103	Heterogeneous nuclear ribonucleoprotein D0 OS=Homo sapiens OX=9606 GN=HNRNPD PE=1 SV=1 - [HNRPD_HUMAN]	0.0394	1	1	1	23400000	38.4	7.81		P07339	Cathepsin D OS=Homo sapiens OX=9606 GN=CTSD PE=1 SV=1 - [CATD_HUMAN]	0.1626	5	5	9	47860000	44.5	6.54		Q14847	LIM and SH3 domain protein 1 OS=Homo sapiens OX=9606 GN=LASP1 PE=1 SV=2 - [LASP1_HUMAN]	0.0996	2	2	2	2464000	29.7	7.05		Q9UQ80	Proliferation-associated protein 2G4 OS=Homo sapiens OX=9606 GN=PA2G4 PE=1 SV=3 - [PA2G4_HUMAN]	0.0584	2	2	2	1286000	43.8	6.55
P30038	Delta-1-pyrroline-5-carboxylate dehydrogenase, mitochondrial OS=Homo sapiens OX=9606 GN=ALDH4A1 PE=1 SV=3 - [AL4A1_HUMAN]	0.1936	8	8	14	104900000	61.7	8.07		Q07020	60S ribosomal protein L18 OS=Homo sapiens OX=9606 GN=RPL18 PE=1 SV=2 - [RL18_HUMAN]	0.0691	1	1	1	12850000	21.6	11.72		P13611	Versican core protein OS=Homo sapiens OX=9606 GN=VCAN PE=1 SV=3 - [CSPG2_HUMAN]	0.0035	1	1	1		372.6	4.51		Q9Y2W2	WW domain-binding protein 11 OS=Homo sapiens OX=9606 GN=WBP11 PE=1 SV=1 - [WBP11_HUMAN]	0.0172	1	1	1	129600	70	8.38		P13861	cAMP-dependent protein kinase type II-alpha regulatory subunit OS=Homo sapiens OX=9606 GN=PRKAR2A PE=1 SV=2 - [KAP2_HUMAN]	0.0347	1	1	1	3139000	45.5	5.07
P67936	Tropomyosin alpha-4 chain OS=Homo sapiens OX=9606 GN=TPM4 PE=1 SV=3 - [TPM4_HUMAN]	0.1613	4	4	4	24390000	28.5	4.69		P26373	60S ribosomal protein L13 OS=Homo sapiens OX=9606 GN=RPL13 PE=1 SV=4 - [RL13_HUMAN]	0.0521	1	1	1	1293000	24.2	11.65		P15586	N-acetylglucosamine-6-sulfatase OS=Homo sapiens OX=9606 GN=GNS PE=1 SV=3 - [GNS_HUMAN]	0.0217	1	1	1	100800000	62	8.31		P18206	Vinculin OS=Homo sapiens OX=9606 GN=VCL PE=1 SV=4 - [VINC_HUMAN]	0.1314	11	11	12	4810000	123.7	5.66		P24539	ATP synthase F(0) complex subunit B1, mitochondrial OS=Homo sapiens OX=9606 GN=ATP5PB PE=1 SV=2 - [AT5F1_HUMAN]	0.1523	3	3	3	5645000	28.9	9.36
O95299	NADH dehydrogenase [ubiquinone] 1 alpha subcomplex subunit 10, mitochondrial OS=Homo sapiens OX=9606 GN=NDUFA10 PE=1 SV=1 - [NDUAA_HUMAN]	0.0254	1	1	1	5034000	40.7	8.48		P22626	Heterogeneous nuclear ribonucleoproteins A2/B1 OS=Homo sapiens OX=9606 GN=HNRNPA2B1 PE=1 SV=2 - [ROA2_HUMAN]	0.2946	8	9	11	91000000	37.4	8.95		Q9BSE5	Agmatinase, mitochondrial OS=Homo sapiens OX=9606 GN=AGMAT PE=1 SV=2 - [SPEB_HUMAN]	0.0199	1	1	1	3677000	37.6	7.59		Q9UQ80	Proliferation-associated protein 2G4 OS=Homo sapiens OX=9606 GN=PA2G4 PE=1 SV=3 - [PA2G4_HUMAN]	0.0279	1	1	1	413800	43.8	6.55		A0A0C4DH42	Immunoglobulin heavy variable 3-66 OS=Homo sapiens OX=9606 GN=IGHV3-66 PE=3 SV=1 - [HV366_HUMAN]	0.0948	1	1	1	1196000	12.7	8.16
P02511	Alpha-crystallin B chain OS=Homo sapiens OX=9606 GN=CRYAB PE=1 SV=2 - [CRYAB_HUMAN]	0.2286	4	4	4	19770000	20.1	7.33		P07339	Cathepsin D OS=Homo sapiens OX=9606 GN=CTSD PE=1 SV=1 - [CATD_HUMAN]	0.1529	5	5	6	53190000	44.5	6.54		P00352	Retinal dehydrogenase 1 OS=Homo sapiens OX=9606 GN=ALDH1A1 PE=1 SV=2 - [AL1A1_HUMAN]	0.0838	3	3	4	13980000	54.8	6.73		O00299	Chloride intracellular channel protein 1 OS=Homo sapiens OX=9606 GN=CLIC1 PE=1 SV=4 - [CLIC1_HUMAN]	0.0498	1	1	1		26.9	5.17		Q07020	60S ribosomal protein L18 OS=Homo sapiens OX=9606 GN=RPL18 PE=1 SV=2 - [RL18_HUMAN]	0.1968	3	3	3	12310000	21.6	11.72
P00439	Phenylalanine-4-hydroxylase OS=Homo sapiens OX=9606 GN=PAH PE=1 SV=1 - [PH4H_HUMAN]	0.0243	1	1	1	1824000	51.8	6.6		P15586	N-acetylglucosamine-6-sulfatase OS=Homo sapiens OX=9606 GN=GNS PE=1 SV=3 - [GNS_HUMAN]	0.0163	1	1	1	8309000	62	8.31		Q9H2M3	S-methylmethionine--homocysteine S-methyltransferase BHMT2 OS=Homo sapiens OX=9606 GN=BHMT2 PE=1 SV=1 - [BHMT2_HUMAN]	0.0799	1	2	2	98550000	40.3	5.87		P13861	cAMP-dependent protein kinase type II-alpha regulatory subunit OS=Homo sapiens OX=9606 GN=PRKAR2A PE=1 SV=2 - [KAP2_HUMAN]	0.0297	1	1	1	668300	45.5	5.07		Q00059	Transcription factor A, mitochondrial OS=Homo sapiens OX=9606 GN=TFAM PE=1 SV=1 - [TFAM_HUMAN]	0.0407	1	1	1	1563000	29.1	9.72
O14880	Microsomal glutathione S-transferase 3 OS=Homo sapiens OX=9606 GN=MGST3 PE=1 SV=1 - [MGST3_HUMAN]	0.0855	1	1	1	18390000	16.5	9.38		Q9BSE5	Agmatinase, mitochondrial OS=Homo sapiens OX=9606 GN=AGMAT PE=1 SV=2 - [SPEB_HUMAN]	0.1563	3	3	3	14310000	37.6	7.59		P07355	Annexin A2 OS=Homo sapiens OX=9606 GN=ANXA2 PE=1 SV=2 - [ANXA2_HUMAN]	0.1711	6	6	7	15420000	38.6	7.75		P24539	ATP synthase F(0) complex subunit B1, mitochondrial OS=Homo sapiens OX=9606 GN=ATP5PB PE=1 SV=2 - [AT5F1_HUMAN]	0.168	4	4	4	4594000	28.9	9.36		P26373	60S ribosomal protein L13 OS=Homo sapiens OX=9606 GN=RPL13 PE=1 SV=4 - [RL13_HUMAN]	0.1137	2	2	2	4858000	24.2	11.65
P04080	Cystatin-B OS=Homo sapiens OX=9606 GN=CSTB PE=1 SV=2 - [CYTB_HUMAN]	0.1224	1	1	1	6126000	11.1	7.56		O15523	ATP-dependent RNA helicase DDX3Y OS=Homo sapiens OX=9606 GN=DDX3Y PE=1 SV=2 - [DDX3Y_HUMAN]	0.0485	3	3	3	2415000	73.1	7.55		P52597	Heterogeneous nuclear ribonucleoprotein F OS=Homo sapiens OX=9606 GN=HNRNPF PE=1 SV=3 - [HNRPF_HUMAN]	0.0651	1	2	3	1967000	45.6	5.58		Q14103	Heterogeneous nuclear ribonucleoprotein D0 OS=Homo sapiens OX=9606 GN=HNRNPD PE=1 SV=1 - [HNRPD_HUMAN]	0.0535	1	1	1	2719000	38.4	7.81		Q13838	Spliceosome RNA helicase DDX39B OS=Homo sapiens OX=9606 GN=DDX39B PE=1 SV=1 - [DX39B_HUMAN]	0.1098	4	4	4	8163000	49	5.67
P15144	Aminopeptidase N OS=Homo sapiens OX=9606 GN=ANPEP PE=1 SV=4 - [AMPN_HUMAN]	0.1158	7	7	7	13210000	109.5	5.48		P00352	Retinal dehydrogenase 1 OS=Homo sapiens OX=9606 GN=ALDH1A1 PE=1 SV=2 - [AL1A1_HUMAN]	0.0798	3	3	3	19320000	54.8	6.73		O95292	Vesicle-associated membrane protein-associated protein B/C OS=Homo sapiens OX=9606 GN=VAPB PE=1 SV=3 - [VAPB_HUMAN]	0.0494	1	1	1	4792000	27.2	7.3		A0A0C4DH42	Immunoglobulin heavy variable 3-66 OS=Homo sapiens OX=9606 GN=IGHV3-66 PE=3 SV=1 - [HV366_HUMAN]	0.0948	1	1	1	991200	12.7	8.16		P22626	Heterogeneous nuclear ribonucleoproteins A2/B1 OS=Homo sapiens OX=9606 GN=HNRNPA2B1 PE=1 SV=2 - [ROA2_HUMAN]	0.289	8	8	13	83690000	37.4	8.95
O00764	Pyridoxal kinase OS=Homo sapiens OX=9606 GN=PDXK PE=1 SV=1 - [PDXK_HUMAN]	0.0769	2	2	2		35.1	6.13		Q9H2M3	S-methylmethionine--homocysteine S-methyltransferase BHMT2 OS=Homo sapiens OX=9606 GN=BHMT2 PE=1 SV=1 - [BHMT2_HUMAN]	0.0799	1	2	3	122600000	40.3	5.87		P30038	Delta-1-pyrroline-5-carboxylate dehydrogenase, mitochondrial OS=Homo sapiens OX=9606 GN=ALDH4A1 PE=1 SV=3 - [AL4A1_HUMAN]	0.2522	9	9	16	130000000	61.7	8.07		Q07020	60S ribosomal protein L18 OS=Homo sapiens OX=9606 GN=RPL18 PE=1 SV=2 - [RL18_HUMAN]	0.0585	1	1	1	2258000	21.6	11.72		P07339	Cathepsin D OS=Homo sapiens OX=9606 GN=CTSD PE=1 SV=1 - [CATD_HUMAN]	0.1796	6	6	11	73820000	44.5	6.54
P29972	Aquaporin-1 OS=Homo sapiens OX=9606 GN=AQP1 PE=1 SV=3 - [AQP1_HUMAN]	0.1301	2	2	4	42710000	28.5	7.42		Q04760	Lactoylglutathione lyase OS=Homo sapiens OX=9606 GN=GLO1 PE=1 SV=4 - [LGUL_HUMAN]	0.0543	1	1	1	18330000	20.8	5.31		P67936	Tropomyosin alpha-4 chain OS=Homo sapiens OX=9606 GN=TPM4 PE=1 SV=3 - [TPM4_HUMAN]	0.0565	1	1	1	757000	28.5	4.69		P26373	60S ribosomal protein L13 OS=Homo sapiens OX=9606 GN=RPL13 PE=1 SV=4 - [RL13_HUMAN]	0.0616	1	1	1	4713000	24.2	11.65		P15586	N-acetylglucosamine-6-sulfatase OS=Homo sapiens OX=9606 GN=GNS PE=1 SV=3 - [GNS_HUMAN]	0.0163	1	1	1	7381000	62	8.31
P30041	Peroxiredoxin-6 OS=Homo sapiens OX=9606 GN=PRDX6 PE=1 SV=3 - [PRDX6_HUMAN]	0.2589	5	5	6	36710000	25	6.38		P07355	Annexin A2 OS=Homo sapiens OX=9606 GN=ANXA2 PE=1 SV=2 - [ANXA2_HUMAN]	0.2124	7	7	7	26990000	38.6	7.75		O95299	NADH dehydrogenase [ubiquinone] 1 alpha subcomplex subunit 10, mitochondrial OS=Homo sapiens OX=9606 GN=NDUFA10 PE=1 SV=1 - [NDUAA_HUMAN]	0.1014	2	2	2		40.7	8.48		Q13838	Spliceosome RNA helicase DDX39B OS=Homo sapiens OX=9606 GN=DDX39B PE=1 SV=1 - [DX39B_HUMAN]	0.1168	5	5	5	8899000	49	5.67		Q12906	Interleukin enhancer-binding factor 3 OS=Homo sapiens OX=9606 GN=ILF3 PE=1 SV=3 - [ILF3_HUMAN]	0.028	2	2	2	3419000	95.3	8.76
P07237	Protein disulfide-isomerase OS=Homo sapiens OX=9606 GN=P4HB PE=1 SV=3 - [PDIA1_HUMAN]	0.0551	2	2	3	2885000	57.1	4.87		P30038	Delta-1-pyrroline-5-carboxylate dehydrogenase, mitochondrial OS=Homo sapiens OX=9606 GN=ALDH4A1 PE=1 SV=3 - [AL4A1_HUMAN]	0.2416	10	10	15	162000000	61.7	8.07		P02511	Alpha-crystallin B chain OS=Homo sapiens OX=9606 GN=CRYAB PE=1 SV=2 - [CRYAB_HUMAN]	0.2457	4	4	5	64810000	20.1	7.33		P22626	Heterogeneous nuclear ribonucleoproteins A2/B1 OS=Homo sapiens OX=9606 GN=HNRNPA2B1 PE=1 SV=2 - [ROA2_HUMAN]	0.2578	6	6	8	34790000	37.4	8.95		P00352	Retinal dehydrogenase 1 OS=Homo sapiens OX=9606 GN=ALDH1A1 PE=1 SV=2 - [AL1A1_HUMAN]	0.1836	6	6	9	17770000	54.8	6.73
Q01082	Spectrin beta chain, non-erythrocytic 1 OS=Homo sapiens OX=9606 GN=SPTBN1 PE=1 SV=2 - [SPTB2_HUMAN]	0.0097	2	2	2	3928000	274.4	5.57		Q9UI12	V-type proton ATPase subunit H OS=Homo sapiens OX=9606 GN=ATP6V1H PE=1 SV=1 - [VATH_HUMAN]	0.0331	1	1	1	2225000	55.8	6.48		O14880	Microsomal glutathione S-transferase 3 OS=Homo sapiens OX=9606 GN=MGST3 PE=1 SV=1 - [MGST3_HUMAN]	0.1776	2	2	2	20400000	16.5	9.38		P07339	Cathepsin D OS=Homo sapiens OX=9606 GN=CTSD PE=1 SV=1 - [CATD_HUMAN]	0.1311	4	4	6	38950000	44.5	6.54		P07355	Annexin A2 OS=Homo sapiens OX=9606 GN=ANXA2 PE=1 SV=2 - [ANXA2_HUMAN]	0.233	7	7	8	12250000	38.6	7.75
P82921	28S ribosomal protein S21, mitochondrial OS=Homo sapiens OX=9606 GN=MRPS21 PE=1 SV=3 - [RT21_HUMAN]	0.1609	1	1	1		10.7	9.92		O95299	NADH dehydrogenase [ubiquinone] 1 alpha subcomplex subunit 10, mitochondrial OS=Homo sapiens OX=9606 GN=NDUFA10 PE=1 SV=1 - [NDUAA_HUMAN]	0.0648	2	2	2	9577000	40.7	8.48		P15144	Aminopeptidase N OS=Homo sapiens OX=9606 GN=ANPEP PE=1 SV=4 - [AMPN_HUMAN]	0.0879	6	6	7	13200000	109.5	5.48		P13611	Versican core protein OS=Homo sapiens OX=9606 GN=VCAN PE=1 SV=3 - [CSPG2_HUMAN]	0.0032	1	1	1	887700	372.6	4.51		P52597	Heterogeneous nuclear ribonucleoprotein F OS=Homo sapiens OX=9606 GN=HNRNPF PE=1 SV=3 - [HNRPF_HUMAN]	0.1157	2	3	4	4741000	45.6	5.58
Q9H0W9	Ester hydrolase C11orf54 OS=Homo sapiens OX=9606 GN=C11orf54 PE=1 SV=1 - [CK054_HUMAN]	0.1048	3	3	3	11940000	35.1	6.7		P02511	Alpha-crystallin B chain OS=Homo sapiens OX=9606 GN=CRYAB PE=1 SV=2 - [CRYAB_HUMAN]	0.2914	5	5	8	61870000	20.1	7.33		P62266	40S ribosomal protein S23 OS=Homo sapiens OX=9606 GN=RPS23 PE=1 SV=3 - [RS23_HUMAN]	0.0769	1	1	1	12260000	15.8	10.49		P15586	N-acetylglucosamine-6-sulfatase OS=Homo sapiens OX=9606 GN=GNS PE=1 SV=3 - [GNS_HUMAN]	0.038	2	2	2	7055000	62	8.31		P30038	Delta-1-pyrroline-5-carboxylate dehydrogenase, mitochondrial OS=Homo sapiens OX=9606 GN=ALDH4A1 PE=1 SV=3 - [AL4A1_HUMAN]	0.2185	9	9	13	27850000	61.7	8.07
P61019	Ras-related protein Rab-2A OS=Homo sapiens OX=9606 GN=RAB2A PE=1 SV=1 - [RAB2A_HUMAN]	0.066	1	1	1	3652000	23.5	6.54		O14880	Microsomal glutathione S-transferase 3 OS=Homo sapiens OX=9606 GN=MGST3 PE=1 SV=1 - [MGST3_HUMAN]	0.0921	1	1	1	34140000	16.5	9.38		O00764	Pyridoxal kinase OS=Homo sapiens OX=9606 GN=PDXK PE=1 SV=1 - [PDXK_HUMAN]	0.0321	1	1	1		35.1	6.13		Q9BSE5	Agmatinase, mitochondrial OS=Homo sapiens OX=9606 GN=AGMAT PE=1 SV=2 - [SPEB_HUMAN]	0.0284	1	1	1		37.6	7.59		P67936	Tropomyosin alpha-4 chain OS=Homo sapiens OX=9606 GN=TPM4 PE=1 SV=3 - [TPM4_HUMAN]	0.1371	4	4	4	5212000	28.5	4.69
Q9BWM7	Sideroflexin-3 OS=Homo sapiens OX=9606 GN=SFXN3 PE=1 SV=3 - [SFXN3_HUMAN]	0.0405	1	1	1	2870000	35.5	9.1		P04080	Cystatin-B OS=Homo sapiens OX=9606 GN=CSTB PE=1 SV=2 - [CYTB_HUMAN]	0.1224	1	1	1	8553000	11.1	7.56		P29972	Aquaporin-1 OS=Homo sapiens OX=9606 GN=AQP1 PE=1 SV=3 - [AQP1_HUMAN]	0.1301	2	2	3	24030000	28.5	7.42		Q12906	Interleukin enhancer-binding factor 3 OS=Homo sapiens OX=9606 GN=ILF3 PE=1 SV=3 - [ILF3_HUMAN]	0.028	2	2	2	1475000	95.3	8.76		P02511	Alpha-crystallin B chain OS=Homo sapiens OX=9606 GN=CRYAB PE=1 SV=2 - [CRYAB_HUMAN]	0.3943	5	5	7	37450000	20.1	7.33
Q00325	Phosphate carrier protein, mitochondrial OS=Homo sapiens OX=9606 GN=SLC25A3 PE=1 SV=2 - [MPCP_HUMAN]	0.1381	4	4	4	29110000	40.1	9.38		P15144	Aminopeptidase N OS=Homo sapiens OX=9606 GN=ANPEP PE=1 SV=4 - [AMPN_HUMAN]	0.061	5	5	5	7824000	109.5	5.48		P30041	Peroxiredoxin-6 OS=Homo sapiens OX=9606 GN=PRDX6 PE=1 SV=3 - [PRDX6_HUMAN]	0.2277	4	4	4	16980000	25	6.38		P00352	Retinal dehydrogenase 1 OS=Homo sapiens OX=9606 GN=ALDH1A1 PE=1 SV=2 - [AL1A1_HUMAN]	0.1677	5	5	6	2786000	54.8	6.73		Q9P0S9	Transmembrane protein 14C OS=Homo sapiens OX=9606 GN=TMEM14C PE=1 SV=1 - [TM14C_HUMAN]	0.2589	1	1	1	387200	11.6	9.88
Q99536	Synaptic vesicle membrane protein VAT-1 homolog OS=Homo sapiens OX=9606 GN=VAT1 PE=1 SV=2 - [VAT1_HUMAN]	0.1247	3	3	3	1704000	41.9	6.29		P62266	40S ribosomal protein S23 OS=Homo sapiens OX=9606 GN=RPS23 PE=1 SV=3 - [RS23_HUMAN]	0.0769	1	1	2	16410000	15.8	10.49		P07237	Protein disulfide-isomerase OS=Homo sapiens OX=9606 GN=P4HB PE=1 SV=3 - [PDIA1_HUMAN]	0.0906	2	2	3	5123000	57.1	4.87		P13798	Acylamino-acid-releasing enzyme OS=Homo sapiens OX=9606 GN=APEH PE=1 SV=4 - [ACPH_HUMAN]	0.0178	1	1	1	1698000	81.2	5.48		P04080	Cystatin-B OS=Homo sapiens OX=9606 GN=CSTB PE=1 SV=2 - [CYTB_HUMAN]	0.1224	1	1	1	2985000	11.1	7.56
P09622	Dihydrolipoyl dehydrogenase, mitochondrial OS=Homo sapiens OX=9606 GN=DLD PE=1 SV=2 - [DLDH_HUMAN]	0.0491	2	2	2	5037000	54.1	7.85		O00764	Pyridoxal kinase OS=Homo sapiens OX=9606 GN=PDXK PE=1 SV=1 - [PDXK_HUMAN]	0.0865	2	2	2		35.1	6.13		P08238	Heat shock protein HSP 90-beta OS=Homo sapiens OX=9606 GN=HSP90AB1 PE=1 SV=4 - [HS90B_HUMAN]	0.0939	3	6	7	27980000	83.2	5.03		Q13492	Phosphatidylinositol-binding clathrin assembly protein OS=Homo sapiens OX=9606 GN=PICALM PE=1 SV=2 - [PICAL_HUMAN]	0.0199	1	1	1		70.7	7.9		P15144	Aminopeptidase N OS=Homo sapiens OX=9606 GN=ANPEP PE=1 SV=4 - [AMPN_HUMAN]	0.1013	8	8	8	19470000	109.5	5.48
P62491	Ras-related protein Rab-11A OS=Homo sapiens OX=9606 GN=RAB11A PE=1 SV=3 - [RB11A_HUMAN]	0.1389	3	3	3	10850000	24.4	6.57		P29972	Aquaporin-1 OS=Homo sapiens OX=9606 GN=AQP1 PE=1 SV=3 - [AQP1_HUMAN]	0.1301	2	2	3	21510000	28.5	7.42		Q01082	Spectrin beta chain, non-erythrocytic 1 OS=Homo sapiens OX=9606 GN=SPTBN1 PE=1 SV=2 - [SPTB2_HUMAN]	0.0207	4	4	4	5896000	274.4	5.57		P07355	Annexin A2 OS=Homo sapiens OX=9606 GN=ANXA2 PE=1 SV=2 - [ANXA2_HUMAN]	0.236	6	6	7	7285000	38.6	7.75		P19338	Nucleolin OS=Homo sapiens OX=9606 GN=NCL PE=1 SV=3 - [NUCL_HUMAN]	0.0141	1	1	1	2538000	76.6	4.7
P04004	Vitronectin OS=Homo sapiens OX=9606 GN=VTN PE=1 SV=1 - [VTNC_HUMAN]	0.0565	2	2	4	23330000	54.3	5.8		P30041	Peroxiredoxin-6 OS=Homo sapiens OX=9606 GN=PRDX6 PE=1 SV=3 - [PRDX6_HUMAN]	0.1429	3	3	3	14270000	25	6.38		Q9H0W9	Ester hydrolase C11orf54 OS=Homo sapiens OX=9606 GN=C11orf54 PE=1 SV=1 - [CK054_HUMAN]	0.0762	2	2	2	21320000	35.1	6.7		P52597	Heterogeneous nuclear ribonucleoprotein F OS=Homo sapiens OX=9606 GN=HNRNPF PE=1 SV=3 - [HNRPF_HUMAN]	0.0916	2	2	2	2963000	45.6	5.58		P62266	40S ribosomal protein S23 OS=Homo sapiens OX=9606 GN=RPS23 PE=1 SV=3 - [RS23_HUMAN]	0.0769	1	1	1	18340000	15.8	10.49
A0A0B4J2D5	Glutamine amidotransferase-like class 1 domain-containing protein 3B, mitochondrial OS=Homo sapiens OX=9606 GN=GATD3B PE=1 SV=1 - [GAL3B_HUMAN]	0.0933	2	2	2	920600	28.1	8.27		P08238	Heat shock protein HSP 90-beta OS=Homo sapiens OX=9606 GN=HSP90AB1 PE=1 SV=4 - [HS90B_HUMAN]	0.134	1	8	9	35810000	83.2	5.03		Q9NZJ7	Mitochondrial carrier homolog 1 OS=Homo sapiens OX=9606 GN=MTCH1 PE=1 SV=1 - [MTCH1_HUMAN]	0.0283	1	1	1		41.5	9.32		P30038	Delta-1-pyrroline-5-carboxylate dehydrogenase, mitochondrial OS=Homo sapiens OX=9606 GN=ALDH4A1 PE=1 SV=3 - [AL4A1_HUMAN]	0.2043	8	8	10	20290000	61.7	8.07		P08962	CD63 antigen OS=Homo sapiens OX=9606 GN=CD63 PE=1 SV=2 - [CD63_HUMAN]	0.042	1	1	1	907400	25.6	7.81
P08758	Annexin A5 OS=Homo sapiens OX=9606 GN=ANXA5 PE=1 SV=2 - [ANXA5_HUMAN]	0.2375	6	6	7	33720000	35.9	5.05		P10319	HLA class I histocompatibility antigen, B-58 alpha chain OS=Homo sapiens OX=9606 GN=HLA-B PE=1 SV=1 - [1B58_HUMAN]	0.0746	2	2	2	6848000	40.3	6.3		P61019	Ras-related protein Rab-2A OS=Homo sapiens OX=9606 GN=RAB2A PE=1 SV=1 - [RAB2A_HUMAN]	0.1274	2	2	2	16440000	23.5	6.54		Q8IV08	Phospholipase D3 OS=Homo sapiens OX=9606 GN=PLD3 PE=1 SV=1 - [PLD3_HUMAN]	0.0245	1	1	1	1483000	54.7	6.47		O00764	Pyridoxal kinase OS=Homo sapiens OX=9606 GN=PDXK PE=1 SV=1 - [PDXK_HUMAN]	0.0865	2	2	2	1830000	35.1	6.13
Q9Y2S2	Lambda-crystallin homolog OS=Homo sapiens OX=9606 GN=CRYL1 PE=1 SV=3 - [CRYL1_HUMAN]	0.1379	3	3	3	16590000	35.4	6.18		Q01082	Spectrin beta chain, non-erythrocytic 1 OS=Homo sapiens OX=9606 GN=SPTBN1 PE=1 SV=2 - [SPTB2_HUMAN]	0.0059	1	1	1	5408000	274.4	5.57		Q9BWM7	Sideroflexin-3 OS=Homo sapiens OX=9606 GN=SFXN3 PE=1 SV=3 - [SFXN3_HUMAN]	0.0872	2	2	3	3876000	35.5	9.1		P67936	Tropomyosin alpha-4 chain OS=Homo sapiens OX=9606 GN=TPM4 PE=1 SV=3 - [TPM4_HUMAN]	0.1452	3	4	5	3695000	28.5	4.69		P29972	Aquaporin-1 OS=Homo sapiens OX=9606 GN=AQP1 PE=1 SV=3 - [AQP1_HUMAN]	0.1301	2	2	2	2971000	28.5	7.42
P58107	Epiplakin OS=Homo sapiens OX=9606 GN=EPPK1 PE=1 SV=3 - [EPIPL_HUMAN]	0.0187	1	1	1		555.3	5.62		Q9H0W9	Ester hydrolase C11orf54 OS=Homo sapiens OX=9606 GN=C11orf54 PE=1 SV=1 - [CK054_HUMAN]	0.0825	2	2	2	5593000	35.1	6.7		O14874	[3-methyl-2-oxobutanoate dehydrogenase [lipoamide]] kinase, mitochondrial OS=Homo sapiens OX=9606 GN=BCKDK PE=1 SV=2 - [BCKD_HUMAN]	0.0218	1	1	1		46.3	8.82		P02511	Alpha-crystallin B chain OS=Homo sapiens OX=9606 GN=CRYAB PE=1 SV=2 - [CRYAB_HUMAN]	0.3943	5	5	6	19190000	20.1	7.33		P30041	Peroxiredoxin-6 OS=Homo sapiens OX=9606 GN=PRDX6 PE=1 SV=3 - [PRDX6_HUMAN]	0.1875	4	4	4	17720000	25	6.38
P51570	Galactokinase OS=Homo sapiens OX=9606 GN=GALK1 PE=1 SV=1 - [GALK1_HUMAN]	0.0281	1	1	1	3917000	42.2	6.46		Q9NZJ7	Mitochondrial carrier homolog 1 OS=Homo sapiens OX=9606 GN=MTCH1 PE=1 SV=1 - [MTCH1_HUMAN]	0.0283	1	1	1	1387000	41.5	9.32		Q00325	Phosphate carrier protein, mitochondrial OS=Homo sapiens OX=9606 GN=SLC25A3 PE=1 SV=2 - [MPCP_HUMAN]	0.0718	2	2	2	44170000	40.1	9.38		O14880	Microsomal glutathione S-transferase 3 OS=Homo sapiens OX=9606 GN=MGST3 PE=1 SV=1 - [MGST3_HUMAN]	0.0921	1	1	1	5985000	16.5	9.38		Q04917	14-3-3 protein eta OS=Homo sapiens OX=9606 GN=YWHAH PE=1 SV=4 - [1433F_HUMAN]	0.0894	1	2	2	91800000	28.2	4.84
P00558	Phosphoglycerate kinase 1 OS=Homo sapiens OX=9606 GN=PGK1 PE=1 SV=3 - [PGK1_HUMAN]	0.0935	3	3	3	35600000	44.6	8.1		P61019	Ras-related protein Rab-2A OS=Homo sapiens OX=9606 GN=RAB2A PE=1 SV=1 - [RAB2A_HUMAN]	0.0613	1	1	1	10140000	23.5	6.54		Q99536	Synaptic vesicle membrane protein VAT-1 homolog OS=Homo sapiens OX=9606 GN=VAT1 PE=1 SV=2 - [VAT1_HUMAN]	0.1298	3	3	4	4277000	41.9	6.29		P04080	Cystatin-B OS=Homo sapiens OX=9606 GN=CSTB PE=1 SV=2 - [CYTB_HUMAN]	0.1224	1	1	1	806300	11.1	7.56		P40227	T-complex protein 1 subunit zeta OS=Homo sapiens OX=9606 GN=CCT6A PE=1 SV=3 - [TCPZ_HUMAN]	0.0433	2	2	2	1268000	58	6.68
P01024	Complement C3 OS=Homo sapiens OX=9606 GN=C3 PE=1 SV=2 - [CO3_HUMAN]	0.0427	4	4	4	2167000	187	6.4		Q9BWM7	Sideroflexin-3 OS=Homo sapiens OX=9606 GN=SFXN3 PE=1 SV=3 - [SFXN3_HUMAN]	0.0872	2	2	2	3649000	35.5	9.1		P50148	Guanine nucleotide-binding protein G(q) subunit alpha OS=Homo sapiens OX=9606 GN=GNAQ PE=1 SV=4 - [GNAQ_HUMAN]	0.0529	1	1	1	2662000	42.1	5.68		P15144	Aminopeptidase N OS=Homo sapiens OX=9606 GN=ANPEP PE=1 SV=4 - [AMPN_HUMAN]	0.0796	8	8	8	11040000	109.5	5.48		P07237	Protein disulfide-isomerase OS=Homo sapiens OX=9606 GN=P4HB PE=1 SV=3 - [PDIA1_HUMAN]	0.1535	6	6	9	9302000	57.1	4.87
Q9Y6C2	EMILIN-1 OS=Homo sapiens OX=9606 GN=EMILIN1 PE=1 SV=3 - [EMIL1_HUMAN]	0.0128	1	1	1	2426000	106.6	5.17		O14874	[3-methyl-2-oxobutanoate dehydrogenase [lipoamide]] kinase, mitochondrial OS=Homo sapiens OX=9606 GN=BCKDK PE=1 SV=2 - [BCKD_HUMAN]	0.0218	1	1	1		46.3	8.82		P09622	Dihydrolipoyl dehydrogenase, mitochondrial OS=Homo sapiens OX=9606 GN=DLD PE=1 SV=2 - [DLDH_HUMAN]	0.053	2	2	2	23830000	54.1	7.85		P19338	Nucleolin OS=Homo sapiens OX=9606 GN=NCL PE=1 SV=3 - [NUCL_HUMAN]	0.0141	1	1	1	974200	76.6	4.7		P08238	Heat shock protein HSP 90-beta OS=Homo sapiens OX=9606 GN=HSP90AB1 PE=1 SV=4 - [HS90B_HUMAN]	0.1367	3	7	9	31640000	83.2	5.03
P31040	Succinate dehydrogenase [ubiquinone] flavoprotein subunit, mitochondrial OS=Homo sapiens OX=9606 GN=SDHA PE=1 SV=2 - [SDHA_HUMAN]	0.1506	6	6	7	15610000	72.6	7.39		Q00325	Phosphate carrier protein, mitochondrial OS=Homo sapiens OX=9606 GN=SLC25A3 PE=1 SV=2 - [MPCP_HUMAN]	0.0718	2	2	2	52210000	40.1	9.38		P62491	Ras-related protein Rab-11A OS=Homo sapiens OX=9606 GN=RAB11A PE=1 SV=3 - [RB11A_HUMAN]	0.0463	1	1	1	23810000	24.4	6.57		P62266	40S ribosomal protein S23 OS=Homo sapiens OX=9606 GN=RPS23 PE=1 SV=3 - [RS23_HUMAN]	0.0769	1	1	1	8413000	15.8	10.49		Q01082	Spectrin beta chain, non-erythrocytic 1 OS=Homo sapiens OX=9606 GN=SPTBN1 PE=1 SV=2 - [SPTB2_HUMAN]	0.0334	6	6	6	2759000	274.4	5.57
P00441	Superoxide dismutase [Cu-Zn] OS=Homo sapiens OX=9606 GN=SOD1 PE=1 SV=2 - [SODC_HUMAN]	0.1688	2	2	2	4754000	15.9	6.13		Q99536	Synaptic vesicle membrane protein VAT-1 homolog OS=Homo sapiens OX=9606 GN=VAT1 PE=1 SV=2 - [VAT1_HUMAN]	0.1196	3	3	5	5641000	41.9	6.29		P04004	Vitronectin OS=Homo sapiens OX=9606 GN=VTN PE=1 SV=1 - [VTNC_HUMAN]	0.0565	2	2	5	29050000	54.3	5.8		O00764	Pyridoxal kinase OS=Homo sapiens OX=9606 GN=PDXK PE=1 SV=1 - [PDXK_HUMAN]	0.0673	1	1	1	2199000	35.1	6.13		Q9H0W9	Ester hydrolase C11orf54 OS=Homo sapiens OX=9606 GN=C11orf54 PE=1 SV=1 - [CK054_HUMAN]	0.1206	3	3	4	6698000	35.1	6.7
P62140	Serine/threonine-protein phosphatase PP1-beta catalytic subunit OS=Homo sapiens OX=9606 GN=PPP1CB PE=1 SV=3 - [PP1B_HUMAN]	0.0306	1	1	1		37.2	6.19		P50148	Guanine nucleotide-binding protein G(q) subunit alpha OS=Homo sapiens OX=9606 GN=GNAQ PE=1 SV=4 - [GNAQ_HUMAN]	0.0529	1	1	1		42.1	5.68		A0A0B4J2D5	Glutamine amidotransferase-like class 1 domain-containing protein 3B, mitochondrial OS=Homo sapiens OX=9606 GN=GATD3B PE=1 SV=1 - [GAL3B_HUMAN]	0.056	1	1	1	5110000	28.1	8.27		P29972	Aquaporin-1 OS=Homo sapiens OX=9606 GN=AQP1 PE=1 SV=3 - [AQP1_HUMAN]	0.0558	1	1	1	1231000	28.5	7.42		P61019	Ras-related protein Rab-2A OS=Homo sapiens OX=9606 GN=RAB2A PE=1 SV=1 - [RAB2A_HUMAN]	0.066	1	1	1	2076000	23.5	6.54
P12277	Creatine kinase B-type OS=Homo sapiens OX=9606 GN=CKB PE=1 SV=1 - [KCRB_HUMAN]	0.1024	3	3	4	1976000	42.6	5.59		P09622	Dihydrolipoyl dehydrogenase, mitochondrial OS=Homo sapiens OX=9606 GN=DLD PE=1 SV=2 - [DLDH_HUMAN]	0.053	2	2	2	27670000	54.1	7.85		P08758	Annexin A5 OS=Homo sapiens OX=9606 GN=ANXA5 PE=1 SV=2 - [ANXA5_HUMAN]	0.3156	7	7	9	44270000	35.9	5.05		P30041	Peroxiredoxin-6 OS=Homo sapiens OX=9606 GN=PRDX6 PE=1 SV=3 - [PRDX6_HUMAN]	0.2321	5	5	5	13010000	25	6.38		Q13148	TAR DNA-binding protein 43 OS=Homo sapiens OX=9606 GN=TARDBP PE=1 SV=1 - [TADBP_HUMAN]	0.0435	1	1	1	1451000	44.7	6.19
O75348	V-type proton ATPase subunit G 1 OS=Homo sapiens OX=9606 GN=ATP6V1G1 PE=1 SV=3 - [VATG1_HUMAN]	0.1695	2	2	2	6064000	13.7	8.79		P62491	Ras-related protein Rab-11A OS=Homo sapiens OX=9606 GN=RAB11A PE=1 SV=3 - [RB11A_HUMAN]	0.088	2	2	2	17200000	24.4	6.57		Q9Y2S2	Lambda-crystallin homolog OS=Homo sapiens OX=9606 GN=CRYL1 PE=1 SV=3 - [CRYL1_HUMAN]	0.1411	3	3	3	11640000	35.4	6.18		Q04917	14-3-3 protein eta OS=Homo sapiens OX=9606 GN=YWHAH PE=1 SV=4 - [1433F_HUMAN]	0.122	2	3	3	7895000	28.2	4.84		Q00325	Phosphate carrier protein, mitochondrial OS=Homo sapiens OX=9606 GN=SLC25A3 PE=1 SV=2 - [MPCP_HUMAN]	0.0718	2	2	3	16570000	40.1	9.38
P02763	Alpha-1-acid glycoprotein 1 OS=Homo sapiens OX=9606 GN=ORM1 PE=1 SV=1 - [A1AG1_HUMAN]	0.0846	2	2	2	4891000	23.5	5.02		P04004	Vitronectin OS=Homo sapiens OX=9606 GN=VTN PE=1 SV=1 - [VTNC_HUMAN]	0.0586	2	2	4	18260000	54.3	5.8		P51570	Galactokinase OS=Homo sapiens OX=9606 GN=GALK1 PE=1 SV=1 - [GALK1_HUMAN]	0.0281	1	1	1	4571000	42.2	6.46		P40227	T-complex protein 1 subunit zeta OS=Homo sapiens OX=9606 GN=CCT6A PE=1 SV=3 - [TCPZ_HUMAN]	0.0245	1	1	1	749500	58	6.68		Q99536	Synaptic vesicle membrane protein VAT-1 homolog OS=Homo sapiens OX=9606 GN=VAT1 PE=1 SV=2 - [VAT1_HUMAN]	0.1578	4	4	5	3460000	41.9	6.29
P61204	ADP-ribosylation factor 3 OS=Homo sapiens OX=9606 GN=ARF3 PE=1 SV=2 - [ARF3_HUMAN]	0.3315	4	4	5	36730000	20.6	7.43		P08758	Annexin A5 OS=Homo sapiens OX=9606 GN=ANXA5 PE=1 SV=2 - [ANXA5_HUMAN]	0.2063	5	5	6	45110000	35.9	5.05		P00558	Phosphoglycerate kinase 1 OS=Homo sapiens OX=9606 GN=PGK1 PE=1 SV=3 - [PGK1_HUMAN]	0.1775	5	5	8	37260000	44.6	8.1		P07237	Protein disulfide-isomerase OS=Homo sapiens OX=9606 GN=P4HB PE=1 SV=3 - [PDIA1_HUMAN]	0.0512	2	2	2	5115000	57.1	4.87		P06899	Histone H2B type 1-J OS=Homo sapiens OX=9606 GN=HIST1H2BJ PE=1 SV=3 - [H2B1J_HUMAN]	0.2857	1	3	8	298000000	13.9	10.32
P61106	Ras-related protein Rab-14 OS=Homo sapiens OX=9606 GN=RAB14 PE=1 SV=4 - [RAB14_HUMAN]	0.0605	1	1	1	6778000	23.9	6.21		Q9Y2S2	Lambda-crystallin homolog OS=Homo sapiens OX=9606 GN=CRYL1 PE=1 SV=3 - [CRYL1_HUMAN]	0.1034	2	2	2	21560000	35.4	6.18		P01024	Complement C3 OS=Homo sapiens OX=9606 GN=C3 PE=1 SV=2 - [CO3_HUMAN]	0.0216	2	2	2		187	6.4		P08238	Heat shock protein HSP 90-beta OS=Homo sapiens OX=9606 GN=HSP90AB1 PE=1 SV=4 - [HS90B_HUMAN]	0.1782	4	10	12	17590000	83.2	5.03		P09622	Dihydrolipoyl dehydrogenase, mitochondrial OS=Homo sapiens OX=9606 GN=DLD PE=1 SV=2 - [DLDH_HUMAN]	0.0688	3	3	4	5746000	54.1	7.85
P01859	Immunoglobulin heavy constant gamma 2 OS=Homo sapiens OX=9606 GN=IGHG2 PE=1 SV=2 - [IGHG2_HUMAN]	0.0767	2	2	3	6853000	35.9	7.59		P00558	Phosphoglycerate kinase 1 OS=Homo sapiens OX=9606 GN=PGK1 PE=1 SV=3 - [PGK1_HUMAN]	0.2278	6	6	7	24400000	44.6	8.1		P31040	Succinate dehydrogenase [ubiquinone] flavoprotein subunit, mitochondrial OS=Homo sapiens OX=9606 GN=SDHA PE=1 SV=2 - [SDHA_HUMAN]	0.0723	4	4	5	16530000	72.6	7.39		P10319	HLA class I histocompatibility antigen, B-58 alpha chain OS=Homo sapiens OX=9606 GN=HLA-B PE=1 SV=1 - [1B58_HUMAN]	0.0939	1	2	4	6625000	40.3	6.3		P62491	Ras-related protein Rab-11A OS=Homo sapiens OX=9606 GN=RAB11A PE=1 SV=3 - [RB11A_HUMAN]	0.1065	2	2	2	13170000	24.4	6.57
O75083	WD repeat-containing protein 1 OS=Homo sapiens OX=9606 GN=WDR1 PE=1 SV=4 - [WDR1_HUMAN]	0.0264	1	1	1	4410000	66.2	6.65		P01024	Complement C3 OS=Homo sapiens OX=9606 GN=C3 PE=1 SV=2 - [CO3_HUMAN]	0.0084	1	1	1	3481000	187	6.4		P00441	Superoxide dismutase [Cu-Zn] OS=Homo sapiens OX=9606 GN=SOD1 PE=1 SV=2 - [SODC_HUMAN]	0.1688	2	2	2	10330000	15.9	6.13		Q01082	Spectrin beta chain, non-erythrocytic 1 OS=Homo sapiens OX=9606 GN=SPTBN1 PE=1 SV=2 - [SPTB2_HUMAN]	0.008	2	2	2	1882000	274.4	5.57		P04004	Vitronectin OS=Homo sapiens OX=9606 GN=VTN PE=1 SV=1 - [VTNC_HUMAN]	0.0251	1	1	1	6844000	54.3	5.8
P62937	Peptidyl-prolyl cis-trans isomerase A OS=Homo sapiens OX=9606 GN=PPIA PE=1 SV=2 - [PPIA_HUMAN]	0.1758	3	3	3	45250000	18	7.81		P31040	Succinate dehydrogenase [ubiquinone] flavoprotein subunit, mitochondrial OS=Homo sapiens OX=9606 GN=SDHA PE=1 SV=2 - [SDHA_HUMAN]	0.0377	2	2	2	4130000	72.6	7.39		P62140	Serine/threonine-protein phosphatase PP1-beta catalytic subunit OS=Homo sapiens OX=9606 GN=PPP1CB PE=1 SV=3 - [PP1B_HUMAN]	0.0826	2	2	2	428300	37.2	6.19		P82921	28S ribosomal protein S21, mitochondrial OS=Homo sapiens OX=9606 GN=MRPS21 PE=1 SV=3 - [RT21_HUMAN]	0.1609	1	1	1		10.7	9.92		A0A0B4J2D5	Glutamine amidotransferase-like class 1 domain-containing protein 3B, mitochondrial OS=Homo sapiens OX=9606 GN=GATD3B PE=1 SV=1 - [GAL3B_HUMAN]	0.056	1	1	1	425000	28.1	8.27
P11021	Endoplasmic reticulum chaperone BiP OS=Homo sapiens OX=9606 GN=HSPA5 PE=1 SV=2 - [BIP_HUMAN]	0.185	6	8	8	10030000	72.3	5.16		P62140	Serine/threonine-protein phosphatase PP1-beta catalytic subunit OS=Homo sapiens OX=9606 GN=PPP1CB PE=1 SV=3 - [PP1B_HUMAN]	0.0826	2	2	2	2155000	37.2	6.19		P12277	Creatine kinase B-type OS=Homo sapiens OX=9606 GN=CKB PE=1 SV=1 - [KCRB_HUMAN]	0.0551	1	1	1	1901000	42.6	5.59		P61019	Ras-related protein Rab-2A OS=Homo sapiens OX=9606 GN=RAB2A PE=1 SV=1 - [RAB2A_HUMAN]	0.0613	1	1	1	6584000	23.5	6.54		P08758	Annexin A5 OS=Homo sapiens OX=9606 GN=ANXA5 PE=1 SV=2 - [ANXA5_HUMAN]	0.325	6	6	8	42450000	35.9	5.05
P00338	L-lactate dehydrogenase A chain OS=Homo sapiens OX=9606 GN=LDHA PE=1 SV=2 - [LDHA_HUMAN]	0.1205	3	4	5	13950000	36.7	8.27		P12277	Creatine kinase B-type OS=Homo sapiens OX=9606 GN=CKB PE=1 SV=1 - [KCRB_HUMAN]	0.0394	1	1	1		42.6	5.59		O75348	V-type proton ATPase subunit G 1 OS=Homo sapiens OX=9606 GN=ATP6V1G1 PE=1 SV=3 - [VATG1_HUMAN]	0.1695	2	2	2	12160000	13.7	8.79		Q00325	Phosphate carrier protein, mitochondrial OS=Homo sapiens OX=9606 GN=SLC25A3 PE=1 SV=2 - [MPCP_HUMAN]	0.0718	2	2	2	9194000	40.1	9.38		Q9Y2S2	Lambda-crystallin homolog OS=Homo sapiens OX=9606 GN=CRYL1 PE=1 SV=3 - [CRYL1_HUMAN]	0.069	2	2	2	4865000	35.4	6.18
P61158	Actin-related protein 3 OS=Homo sapiens OX=9606 GN=ACTR3 PE=1 SV=3 - [ARP3_HUMAN]	0.0861	3	3	3	5413000	47.3	5.88		O75348	V-type proton ATPase subunit G 1 OS=Homo sapiens OX=9606 GN=ATP6V1G1 PE=1 SV=3 - [VATG1_HUMAN]	0.0932	1	1	1	15010000	13.7	8.79		P02763	Alpha-1-acid glycoprotein 1 OS=Homo sapiens OX=9606 GN=ORM1 PE=1 SV=1 - [A1AG1_HUMAN]	0.0398	1	1	1	5017000	23.5	5.02		Q99536	Synaptic vesicle membrane protein VAT-1 homolog OS=Homo sapiens OX=9606 GN=VAT1 PE=1 SV=2 - [VAT1_HUMAN]	0.1018	3	3	4	1654000	41.9	6.29		P00558	Phosphoglycerate kinase 1 OS=Homo sapiens OX=9606 GN=PGK1 PE=1 SV=3 - [PGK1_HUMAN]	0.2614	7	7	9	25370000	44.6	8.1
P00918	Carbonic anhydrase 2 OS=Homo sapiens OX=9606 GN=CA2 PE=1 SV=2 - [CAH2_HUMAN]	0.2038	4	4	4	23310000	29.2	7.4		P02763	Alpha-1-acid glycoprotein 1 OS=Homo sapiens OX=9606 GN=ORM1 PE=1 SV=1 - [A1AG1_HUMAN]	0.0398	1	1	1	6344000	23.5	5.02		P61204	ADP-ribosylation factor 3 OS=Homo sapiens OX=9606 GN=ARF3 PE=1 SV=2 - [ARF3_HUMAN]	0.3757	3	5	5	27990000	20.6	7.43		P06899	Histone H2B type 1-J OS=Homo sapiens OX=9606 GN=HIST1H2BJ PE=1 SV=3 - [H2B1J_HUMAN]	0.4127	5	5	7	304000000	13.9	10.32		P01024	Complement C3 OS=Homo sapiens OX=9606 GN=C3 PE=1 SV=2 - [CO3_HUMAN]	0.1064	12	12	12	16720000	187	6.4
Q13228	Methanethiol oxidase OS=Homo sapiens OX=9606 GN=SELENBP1 PE=1 SV=2 - [SBP1_HUMAN]	0.0911	3	3	4	25420000	52.4	6.37		P61204	ADP-ribosylation factor 3 OS=Homo sapiens OX=9606 GN=ARF3 PE=1 SV=2 - [ARF3_HUMAN]	0.4309	5	5	5	34660000	20.6	7.43		P61106	Ras-related protein Rab-14 OS=Homo sapiens OX=9606 GN=RAB14 PE=1 SV=4 - [RAB14_HUMAN]	0.0651	1	1	1	6378000	23.9	6.21		P09622	Dihydrolipoyl dehydrogenase, mitochondrial OS=Homo sapiens OX=9606 GN=DLD PE=1 SV=2 - [DLDH_HUMAN]	0.053	2	2	3	5736000	54.1	7.85		P31040	Succinate dehydrogenase [ubiquinone] flavoprotein subunit, mitochondrial OS=Homo sapiens OX=9606 GN=SDHA PE=1 SV=2 - [SDHA_HUMAN]	0.0572	3	3	3	8708000	72.6	7.39
P49755	Transmembrane emp24 domain-containing protein 10 OS=Homo sapiens OX=9606 GN=TMED10 PE=1 SV=2 - [TMEDA_HUMAN]	0.0913	2	2	2	3929000	25	7.44		P61106	Ras-related protein Rab-14 OS=Homo sapiens OX=9606 GN=RAB14 PE=1 SV=4 - [RAB14_HUMAN]	0.1767	2	3	3	30900000	23.9	6.21		P01859	Immunoglobulin heavy constant gamma 2 OS=Homo sapiens OX=9606 GN=IGHG2 PE=1 SV=2 - [IGHG2_HUMAN]	0.0429	1	1	1		35.9	7.59		P62491	Ras-related protein Rab-11A OS=Homo sapiens OX=9606 GN=RAB11A PE=1 SV=3 - [RB11A_HUMAN]	0.0463	1	1	1	7978000	24.4	6.57		P12277	Creatine kinase B-type OS=Homo sapiens OX=9606 GN=CKB PE=1 SV=1 - [KCRB_HUMAN]	0.021	1	1	1	1751000	42.6	5.59
Q9Y646	Carboxypeptidase Q OS=Homo sapiens OX=9606 GN=CPQ PE=1 SV=1 - [CBPQ_HUMAN]	0.0911	4	4	4	12540000	51.9	6.18		O75083	WD repeat-containing protein 1 OS=Homo sapiens OX=9606 GN=WDR1 PE=1 SV=4 - [WDR1_HUMAN]	0.0264	1	1	1	8261000	66.2	6.65		O75208	Ubiquinone biosynthesis protein COQ9, mitochondrial OS=Homo sapiens OX=9606 GN=COQ9 PE=1 SV=1 - [COQ9_HUMAN]	0.066	1	1	1	1854000	35.5	5.94		Q9BSJ8	Extended synaptotagmin-1 OS=Homo sapiens OX=9606 GN=ESYT1 PE=1 SV=1 - [ESYT1_HUMAN]	0.0145	1	1	1		122.8	5.83		O75348	V-type proton ATPase subunit G 1 OS=Homo sapiens OX=9606 GN=ATP6V1G1 PE=1 SV=3 - [VATG1_HUMAN]	0.0932	1	1	1	4816000	13.7	8.79
P61966	AP-1 complex subunit sigma-1A OS=Homo sapiens OX=9606 GN=AP1S1 PE=1 SV=1 - [AP1S1_HUMAN]	0.1013	1	1	1		18.7	5.73		P35754	Glutaredoxin-1 OS=Homo sapiens OX=9606 GN=GLRX PE=1 SV=2 - [GLRX1_HUMAN]	0.1038	1	1	1	24390000	11.8	8.09		P35754	Glutaredoxin-1 OS=Homo sapiens OX=9606 GN=GLRX PE=1 SV=2 - [GLRX1_HUMAN]	0.1038	1	1	1	19340000	11.8	8.09		P04004	Vitronectin OS=Homo sapiens OX=9606 GN=VTN PE=1 SV=1 - [VTNC_HUMAN]	0.0251	1	1	1	1884000	54.3	5.8		P61204	ADP-ribosylation factor 3 OS=Homo sapiens OX=9606 GN=ARF3 PE=1 SV=2 - [ARF3_HUMAN]	0.4641	3	6	7	50110000	20.6	7.43
P07203	Glutathione peroxidase 1 OS=Homo sapiens OX=9606 GN=GPX1 PE=1 SV=4 - [GPX1_HUMAN]	0.0887	1	1	1		22.1	6.55		P62937	Peptidyl-prolyl cis-trans isomerase A OS=Homo sapiens OX=9606 GN=PPIA PE=1 SV=2 - [PPIA_HUMAN]	0.2424	4	4	4	74390000	18	7.81		P62937	Peptidyl-prolyl cis-trans isomerase A OS=Homo sapiens OX=9606 GN=PPIA PE=1 SV=2 - [PPIA_HUMAN]	0.2424	4	4	4	52910000	18	7.81		A0A0B4J2D5	Glutamine amidotransferase-like class 1 domain-containing protein 3B, mitochondrial OS=Homo sapiens OX=9606 GN=GATD3B PE=1 SV=1 - [GAL3B_HUMAN]	0.1754	3	3	3	542300	28.1	8.27		P61106	Ras-related protein Rab-14 OS=Homo sapiens OX=9606 GN=RAB14 PE=1 SV=4 - [RAB14_HUMAN]	0.1116	1	2	2		23.9	6.21
Q96I24	Far upstream element-binding protein 3 OS=Homo sapiens OX=9606 GN=FUBP3 PE=1 SV=2 - [FUBP3_HUMAN]	0.0157	1	1	1	4129000	61.6	8.38		P11021	Endoplasmic reticulum chaperone BiP OS=Homo sapiens OX=9606 GN=HSPA5 PE=1 SV=2 - [BIP_HUMAN]	0.1667	6	8	8	11700000	72.3	5.16		P11021	Endoplasmic reticulum chaperone BiP OS=Homo sapiens OX=9606 GN=HSPA5 PE=1 SV=2 - [BIP_HUMAN]	0.1269	4	6	7	15200000	72.3	5.16		P08758	Annexin A5 OS=Homo sapiens OX=9606 GN=ANXA5 PE=1 SV=2 - [ANXA5_HUMAN]	0.2594	5	5	7	25080000	35.9	5.05		P01859	Immunoglobulin heavy constant gamma 2 OS=Homo sapiens OX=9606 GN=IGHG2 PE=1 SV=2 - [IGHG2_HUMAN]	0.0767	1	2	2	17600000	35.9	7.59
P21399	Cytoplasmic aconitate hydratase OS=Homo sapiens OX=9606 GN=ACO1 PE=1 SV=3 - [ACOC_HUMAN]	0.0911	5	5	6	9945000	98.3	6.68		P00338	L-lactate dehydrogenase A chain OS=Homo sapiens OX=9606 GN=LDHA PE=1 SV=2 - [LDHA_HUMAN]	0.1024	3	3	3	17750000	36.7	8.27		P00338	L-lactate dehydrogenase A chain OS=Homo sapiens OX=9606 GN=LDHA PE=1 SV=2 - [LDHA_HUMAN]	0.1837	5	5	5	16410000	36.7	8.27		Q9Y2S2	Lambda-crystallin homolog OS=Homo sapiens OX=9606 GN=CRYL1 PE=1 SV=3 - [CRYL1_HUMAN]	0.0345	1	1	1	2376000	35.4	6.18		Q8TCD5	5'(3')-deoxyribonucleotidase, cytosolic type OS=Homo sapiens OX=9606 GN=NT5C PE=1 SV=2 - [NT5C_HUMAN]	0.0896	1	1	1		23.4	6.64
P00491	Purine nucleoside phosphorylase OS=Homo sapiens OX=9606 GN=PNP PE=1 SV=2 - [PNPH_HUMAN]	0.1557	4	4	6	26890000	32.1	6.95		P61158	Actin-related protein 3 OS=Homo sapiens OX=9606 GN=ACTR3 PE=1 SV=3 - [ARP3_HUMAN]	0.0742	3	3	4	7577000	47.3	5.88		P61158	Actin-related protein 3 OS=Homo sapiens OX=9606 GN=ACTR3 PE=1 SV=3 - [ARP3_HUMAN]	0.0478	2	2	2	8036000	47.3	5.88		P00558	Phosphoglycerate kinase 1 OS=Homo sapiens OX=9606 GN=PGK1 PE=1 SV=3 - [PGK1_HUMAN]	0.2398	7	7	10	14300000	44.6	8.1		O75083	WD repeat-containing protein 1 OS=Homo sapiens OX=9606 GN=WDR1 PE=1 SV=4 - [WDR1_HUMAN]	0.0264	1	1	1	4336000	66.2	6.65
P40939	Trifunctional enzyme subunit alpha, mitochondrial OS=Homo sapiens OX=9606 GN=HADHA PE=1 SV=2 - [ECHA_HUMAN]	0.152	8	8	9	21190000	82.9	9.04		P00918	Carbonic anhydrase 2 OS=Homo sapiens OX=9606 GN=CA2 PE=1 SV=2 - [CAH2_HUMAN]	0.1885	4	4	4	33160000	29.2	7.4		P00918	Carbonic anhydrase 2 OS=Homo sapiens OX=9606 GN=CA2 PE=1 SV=2 - [CAH2_HUMAN]	0.1885	4	4	4	27130000	29.2	7.4		P01024	Complement C3 OS=Homo sapiens OX=9606 GN=C3 PE=1 SV=2 - [CO3_HUMAN]	0.1118	12	12	14	11910000	187	6.4		O75208	Ubiquinone biosynthesis protein COQ9, mitochondrial OS=Homo sapiens OX=9606 GN=COQ9 PE=1 SV=1 - [COQ9_HUMAN]	0.066	1	1	1		35.5	5.94
P12111	Collagen alpha-3(VI) chain OS=Homo sapiens OX=9606 GN=COL6A3 PE=1 SV=5 - [CO6A3_HUMAN]	0.141	29	29	37	34990000	343.5	6.68		Q13228	Methanethiol oxidase OS=Homo sapiens OX=9606 GN=SELENBP1 PE=1 SV=2 - [SBP1_HUMAN]	0.0233	1	1	1	33020000	52.4	6.37		Q13228	Methanethiol oxidase OS=Homo sapiens OX=9606 GN=SELENBP1 PE=1 SV=2 - [SBP1_HUMAN]	0.0805	3	3	4	16690000	52.4	6.37		Q9Y6C2	EMILIN-1 OS=Homo sapiens OX=9606 GN=EMILIN1 PE=1 SV=3 - [EMIL1_HUMAN]	0.0128	1	1	1	2436000	106.6	5.17		Q9NVS9	Pyridoxine-5'-phosphate oxidase OS=Homo sapiens OX=9606 GN=PNPO PE=1 SV=1 - [PNPO_HUMAN]	0.1034	2	2	2	2833000	30	7.06
Q9NZ45	CDGSH iron-sulfur domain-containing protein 1 OS=Homo sapiens OX=9606 GN=CISD1 PE=1 SV=1 - [CISD1_HUMAN]	0.1389	1	1	1	3991000	12.2	9.09		P49755	Transmembrane emp24 domain-containing protein 10 OS=Homo sapiens OX=9606 GN=TMED10 PE=1 SV=2 - [TMEDA_HUMAN]	0.0913	2	2	2	5260000	25	7.44		P49755	Transmembrane emp24 domain-containing protein 10 OS=Homo sapiens OX=9606 GN=TMED10 PE=1 SV=2 - [TMEDA_HUMAN]	0.1644	3	3	3	2524000	25	7.44		P31040	Succinate dehydrogenase [ubiquinone] flavoprotein subunit, mitochondrial OS=Homo sapiens OX=9606 GN=SDHA PE=1 SV=2 - [SDHA_HUMAN]	0.0798	4	4	4	4515000	72.6	7.39		P62937	Peptidyl-prolyl cis-trans isomerase A OS=Homo sapiens OX=9606 GN=PPIA PE=1 SV=2 - [PPIA_HUMAN]	0.3091	7	7	8	38940000	18	7.81
P01009	Alpha-1-antitrypsin OS=Homo sapiens OX=9606 GN=SERPINA1 PE=1 SV=3 - [A1AT_HUMAN]	0.1699	5	5	5	15870000	46.7	5.59		Q9Y646	Carboxypeptidase Q OS=Homo sapiens OX=9606 GN=CPQ PE=1 SV=1 - [CBPQ_HUMAN]	0.0975	4	4	4	18140000	51.9	6.18		Q9Y646	Carboxypeptidase Q OS=Homo sapiens OX=9606 GN=CPQ PE=1 SV=1 - [CBPQ_HUMAN]	0.1059	4	4	4	13200000	51.9	6.18		P00441	Superoxide dismutase [Cu-Zn] OS=Homo sapiens OX=9606 GN=SOD1 PE=1 SV=2 - [SODC_HUMAN]	0.1688	2	2	2	311000	15.9	6.13		P11021	Endoplasmic reticulum chaperone BiP OS=Homo sapiens OX=9606 GN=HSPA5 PE=1 SV=2 - [BIP_HUMAN]	0.2171	9	10	13	17890000	72.3	5.16
P04406	Glyceraldehyde-3-phosphate dehydrogenase OS=Homo sapiens OX=9606 GN=GAPDH PE=1 SV=3 - [G3P_HUMAN]	0.2209	5	5	7	83770000	36	8.46		Q9UBX5	Fibulin-5 OS=Homo sapiens OX=9606 GN=FBLN5 PE=1 SV=1 - [FBLN5_HUMAN]	0.0313	1	1	1		50.1	4.73		P07998	Ribonuclease pancreatic OS=Homo sapiens OX=9606 GN=RNASE1 PE=1 SV=4 - [RNAS1_HUMAN]	0.1346	1	1	1		17.6	8.79		P12277	Creatine kinase B-type OS=Homo sapiens OX=9606 GN=CKB PE=1 SV=1 - [KCRB_HUMAN]	0.0551	1	1	1	1028000	42.6	5.59		P00338	L-lactate dehydrogenase A chain OS=Homo sapiens OX=9606 GN=LDHA PE=1 SV=2 - [LDHA_HUMAN]	0.1295	4	4	5	21860000	36.7	8.27
Q12905	Interleukin enhancer-binding factor 2 OS=Homo sapiens OX=9606 GN=ILF2 PE=1 SV=2 - [ILF2_HUMAN]	0.0692	2	2	2	2971000	43	5.26		P07203	Glutathione peroxidase 1 OS=Homo sapiens OX=9606 GN=GPX1 PE=1 SV=4 - [GPX1_HUMAN]	0.0493	1	1	1	1630000	22.1	6.55		P07203	Glutathione peroxidase 1 OS=Homo sapiens OX=9606 GN=GPX1 PE=1 SV=4 - [GPX1_HUMAN]	0.0493	1	1	1	1055000	22.1	6.55		O75348	V-type proton ATPase subunit G 1 OS=Homo sapiens OX=9606 GN=ATP6V1G1 PE=1 SV=3 - [VATG1_HUMAN]	0.0932	1	1	1	2242000	13.7	8.79		P61158	Actin-related protein 3 OS=Homo sapiens OX=9606 GN=ACTR3 PE=1 SV=3 - [ARP3_HUMAN]	0.0742	3	3	3	7608000	47.3	5.88
P52758	2-iminobutanoate/2-iminopropanoate deaminase OS=Homo sapiens OX=9606 GN=RIDA PE=1 SV=1 - [RIDA_HUMAN]	0.4526	3	3	5	25140000	14.5	8.68		P21399	Cytoplasmic aconitate hydratase OS=Homo sapiens OX=9606 GN=ACO1 PE=1 SV=3 - [ACOC_HUMAN]	0.0945	6	6	7	20230000	98.3	6.68		P21399	Cytoplasmic aconitate hydratase OS=Homo sapiens OX=9606 GN=ACO1 PE=1 SV=3 - [ACOC_HUMAN]	0.072	5	5	5	8914000	98.3	6.68		P02763	Alpha-1-acid glycoprotein 1 OS=Homo sapiens OX=9606 GN=ORM1 PE=1 SV=1 - [A1AG1_HUMAN]	0.0398	1	1	1	1927000	23.5	5.02		P00918	Carbonic anhydrase 2 OS=Homo sapiens OX=9606 GN=CA2 PE=1 SV=2 - [CAH2_HUMAN]	0.2154	4	4	5	12150000	29.2	7.4
P01034	Cystatin-C OS=Homo sapiens OX=9606 GN=CST3 PE=1 SV=1 - [CYTC_HUMAN]	0.1096	1	1	2	16620000	15.8	8.75		P00491	Purine nucleoside phosphorylase OS=Homo sapiens OX=9606 GN=PNP PE=1 SV=2 - [PNPH_HUMAN]	0.2422	5	5	7	26580000	32.1	6.95		P00491	Purine nucleoside phosphorylase OS=Homo sapiens OX=9606 GN=PNP PE=1 SV=2 - [PNPH_HUMAN]	0.2422	5	5	7	30440000	32.1	6.95		P61204	ADP-ribosylation factor 3 OS=Homo sapiens OX=9606 GN=ARF3 PE=1 SV=2 - [ARF3_HUMAN]	0.4199	4	6	6	29010000	20.6	7.43		Q13228	Methanethiol oxidase OS=Homo sapiens OX=9606 GN=SELENBP1 PE=1 SV=2 - [SBP1_HUMAN]	0.1123	4	4	6	6385000	52.4	6.37
O14818	Proteasome subunit alpha type-7 OS=Homo sapiens OX=9606 GN=PSMA7 PE=1 SV=1 - [PSA7_HUMAN]	0.0565	1	1	1	14360000	27.9	8.46		P40939	Trifunctional enzyme subunit alpha, mitochondrial OS=Homo sapiens OX=9606 GN=HADHA PE=1 SV=2 - [ECHA_HUMAN]	0.1153	6	6	7	31920000	82.9	9.04		P40939	Trifunctional enzyme subunit alpha, mitochondrial OS=Homo sapiens OX=9606 GN=HADHA PE=1 SV=2 - [ECHA_HUMAN]	0.1415	7	7	8	22140000	82.9	9.04		P61106	Ras-related protein Rab-14 OS=Homo sapiens OX=9606 GN=RAB14 PE=1 SV=4 - [RAB14_HUMAN]	0.1302	2	2	2	4447000	23.9	6.21		P49755	Transmembrane emp24 domain-containing protein 10 OS=Homo sapiens OX=9606 GN=TMED10 PE=1 SV=2 - [TMEDA_HUMAN]	0.0502	1	1	1	4883000	25	7.44
Q8TDQ7	Glucosamine-6-phosphate isomerase 2 OS=Homo sapiens OX=9606 GN=GNPDA2 PE=1 SV=1 - [GNPI2_HUMAN]	0.0435	1	1	1	2951000	31.1	6.95		P26440	Isovaleryl-CoA dehydrogenase, mitochondrial OS=Homo sapiens OX=9606 GN=IVD PE=1 SV=2 - [IVD_HUMAN]	0.0587	2	2	2	14690000	46.6	8.05		P26440	Isovaleryl-CoA dehydrogenase, mitochondrial OS=Homo sapiens OX=9606 GN=IVD PE=1 SV=2 - [IVD_HUMAN]	0.0822	3	3	3	9382000	46.6	8.05		P01859	Immunoglobulin heavy constant gamma 2 OS=Homo sapiens OX=9606 GN=IGHG2 PE=1 SV=2 - [IGHG2_HUMAN]	0.0798	2	2	2	4060000	35.9	7.59		Q9Y646	Carboxypeptidase Q OS=Homo sapiens OX=9606 GN=CPQ PE=1 SV=1 - [CBPQ_HUMAN]	0.0636	3	3	3	7640000	51.9	6.18
O60814	Histone H2B type 1-K OS=Homo sapiens OX=9606 GN=HIST1H2BK PE=1 SV=3 - [H2B1K_HUMAN]	0.3333	4	4	5	95680000	13.9	10.32		P12111	Collagen alpha-3(VI) chain OS=Homo sapiens OX=9606 GN=COL6A3 PE=1 SV=5 - [CO6A3_HUMAN]	0.1467	32	32	38	60780000	343.5	6.68		P12111	Collagen alpha-3(VI) chain OS=Homo sapiens OX=9606 GN=COL6A3 PE=1 SV=5 - [CO6A3_HUMAN]	0.1438	31	31	37	41290000	343.5	6.68		O75083	WD repeat-containing protein 1 OS=Homo sapiens OX=9606 GN=WDR1 PE=1 SV=4 - [WDR1_HUMAN]	0.0264	1	1	1	3123000	66.2	6.65		P07203	Glutathione peroxidase 1 OS=Homo sapiens OX=9606 GN=GPX1 PE=1 SV=4 - [GPX1_HUMAN]	0.0493	1	1	1	3103000	22.1	6.55
P24534	Elongation factor 1-beta OS=Homo sapiens OX=9606 GN=EEF1B2 PE=1 SV=3 - [EF1B_HUMAN]	0.1467	2	2	2	4628000	24.7	4.67		Q9NZ45	CDGSH iron-sulfur domain-containing protein 1 OS=Homo sapiens OX=9606 GN=CISD1 PE=1 SV=1 - [CISD1_HUMAN]	0.2593	2	2	2	9923000	12.2	9.09		Q9NZ45	CDGSH iron-sulfur domain-containing protein 1 OS=Homo sapiens OX=9606 GN=CISD1 PE=1 SV=1 - [CISD1_HUMAN]	0.1204	1	1	1	6929000	12.2	9.09		P62937	Peptidyl-prolyl cis-trans isomerase A OS=Homo sapiens OX=9606 GN=PPIA PE=1 SV=2 - [PPIA_HUMAN]	0.2727	6	6	8	19480000	18	7.81		O75915	PRA1 family protein 3 OS=Homo sapiens OX=9606 GN=ARL6IP5 PE=1 SV=1 - [PRAF3_HUMAN]	0.1011	1	1	1		21.6	9.77
Q9Y2T3	Guanine deaminase OS=Homo sapiens OX=9606 GN=GDA PE=1 SV=1 - [GUAD_HUMAN]	0.0286	1	1	1	10180000	51	5.68		P01009	Alpha-1-antitrypsin OS=Homo sapiens OX=9606 GN=SERPINA1 PE=1 SV=3 - [A1AT_HUMAN]	0.0478	2	2	2	29820000	46.7	5.59		P01009	Alpha-1-antitrypsin OS=Homo sapiens OX=9606 GN=SERPINA1 PE=1 SV=3 - [A1AT_HUMAN]	0.1818	5	5	5	14710000	46.7	5.59		P11021	Endoplasmic reticulum chaperone BiP OS=Homo sapiens OX=9606 GN=HSPA5 PE=1 SV=2 - [BIP_HUMAN]	0.1774	7	8	9	6583000	72.3	5.16		P21399	Cytoplasmic aconitate hydratase OS=Homo sapiens OX=9606 GN=ACO1 PE=1 SV=3 - [ACOC_HUMAN]	0.0562	4	4	5	10490000	98.3	6.68
P20155	Serine protease inhibitor Kazal-type 2 OS=Homo sapiens OX=9606 GN=SPINK2 PE=1 SV=2 - [ISK2_HUMAN]	0.0714	1	1	1	175100	9.3	9		P04406	Glyceraldehyde-3-phosphate dehydrogenase OS=Homo sapiens OX=9606 GN=GAPDH PE=1 SV=3 - [G3P_HUMAN]	0.2	4	4	8	181400000	36	8.46		P04406	Glyceraldehyde-3-phosphate dehydrogenase OS=Homo sapiens OX=9606 GN=GAPDH PE=1 SV=3 - [G3P_HUMAN]	0.2746	6	6	10	139000000	36	8.46		P00338	L-lactate dehydrogenase A chain OS=Homo sapiens OX=9606 GN=LDHA PE=1 SV=2 - [LDHA_HUMAN]	0.238	5	6	6	12760000	36.7	8.27		Q06323	Proteasome activator complex subunit 1 OS=Homo sapiens OX=9606 GN=PSME1 PE=1 SV=1 - [PSME1_HUMAN]	0.0482	1	1	1	6812000	28.7	6.02
Q9BR76	Coronin-1B OS=Homo sapiens OX=9606 GN=CORO1B PE=1 SV=1 - [COR1B_HUMAN]	0.0204	1	1	1	4956000	54.2	5.88		Q12905	Interleukin enhancer-binding factor 2 OS=Homo sapiens OX=9606 GN=ILF2 PE=1 SV=2 - [ILF2_HUMAN]	0.0256	1	1	1	4724000	43	5.26		Q12905	Interleukin enhancer-binding factor 2 OS=Homo sapiens OX=9606 GN=ILF2 PE=1 SV=2 - [ILF2_HUMAN]	0.0282	1	1	1	3342000	43	5.26		P61158	Actin-related protein 3 OS=Homo sapiens OX=9606 GN=ACTR3 PE=1 SV=3 - [ARP3_HUMAN]	0.0526	2	2	2	5365000	47.3	5.88		P00491	Purine nucleoside phosphorylase OS=Homo sapiens OX=9606 GN=PNP PE=1 SV=2 - [PNPH_HUMAN]	0.2145	5	5	5	17270000	32.1	6.95
Q86TX2	Acyl-coenzyme A thioesterase 1 OS=Homo sapiens OX=9606 GN=ACOT1 PE=1 SV=1 - [ACOT1_HUMAN]	0.266	7	7	8	20920000	46.2	7.34		P17931	Galectin-3 OS=Homo sapiens OX=9606 GN=LGALS3 PE=1 SV=5 - [LEG3_HUMAN]	0.044	1	1	1	1770000	26.1	8.56		P17931	Galectin-3 OS=Homo sapiens OX=9606 GN=LGALS3 PE=1 SV=5 - [LEG3_HUMAN]	0.044	1	1	1	883700	26.1	8.56		P00918	Carbonic anhydrase 2 OS=Homo sapiens OX=9606 GN=CA2 PE=1 SV=2 - [CAH2_HUMAN]	0.1423	3	3	3	4832000	29.2	7.4		P40939	Trifunctional enzyme subunit alpha, mitochondrial OS=Homo sapiens OX=9606 GN=HADHA PE=1 SV=2 - [ECHA_HUMAN]	0.1874	10	10	10	9833000	82.9	9.04
P14618	Pyruvate kinase PKM OS=Homo sapiens OX=9606 GN=PKM PE=1 SV=4 - [KPYM_HUMAN]	0.1544	5	5	5	26370000	57.9	7.84		P52758	2-iminobutanoate/2-iminopropanoate deaminase OS=Homo sapiens OX=9606 GN=RIDA PE=1 SV=1 - [RIDA_HUMAN]	0.5255	4	4	5	43500000	14.5	8.68		P52758	2-iminobutanoate/2-iminopropanoate deaminase OS=Homo sapiens OX=9606 GN=RIDA PE=1 SV=1 - [RIDA_HUMAN]	0.3285	3	3	4	38380000	14.5	8.68		Q13228	Methanethiol oxidase OS=Homo sapiens OX=9606 GN=SELENBP1 PE=1 SV=2 - [SBP1_HUMAN]	0.0911	3	3	5	5346000	52.4	6.37		P08590	Myosin light chain 3 OS=Homo sapiens OX=9606 GN=MYL3 PE=1 SV=3 - [MYL3_HUMAN]	0.0667	1	1	1	1440000	21.9	5.1
Q9NQR4	Omega-amidase NIT2 OS=Homo sapiens OX=9606 GN=NIT2 PE=1 SV=1 - [NIT2_HUMAN]	0.1812	4	4	4	6872000	30.6	7.21		P01034	Cystatin-C OS=Homo sapiens OX=9606 GN=CST3 PE=1 SV=1 - [CYTC_HUMAN]	0.1096	1	1	2	25500000	15.8	8.75		P01034	Cystatin-C OS=Homo sapiens OX=9606 GN=CST3 PE=1 SV=1 - [CYTC_HUMAN]	0.1096	1	1	2	22400000	15.8	8.75		P49755	Transmembrane emp24 domain-containing protein 10 OS=Homo sapiens OX=9606 GN=TMED10 PE=1 SV=2 - [TMEDA_HUMAN]	0.0502	1	1	1		25	7.44		P26440	Isovaleryl-CoA dehydrogenase, mitochondrial OS=Homo sapiens OX=9606 GN=IVD PE=1 SV=2 - [IVD_HUMAN]	0.0516	2	2	2	1769000	46.6	8.05
P09972	Fructose-bisphosphate aldolase C OS=Homo sapiens OX=9606 GN=ALDOC PE=1 SV=2 - [ALDOC_HUMAN]	0.0824	1	2	3	7114000	39.4	6.87		P46940	Ras GTPase-activating-like protein IQGAP1 OS=Homo sapiens OX=9606 GN=IQGAP1 PE=1 SV=1 - [IQGA1_HUMAN]	0.029	3	3	3	620000	189.1	6.48		O14818	Proteasome subunit alpha type-7 OS=Homo sapiens OX=9606 GN=PSMA7 PE=1 SV=1 - [PSA7_HUMAN]	0.0565	1	1	1	12730000	27.9	8.46		Q9Y646	Carboxypeptidase Q OS=Homo sapiens OX=9606 GN=CPQ PE=1 SV=1 - [CBPQ_HUMAN]	0.1208	5	5	5	4939000	51.9	6.18		P12111	Collagen alpha-3(VI) chain OS=Homo sapiens OX=9606 GN=COL6A3 PE=1 SV=5 - [CO6A3_HUMAN]	0.135	30	30	34	41280000	343.5	6.68
Q15388	Mitochondrial import receptor subunit TOM20 homolog OS=Homo sapiens OX=9606 GN=TOMM20 PE=1 SV=1 - [TOM20_HUMAN]	0.1379	1	1	1	617000	16.3	8.6		O14818	Proteasome subunit alpha type-7 OS=Homo sapiens OX=9606 GN=PSMA7 PE=1 SV=1 - [PSA7_HUMAN]	0.0565	1	1	1	17060000	27.9	8.46		Q8TDQ7	Glucosamine-6-phosphate isomerase 2 OS=Homo sapiens OX=9606 GN=GNPDA2 PE=1 SV=1 - [GNPI2_HUMAN]	0.0435	1	1	1	4679000	31.1	6.95		Q9UBX5	Fibulin-5 OS=Homo sapiens OX=9606 GN=FBLN5 PE=1 SV=1 - [FBLN5_HUMAN]	0.0201	1	1	1		50.1	4.73		Q9NZ45	CDGSH iron-sulfur domain-containing protein 1 OS=Homo sapiens OX=9606 GN=CISD1 PE=1 SV=1 - [CISD1_HUMAN]	0.1204	1	1	1	2578000	12.2	9.09
P35579	Myosin-9 OS=Homo sapiens OX=9606 GN=MYH9 PE=1 SV=4 - [MYH9_HUMAN]	0.0837	10	12	13	9614000	226.4	5.6		O60814	Histone H2B type 1-K OS=Homo sapiens OX=9606 GN=HIST1H2BK PE=1 SV=3 - [H2B1K_HUMAN]	0.2778	3	3	4	409500000	13.9	10.32		O60814	Histone H2B type 1-K OS=Homo sapiens OX=9606 GN=HIST1H2BK PE=1 SV=3 - [H2B1K_HUMAN]	0.2778	3	3	5	287600000	13.9	10.32		Q96I24	Far upstream element-binding protein 3 OS=Homo sapiens OX=9606 GN=FUBP3 PE=1 SV=2 - [FUBP3_HUMAN]	0.0157	1	1	1	3633000	61.6	8.38		P01009	Alpha-1-antitrypsin OS=Homo sapiens OX=9606 GN=SERPINA1 PE=1 SV=3 - [A1AT_HUMAN]	0.2488	8	8	10	29880000	46.7	5.59
Q02252	Methylmalonate-semialdehyde dehydrogenase [acylating], mitochondrial OS=Homo sapiens OX=9606 GN=ALDH6A1 PE=1 SV=2 - [MMSA_HUMAN]	0.2093	8	8	15	96280000	57.8	8.5		P24534	Elongation factor 1-beta OS=Homo sapiens OX=9606 GN=EEF1B2 PE=1 SV=3 - [EF1B_HUMAN]	0.1467	2	2	2	1252000	24.7	4.67		P24534	Elongation factor 1-beta OS=Homo sapiens OX=9606 GN=EEF1B2 PE=1 SV=3 - [EF1B_HUMAN]	0.08	1	1	1	1333000	24.7	4.67		P21399	Cytoplasmic aconitate hydratase OS=Homo sapiens OX=9606 GN=ACO1 PE=1 SV=3 - [ACOC_HUMAN]	0.09	5	5	5	4314000	98.3	6.68		P04406	Glyceraldehyde-3-phosphate dehydrogenase OS=Homo sapiens OX=9606 GN=GAPDH PE=1 SV=3 - [G3P_HUMAN]	0.3313	9	9	10	56780000	36	8.46
Q16540	39S ribosomal protein L23, mitochondrial OS=Homo sapiens OX=9606 GN=MRPL23 PE=1 SV=1 - [RM23_HUMAN]	0.098	1	1	1		17.8	9.69		Q86TX2	Acyl-coenzyme A thioesterase 1 OS=Homo sapiens OX=9606 GN=ACOT1 PE=1 SV=1 - [ACOT1_HUMAN]	0.0713	2	2	2	11530000	46.2	7.34		Q9Y2T3	Guanine deaminase OS=Homo sapiens OX=9606 GN=GDA PE=1 SV=1 - [GUAD_HUMAN]	0.0551	2	2	2	8655000	51	5.68		Q06323	Proteasome activator complex subunit 1 OS=Homo sapiens OX=9606 GN=PSME1 PE=1 SV=1 - [PSME1_HUMAN]	0.0482	1	1	1	1537000	28.7	6.02		Q12905	Interleukin enhancer-binding factor 2 OS=Homo sapiens OX=9606 GN=ILF2 PE=1 SV=2 - [ILF2_HUMAN]	0.0256	1	1	1	4911000	43	5.26
Q53H82	Endoribonuclease LACTB2 OS=Homo sapiens OX=9606 GN=LACTB2 PE=1 SV=2 - [LACB2_HUMAN]	0.0313	1	1	1	14080000	32.8	6.8		P14618	Pyruvate kinase PKM OS=Homo sapiens OX=9606 GN=PKM PE=1 SV=4 - [KPYM_HUMAN]	0.1017	4	4	4	24520000	57.9	7.84		P0DMC3	Apelin receptor early endogenous ligand OS=Homo sapiens OX=9606 GN=APELA PE=1 SV=1 - [ELA_HUMAN]	0.5926	1	1	1	5626000	6.6	12.22		P00491	Purine nucleoside phosphorylase OS=Homo sapiens OX=9606 GN=PNP PE=1 SV=2 - [PNPH_HUMAN]	0.2907	7	7	7	12570000	32.1	6.95		P52758	2-iminobutanoate/2-iminopropanoate deaminase OS=Homo sapiens OX=9606 GN=RIDA PE=1 SV=1 - [RIDA_HUMAN]	0.5109	4	4	4	21540000	14.5	8.68
P05155	Plasma protease C1 inhibitor OS=Homo sapiens OX=9606 GN=SERPING1 PE=1 SV=2 - [IC1_HUMAN]	0.02	1	1	1	2250000	55.1	6.55		Q9NQR4	Omega-amidase NIT2 OS=Homo sapiens OX=9606 GN=NIT2 PE=1 SV=1 - [NIT2_HUMAN]	0.0543	1	1	1	7983000	30.6	7.21		Q86TX2	Acyl-coenzyme A thioesterase 1 OS=Homo sapiens OX=9606 GN=ACOT1 PE=1 SV=1 - [ACOT1_HUMAN]	0.2114	5	5	5	17990000	46.2	7.34		P40939	Trifunctional enzyme subunit alpha, mitochondrial OS=Homo sapiens OX=9606 GN=HADHA PE=1 SV=2 - [ECHA_HUMAN]	0.1494	8	8	9	4647000	82.9	9.04		P01034	Cystatin-C OS=Homo sapiens OX=9606 GN=CST3 PE=1 SV=1 - [CYTC_HUMAN]	0.1096	1	1	1	4988000	15.8	8.75
P14920	D-amino-acid oxidase OS=Homo sapiens OX=9606 GN=DAO PE=1 SV=3 - [OXDA_HUMAN]	0.0259	1	1	1	7768000	39.4	6.84		P21980	Protein-glutamine gamma-glutamyltransferase 2 OS=Homo sapiens OX=9606 GN=TGM2 PE=1 SV=2 - [TGM2_HUMAN]	0.0146	1	1	1		77.3	5.22		P14618	Pyruvate kinase PKM OS=Homo sapiens OX=9606 GN=PKM PE=1 SV=4 - [KPYM_HUMAN]	0.1281	5	5	5	11670000	57.9	7.84		P26440	Isovaleryl-CoA dehydrogenase, mitochondrial OS=Homo sapiens OX=9606 GN=IVD PE=1 SV=2 - [IVD_HUMAN]	0.0493	2	2	3	1271000	46.6	8.05		P31939	Bifunctional purine biosynthesis protein PURH OS=Homo sapiens OX=9606 GN=ATIC PE=1 SV=3 - [PUR9_HUMAN]	0.022	1	1	1	2093000	64.6	6.71
P01008	Antithrombin-III OS=Homo sapiens OX=9606 GN=SERPINC1 PE=1 SV=1 - [ANT3_HUMAN]	0.0259	1	1	1	5642000	52.6	6.71		P35579	Myosin-9 OS=Homo sapiens OX=9606 GN=MYH9 PE=1 SV=4 - [MYH9_HUMAN]	0.0367	5	5	6	8375000	226.4	5.6		P42785	Lysosomal Pro-X carboxypeptidase OS=Homo sapiens OX=9606 GN=PRCP PE=1 SV=1 - [PCP_HUMAN]	0.0383	1	1	1		55.8	7.21		P12111	Collagen alpha-3(VI) chain OS=Homo sapiens OX=9606 GN=COL6A3 PE=1 SV=5 - [CO6A3_HUMAN]	0.1136	26	26	32	19690000	343.5	6.68		P46940	Ras GTPase-activating-like protein IQGAP1 OS=Homo sapiens OX=9606 GN=IQGAP1 PE=1 SV=1 - [IQGA1_HUMAN]	0.0084	1	1	1	768900	189.1	6.48
Q9Y617	Phosphoserine aminotransferase OS=Homo sapiens OX=9606 GN=PSAT1 PE=1 SV=2 - [SERC_HUMAN]	0.073	2	2	2	6749000	40.4	7.66		Q02252	Methylmalonate-semialdehyde dehydrogenase [acylating], mitochondrial OS=Homo sapiens OX=9606 GN=ALDH6A1 PE=1 SV=2 - [MMSA_HUMAN]	0.3028	11	11	21	174400000	57.8	8.5		Q9NQR4	Omega-amidase NIT2 OS=Homo sapiens OX=9606 GN=NIT2 PE=1 SV=1 - [NIT2_HUMAN]	0.1087	2	2	2	7067000	30.6	7.21		P01009	Alpha-1-antitrypsin OS=Homo sapiens OX=9606 GN=SERPINA1 PE=1 SV=3 - [A1AT_HUMAN]	0.2416	7	7	8	16170000	46.7	5.59		O14818	Proteasome subunit alpha type-7 OS=Homo sapiens OX=9606 GN=PSMA7 PE=1 SV=1 - [PSA7_HUMAN]	0.1169	2	2	2	6920000	27.9	8.46
Q01469	Fatty acid-binding protein 5 OS=Homo sapiens OX=9606 GN=FABP5 PE=1 SV=3 - [FABP5_HUMAN]	0.0667	1	1	1	989400	15.2	7.01		Q53H82	Endoribonuclease LACTB2 OS=Homo sapiens OX=9606 GN=LACTB2 PE=1 SV=2 - [LACB2_HUMAN]	0.0313	1	1	1	21980000	32.8	6.8		P21980	Protein-glutamine gamma-glutamyltransferase 2 OS=Homo sapiens OX=9606 GN=TGM2 PE=1 SV=2 - [TGM2_HUMAN]	0.0146	1	1	1	6026000	77.3	5.22		P04406	Glyceraldehyde-3-phosphate dehydrogenase OS=Homo sapiens OX=9606 GN=GAPDH PE=1 SV=3 - [G3P_HUMAN]	0.2567	7	7	12	40020000	36	8.46		Q9UBE0	SUMO-activating enzyme subunit 1 OS=Homo sapiens OX=9606 GN=SAE1 PE=1 SV=1 - [SAE1_HUMAN]	0.0318	1	1	1		38.4	5.3
P40121	Macrophage-capping protein OS=Homo sapiens OX=9606 GN=CAPG PE=1 SV=2 - [CAPG_HUMAN]	0.0345	1	1	1		38.5	6.19		P14920	D-amino-acid oxidase OS=Homo sapiens OX=9606 GN=DAO PE=1 SV=3 - [OXDA_HUMAN]	0.0259	1	1	1	6321000	39.4	6.84		P09972	Fructose-bisphosphate aldolase C OS=Homo sapiens OX=9606 GN=ALDOC PE=1 SV=2 - [ALDOC_HUMAN]	0.0824	1	2	4	11210000	39.4	6.87		P26640	Valine--tRNA ligase OS=Homo sapiens OX=9606 GN=VARS PE=1 SV=4 - [SYVC_HUMAN]	0.0127	1	1	1		140.4	7.59		Q8TDQ7	Glucosamine-6-phosphate isomerase 2 OS=Homo sapiens OX=9606 GN=GNPDA2 PE=1 SV=1 - [GNPI2_HUMAN]	0.1051	2	2	2	2257000	31.1	6.95
P01877	Immunoglobulin heavy constant alpha 2 OS=Homo sapiens OX=9606 GN=IGHA2 PE=1 SV=4 - [IGHA2_HUMAN]	0.0206	1	1	1	1117000	36.6	6.27		Q9Y617	Phosphoserine aminotransferase OS=Homo sapiens OX=9606 GN=PSAT1 PE=1 SV=2 - [SERC_HUMAN]	0.0649	2	2	2	9263000	40.4	7.66		P35579	Myosin-9 OS=Homo sapiens OX=9606 GN=MYH9 PE=1 SV=4 - [MYH9_HUMAN]	0.0352	5	5	5	6471000	226.4	5.6		Q12905	Interleukin enhancer-binding factor 2 OS=Homo sapiens OX=9606 GN=ILF2 PE=1 SV=2 - [ILF2_HUMAN]	0.0256	1	1	1	2114000	43	5.26		Q9H3G5	Probable serine carboxypeptidase CPVL OS=Homo sapiens OX=9606 GN=CPVL PE=1 SV=2 - [CPVL_HUMAN]	0.0483	2	2	2	7176000	54.1	5.62
P02788	Lactotransferrin OS=Homo sapiens OX=9606 GN=LTF PE=1 SV=6 - [TRFL_HUMAN]	0.0324	2	2	2	3845000	78.1	8.12		Q01469	Fatty acid-binding protein 5 OS=Homo sapiens OX=9606 GN=FABP5 PE=1 SV=3 - [FABP5_HUMAN]	0.0667	1	1	1	2341000	15.2	7.01		Q02252	Methylmalonate-semialdehyde dehydrogenase [acylating], mitochondrial OS=Homo sapiens OX=9606 GN=ALDH6A1 PE=1 SV=2 - [MMSA_HUMAN]	0.3178	12	12	19	146500000	57.8	8.5		P17931	Galectin-3 OS=Homo sapiens OX=9606 GN=LGALS3 PE=1 SV=5 - [LEG3_HUMAN]	0.044	1	1	1	1700000	26.1	8.56		O60814	Histone H2B type 1-K OS=Homo sapiens OX=9606 GN=HIST1H2BK PE=1 SV=3 - [H2B1K_HUMAN]	0.2857	2	4	8	333000000	13.9	10.32
Q9Y5K8	V-type proton ATPase subunit D OS=Homo sapiens OX=9606 GN=ATP6V1D PE=1 SV=1 - [VATD_HUMAN]	0.1134	2	2	2	7161000	28.2	9.36		P02788	Lactotransferrin OS=Homo sapiens OX=9606 GN=LTF PE=1 SV=6 - [TRFL_HUMAN]	0.0324	2	2	2	6550000	78.1	8.12		Q16540	39S ribosomal protein L23, mitochondrial OS=Homo sapiens OX=9606 GN=MRPL23 PE=1 SV=1 - [RM23_HUMAN]	0.098	1	1	1	1982000	17.8	9.69		P52758	2-iminobutanoate/2-iminopropanoate deaminase OS=Homo sapiens OX=9606 GN=RIDA PE=1 SV=1 - [RIDA_HUMAN]	0.6496	5	5	5	15460000	14.5	8.68		Q9Y2T3	Guanine deaminase OS=Homo sapiens OX=9606 GN=GDA PE=1 SV=1 - [GUAD_HUMAN]	0.0286	1	1	1	8364000	51	5.68
P01619	Immunoglobulin kappa variable 3-20 OS=Homo sapiens OX=9606 GN=IGKV3-20 PE=1 SV=2 - [KV320_HUMAN]	0.0776	1	1	1	2888000	12.5	4.96		Q9Y5K8	V-type proton ATPase subunit D OS=Homo sapiens OX=9606 GN=ATP6V1D PE=1 SV=1 - [VATD_HUMAN]	0.1579	3	3	3	9269000	28.2	9.36		Q53H82	Endoribonuclease LACTB2 OS=Homo sapiens OX=9606 GN=LACTB2 PE=1 SV=2 - [LACB2_HUMAN]	0.0313	1	1	1	17680000	32.8	6.8		P01034	Cystatin-C OS=Homo sapiens OX=9606 GN=CST3 PE=1 SV=1 - [CYTC_HUMAN]	0.1096	1	1	1	3807000	15.8	8.75		O43824	Putative GTP-binding protein 6 OS=Homo sapiens OX=9606 GN=GTPBP6 PE=2 SV=4 - [GTPB6_HUMAN]	0.0213	1	1	1	20240000	56.9	9.42
P83731	60S ribosomal protein L24 OS=Homo sapiens OX=9606 GN=RPL24 PE=1 SV=1 - [RL24_HUMAN]	0.0828	1	1	1	4815000	17.8	11.25		P08670	Vimentin OS=Homo sapiens OX=9606 GN=VIM PE=1 SV=4 - [VIME_HUMAN]	0.4013	15	17	27	230600000	53.6	5.12		P14920	D-amino-acid oxidase OS=Homo sapiens OX=9606 GN=DAO PE=1 SV=3 - [OXDA_HUMAN]	0.0259	1	1	1	8921000	39.4	6.84		P46940	Ras GTPase-activating-like protein IQGAP1 OS=Homo sapiens OX=9606 GN=IQGAP1 PE=1 SV=1 - [IQGA1_HUMAN]	0.0072	1	1	1		189.1	6.48		P51911	Calponin-1 OS=Homo sapiens OX=9606 GN=CNN1 PE=1 SV=2 - [CNN1_HUMAN]	0.0808	2	2	2	1510000	33.1	9.07
P08670	Vimentin OS=Homo sapiens OX=9606 GN=VIM PE=1 SV=4 - [VIME_HUMAN]	0.4657	17	19	34	143300000	53.6	5.12		P31025	Lipocalin-1 OS=Homo sapiens OX=9606 GN=LCN1 PE=1 SV=1 - [LCN1_HUMAN]	0.1705	3	3	4	21830000	19.2	5.58		A0A0A0MRZ8	Immunoglobulin kappa variable 3D-11 OS=Homo sapiens OX=9606 GN=IGKV3D-11 PE=3 SV=6 - [KVD11_HUMAN]	0.0783	1	1	1		12.6	5.29		O14818	Proteasome subunit alpha type-7 OS=Homo sapiens OX=9606 GN=PSMA7 PE=1 SV=1 - [PSA7_HUMAN]	0.0565	1	1	1	7025000	27.9	8.46		Q86TX2	Acyl-coenzyme A thioesterase 1 OS=Homo sapiens OX=9606 GN=ACOT1 PE=1 SV=1 - [ACOT1_HUMAN]	0.0523	2	2	2	6910000	46.2	7.34
P31025	Lipocalin-1 OS=Homo sapiens OX=9606 GN=LCN1 PE=1 SV=1 - [LCN1_HUMAN]	0.0455	1	1	1	2099000	19.2	5.58		P40925	Malate dehydrogenase, cytoplasmic OS=Homo sapiens OX=9606 GN=MDH1 PE=1 SV=4 - [MDHC_HUMAN]	0.1796	5	5	5	23820000	36.4	7.36		Q9Y617	Phosphoserine aminotransferase OS=Homo sapiens OX=9606 GN=PSAT1 PE=1 SV=2 - [SERC_HUMAN]	0.0919	3	3	3	6510000	40.4	7.66		P02675	Fibrinogen beta chain OS=Homo sapiens OX=9606 GN=FGB PE=1 SV=2 - [FIBB_HUMAN]	0.1324	4	4	4	1143000	55.9	8.27		P14618	Pyruvate kinase PKM OS=Homo sapiens OX=9606 GN=PKM PE=1 SV=4 - [KPYM_HUMAN]	0.3277	12	13	14	32610000	57.9	7.84
P40925	Malate dehydrogenase, cytoplasmic OS=Homo sapiens OX=9606 GN=MDH1 PE=1 SV=4 - [MDHC_HUMAN]	0.0689	2	2	2	18720000	36.4	7.36		Q16718	NADH dehydrogenase [ubiquinone] 1 alpha subcomplex subunit 5 OS=Homo sapiens OX=9606 GN=NDUFA5 PE=1 SV=3 - [NDUA5_HUMAN]	0.2241	1	1	1		13.5	5.99		Q01469	Fatty acid-binding protein 5 OS=Homo sapiens OX=9606 GN=FABP5 PE=1 SV=3 - [FABP5_HUMAN]	0.0667	1	1	1	1408000	15.2	7.01		Q8TDQ7	Glucosamine-6-phosphate isomerase 2 OS=Homo sapiens OX=9606 GN=GNPDA2 PE=1 SV=1 - [GNPI2_HUMAN]	0.0435	1	1	1	1290000	31.1	6.95		Q9NQR4	Omega-amidase NIT2 OS=Homo sapiens OX=9606 GN=NIT2 PE=1 SV=1 - [NIT2_HUMAN]	0.0906	3	3	3	2141000	30.6	7.21
Q16718	NADH dehydrogenase [ubiquinone] 1 alpha subcomplex subunit 5 OS=Homo sapiens OX=9606 GN=NDUFA5 PE=1 SV=3 - [NDUA5_HUMAN]	0.2241	1	1	1	3765000	13.5	5.99		P10599	Thioredoxin OS=Homo sapiens OX=9606 GN=TXN PE=1 SV=3 - [THIO_HUMAN]	0.2286	2	2	2	42700000	11.7	4.92		P38919	Eukaryotic initiation factor 4A-III OS=Homo sapiens OX=9606 GN=EIF4A3 PE=1 SV=4 - [IF4A3_HUMAN]	0.0657	1	2	2		46.8	6.73		Q9H3G5	Probable serine carboxypeptidase CPVL OS=Homo sapiens OX=9606 GN=CPVL PE=1 SV=2 - [CPVL_HUMAN]	0.0273	1	1	2	6017000	54.1	5.62		P21980	Protein-glutamine gamma-glutamyltransferase 2 OS=Homo sapiens OX=9606 GN=TGM2 PE=1 SV=2 - [TGM2_HUMAN]	0.0146	1	1	1	6936000	77.3	5.22
P10599	Thioredoxin OS=Homo sapiens OX=9606 GN=TXN PE=1 SV=3 - [THIO_HUMAN]	0.1048	1	1	1	10520000	11.7	4.92		P05387	60S acidic ribosomal protein P2 OS=Homo sapiens OX=9606 GN=RPLP2 PE=1 SV=1 - [RLA2_HUMAN]	0.113	1	1	1	9502000	11.7	4.54		P01877	Immunoglobulin heavy constant alpha 2 OS=Homo sapiens OX=9606 GN=IGHA2 PE=1 SV=4 - [IGHA2_HUMAN]	0.05	2	2	2	1367000	36.6	6.27		Q92934	Bcl2-associated agonist of cell death OS=Homo sapiens OX=9606 GN=BAD PE=1 SV=3 - [BAD_HUMAN]	0.2143	1	1	1		18.4	7.15		P09972	Fructose-bisphosphate aldolase C OS=Homo sapiens OX=9606 GN=ALDOC PE=1 SV=2 - [ALDOC_HUMAN]	0.0632	1	1	2	8887000	39.4	6.87
P05387	60S acidic ribosomal protein P2 OS=Homo sapiens OX=9606 GN=RPLP2 PE=1 SV=1 - [RLA2_HUMAN]	0.113	1	1	1	9466000	11.7	4.54		P68871	Hemoglobin subunit beta OS=Homo sapiens OX=9606 GN=HBB PE=1 SV=2 - [HBB_HUMAN]	0.619	4	7	11	598900000	16	7.28		P02788	Lactotransferrin OS=Homo sapiens OX=9606 GN=LTF PE=1 SV=6 - [TRFL_HUMAN]	0.0535	3	3	3	2321000	78.1	8.12		Q9Y2T3	Guanine deaminase OS=Homo sapiens OX=9606 GN=GDA PE=1 SV=1 - [GUAD_HUMAN]	0.0507	2	2	2	3792000	51	5.68		P35579	Myosin-9 OS=Homo sapiens OX=9606 GN=MYH9 PE=1 SV=4 - [MYH9_HUMAN]	0.0403	6	6	6	1856000	226.4	5.6
P78540	Arginase-2, mitochondrial OS=Homo sapiens OX=9606 GN=ARG2 PE=1 SV=1 - [ARGI2_HUMAN]	0.0424	1	1	1	6066000	38.6	6.47		P35237	Serpin B6 OS=Homo sapiens OX=9606 GN=SERPINB6 PE=1 SV=3 - [SPB6_HUMAN]	0.1117	3	3	3	12260000	42.6	5.27		Q9Y5K8	V-type proton ATPase subunit D OS=Homo sapiens OX=9606 GN=ATP6V1D PE=1 SV=1 - [VATD_HUMAN]	0.0486	1	1	1	15320000	28.2	9.36		P51911	Calponin-1 OS=Homo sapiens OX=9606 GN=CNN1 PE=1 SV=2 - [CNN1_HUMAN]	0.1481	3	3	3	1512000	33.1	9.07		Q02252	Methylmalonate-semialdehyde dehydrogenase [acylating], mitochondrial OS=Homo sapiens OX=9606 GN=ALDH6A1 PE=1 SV=2 - [MMSA_HUMAN]	0.2318	10	10	17	46060000	57.8	8.5
P11279	Lysosome-associated membrane glycoprotein 1 OS=Homo sapiens OX=9606 GN=LAMP1 PE=1 SV=3 - [LAMP1_HUMAN]	0.0264	1	1	1	813500	44.9	8.75		P80404	4-aminobutyrate aminotransferase, mitochondrial OS=Homo sapiens OX=9606 GN=ABAT PE=1 SV=3 - [GABT_HUMAN]	0.184	8	8	11	28230000	56.4	7.96		P01619	Immunoglobulin kappa variable 3-20 OS=Homo sapiens OX=9606 GN=IGKV3-20 PE=1 SV=2 - [KV320_HUMAN]	0.0776	1	1	1	1332000	12.5	4.96		Q86TX2	Acyl-coenzyme A thioesterase 1 OS=Homo sapiens OX=9606 GN=ACOT1 PE=1 SV=1 - [ACOT1_HUMAN]	0.0261	1	1	1	3670000	46.2	7.34		P05155	Plasma protease C1 inhibitor OS=Homo sapiens OX=9606 GN=SERPING1 PE=1 SV=2 - [IC1_HUMAN]	0.074	3	3	4	4996000	55.1	6.55
P68871	Hemoglobin subunit beta OS=Homo sapiens OX=9606 GN=HBB PE=1 SV=2 - [HBB_HUMAN]	0.6803	8	8	15	415300000	16	7.28		P36957	Dihydrolipoyllysine-residue succinyltransferase component of 2-oxoglutarate dehydrogenase complex, mitochondrial OS=Homo sapiens OX=9606 GN=DLST PE=1 SV=4 - [ODO2_HUMAN]	0.1369	4	4	6	44470000	48.7	8.95		P08670	Vimentin OS=Homo sapiens OX=9606 GN=VIM PE=1 SV=4 - [VIME_HUMAN]	0.3863	13	16	30	177600000	53.6	5.12		P14618	Pyruvate kinase PKM OS=Homo sapiens OX=9606 GN=PKM PE=1 SV=4 - [KPYM_HUMAN]	0.226	9	9	12	15620000	57.9	7.84		P09488	Glutathione S-transferase Mu 1 OS=Homo sapiens OX=9606 GN=GSTM1 PE=1 SV=3 - [GSTM1_HUMAN]	0.0596	1	1	1	3345000	25.7	6.7
O14829	Serine/threonine-protein phosphatase with EF-hands 1 OS=Homo sapiens OX=9606 GN=PPEF1 PE=1 SV=1 - [PPE1_HUMAN]	0.0153	1	1	1	1683000	75.7	6.84		P04792	Heat shock protein beta-1 OS=Homo sapiens OX=9606 GN=HSPB1 PE=1 SV=2 - [HSPB1_HUMAN]	0.1756	3	3	3	67060000	22.8	6.4		P31025	Lipocalin-1 OS=Homo sapiens OX=9606 GN=LCN1 PE=1 SV=1 - [LCN1_HUMAN]	0.0625	1	1	1	4824000	19.2	5.58		P42785	Lysosomal Pro-X carboxypeptidase OS=Homo sapiens OX=9606 GN=PRCP PE=1 SV=1 - [PCP_HUMAN]	0.0665	2	2	2	2467000	55.8	7.21		A0A0A0MRZ8	Immunoglobulin kappa variable 3D-11 OS=Homo sapiens OX=9606 GN=IGKV3D-11 PE=3 SV=6 - [KVD11_HUMAN]	0.0783	1	1	1	1506000	12.6	5.29
Q96BM9	ADP-ribosylation factor-like protein 8A OS=Homo sapiens OX=9606 GN=ARL8A PE=1 SV=1 - [ARL8A_HUMAN]	0.0484	1	1	1	231400	21.4	7.77		P10301	Ras-related protein R-Ras OS=Homo sapiens OX=9606 GN=RRAS PE=1 SV=1 - [RRAS_HUMAN]	0.055	1	1	1	10920000	23.5	6.93		P40925	Malate dehydrogenase, cytoplasmic OS=Homo sapiens OX=9606 GN=MDH1 PE=1 SV=4 - [MDHC_HUMAN]	0.1198	3	3	3	33010000	36.4	7.36		Q9NQR4	Omega-amidase NIT2 OS=Homo sapiens OX=9606 GN=NIT2 PE=1 SV=1 - [NIT2_HUMAN]	0.1486	3	3	3	2035000	30.6	7.21		P01008	Antithrombin-III OS=Homo sapiens OX=9606 GN=SERPINC1 PE=1 SV=1 - [ANT3_HUMAN]	0.0259	1	1	1	17420000	52.6	6.71
P35237	Serpin B6 OS=Homo sapiens OX=9606 GN=SERPINB6 PE=1 SV=3 - [SPB6_HUMAN]	0.0399	1	1	1	7575000	42.6	5.27		P06576	ATP synthase subunit beta, mitochondrial OS=Homo sapiens OX=9606 GN=ATP5F1B PE=1 SV=3 - [ATPB_HUMAN]	0.5104	19	19	32	361600000	56.5	5.4		P10599	Thioredoxin OS=Homo sapiens OX=9606 GN=TXN PE=1 SV=3 - [THIO_HUMAN]	0.1143	1	1	1	2163000	11.7	4.92		P09972	Fructose-bisphosphate aldolase C OS=Homo sapiens OX=9606 GN=ALDOC PE=1 SV=2 - [ALDOC_HUMAN]	0.0824	1	2	2	5773000	39.4	6.87		Q9Y617	Phosphoserine aminotransferase OS=Homo sapiens OX=9606 GN=PSAT1 PE=1 SV=2 - [SERC_HUMAN]	0.1297	4	4	5	4939000	40.4	7.66
P80404	4-aminobutyrate aminotransferase, mitochondrial OS=Homo sapiens OX=9606 GN=ABAT PE=1 SV=3 - [GABT_HUMAN]	0.116	5	5	6	19270000	56.4	7.96		Q14697	Neutral alpha-glucosidase AB OS=Homo sapiens OX=9606 GN=GANAB PE=1 SV=3 - [GANAB_HUMAN]	0.0625	5	5	7	8435000	106.8	6.14		P05387	60S acidic ribosomal protein P2 OS=Homo sapiens OX=9606 GN=RPLP2 PE=1 SV=1 - [RLA2_HUMAN]	0.2174	2	2	2	5720000	11.7	4.54		P35579	Myosin-9 OS=Homo sapiens OX=9606 GN=MYH9 PE=1 SV=4 - [MYH9_HUMAN]	0.0643	7	9	9	2953000	226.4	5.6		P40121	Macrophage-capping protein OS=Homo sapiens OX=9606 GN=CAPG PE=1 SV=2 - [CAPG_HUMAN]	0.1149	3	3	3	1302000	38.5	6.19
P36957	Dihydrolipoyllysine-residue succinyltransferase component of 2-oxoglutarate dehydrogenase complex, mitochondrial OS=Homo sapiens OX=9606 GN=DLST PE=1 SV=4 - [ODO2_HUMAN]	0.0773	2	2	2	40470000	48.7	8.95		P05062	Fructose-bisphosphate aldolase B OS=Homo sapiens OX=9606 GN=ALDOB PE=1 SV=2 - [ALDOB_HUMAN]	0.2912	7	8	14	307400000	39.4	7.87		P78540	Arginase-2, mitochondrial OS=Homo sapiens OX=9606 GN=ARG2 PE=1 SV=1 - [ARGI2_HUMAN]	0.0424	1	1	1		38.6	6.47		Q02252	Methylmalonate-semialdehyde dehydrogenase [acylating], mitochondrial OS=Homo sapiens OX=9606 GN=ALDH6A1 PE=1 SV=2 - [MMSA_HUMAN]	0.3533	14	14	18	26610000	57.8	8.5		P38919	Eukaryotic initiation factor 4A-III OS=Homo sapiens OX=9606 GN=EIF4A3 PE=1 SV=4 - [IF4A3_HUMAN]	0.1314	3	4	5	3162000	46.8	6.73
P04792	Heat shock protein beta-1 OS=Homo sapiens OX=9606 GN=HSPB1 PE=1 SV=2 - [HSPB1_HUMAN]	0.1805	3	3	3	62600000	22.8	6.4		P31937	3-hydroxyisobutyrate dehydrogenase, mitochondrial OS=Homo sapiens OX=9606 GN=HIBADH PE=1 SV=2 - [3HIDH_HUMAN]	0.1726	4	4	4	5867000	35.3	8.13		P11279	Lysosome-associated membrane glycoprotein 1 OS=Homo sapiens OX=9606 GN=LAMP1 PE=1 SV=3 - [LAMP1_HUMAN]	0.0264	1	1	1	1430000	44.9	8.75		P05155	Plasma protease C1 inhibitor OS=Homo sapiens OX=9606 GN=SERPING1 PE=1 SV=2 - [IC1_HUMAN]	0.046	2	2	2	2038000	55.1	6.55		Q969L2	Protein MAL2 OS=Homo sapiens OX=9606 GN=MAL2 PE=1 SV=1 - [MAL2_HUMAN]	0.0625	1	1	1	1603000	19.1	6.24
P10301	Ras-related protein R-Ras OS=Homo sapiens OX=9606 GN=RRAS PE=1 SV=1 - [RRAS_HUMAN]	0.1284	2	2	2	6369000	23.5	6.93		P40926	Malate dehydrogenase, mitochondrial OS=Homo sapiens OX=9606 GN=MDH2 PE=1 SV=3 - [MDHM_HUMAN]	0.2041	5	5	7	78000000	35.5	8.68		P68871	Hemoglobin subunit beta OS=Homo sapiens OX=9606 GN=HBB PE=1 SV=2 - [HBB_HUMAN]	0.6803	4	8	13	457200000	16	7.28		P09488	Glutathione S-transferase Mu 1 OS=Homo sapiens OX=9606 GN=GSTM1 PE=1 SV=3 - [GSTM1_HUMAN]	0.0596	1	1	1	1656000	25.7	6.7		P02788	Lactotransferrin OS=Homo sapiens OX=9606 GN=LTF PE=1 SV=6 - [TRFL_HUMAN]	0.0718	4	4	5	9021000	78.1	8.12
P06576	ATP synthase subunit beta, mitochondrial OS=Homo sapiens OX=9606 GN=ATP5F1B PE=1 SV=3 - [ATPB_HUMAN]	0.4764	18	18	33	217500000	56.5	5.4		P08559	Pyruvate dehydrogenase E1 component subunit alpha, somatic form, mitochondrial OS=Homo sapiens OX=9606 GN=PDHA1 PE=1 SV=3 - [ODPA_HUMAN]	0.0564	2	2	2	180300000	43.3	8.06		P35237	Serpin B6 OS=Homo sapiens OX=9606 GN=SERPINB6 PE=1 SV=3 - [SPB6_HUMAN]	0.0798	2	2	2	9157000	42.6	5.27		P31327	Carbamoyl-phosphate synthase [ammonia], mitochondrial OS=Homo sapiens OX=9606 GN=CPS1 PE=1 SV=2 - [CPSM_HUMAN]	0.0067	1	1	1	750900	164.8	6.74		P13796	Plastin-2 OS=Homo sapiens OX=9606 GN=LCP1 PE=1 SV=6 - [PLSL_HUMAN]	0.1499	5	7	7	5766000	70.2	5.43
Q14697	Neutral alpha-glucosidase AB OS=Homo sapiens OX=9606 GN=GANAB PE=1 SV=3 - [GANAB_HUMAN]	0.0551	4	4	5	1888000	106.8	6.14		P07602	Prosaposin OS=Homo sapiens OX=9606 GN=PSAP PE=1 SV=2 - [SAP_HUMAN]	0.0134	1	1	1	6139000	58.1	5.17		P80404	4-aminobutyrate aminotransferase, mitochondrial OS=Homo sapiens OX=9606 GN=ABAT PE=1 SV=3 - [GABT_HUMAN]	0.168	6	6	6	15440000	56.4	7.96		Q9ULV3	Cip1-interacting zinc finger protein OS=Homo sapiens OX=9606 GN=CIZ1 PE=1 SV=2 - [CIZ1_HUMAN]	0.0256	1	1	1		100	6.11		Q9Y5K8	V-type proton ATPase subunit D OS=Homo sapiens OX=9606 GN=ATP6V1D PE=1 SV=1 - [VATD_HUMAN]	0.1134	2	2	2	2812000	28.2	9.36
P05062	Fructose-bisphosphate aldolase B OS=Homo sapiens OX=9606 GN=ALDOB PE=1 SV=2 - [ALDOB_HUMAN]	0.2802	9	10	23	206500000	39.4	7.87		P63244	Receptor of activated protein C kinase 1 OS=Homo sapiens OX=9606 GN=RACK1 PE=1 SV=3 - [RACK1_HUMAN]	0.0599	2	2	2	12840000	35.1	7.69		P36957	Dihydrolipoyllysine-residue succinyltransferase component of 2-oxoglutarate dehydrogenase complex, mitochondrial OS=Homo sapiens OX=9606 GN=DLST PE=1 SV=4 - [ODO2_HUMAN]	0.1015	3	3	4	35150000	48.7	8.95		P01008	Antithrombin-III OS=Homo sapiens OX=9606 GN=SERPINC1 PE=1 SV=1 - [ANT3_HUMAN]	0.0259	1	1	1	13420000	52.6	6.71		P01619	Immunoglobulin kappa variable 3-20 OS=Homo sapiens OX=9606 GN=IGKV3-20 PE=1 SV=2 - [KV320_HUMAN]	0.0776	1	1	1	3028000	12.5	4.96
P31937	3-hydroxyisobutyrate dehydrogenase, mitochondrial OS=Homo sapiens OX=9606 GN=HIBADH PE=1 SV=2 - [3HIDH_HUMAN]	0.1845	4	4	4	4538000	35.3	8.13		P01704	Immunoglobulin lambda variable 2-14 OS=Homo sapiens OX=9606 GN=IGLV2-14 PE=1 SV=2 - [LV214_HUMAN]	0.1333	1	1	1	8420000	12.6	6.49		P04792	Heat shock protein beta-1 OS=Homo sapiens OX=9606 GN=HSPB1 PE=1 SV=2 - [HSPB1_HUMAN]	0.2829	3	3	4	73020000	22.8	6.4		Q9Y617	Phosphoserine aminotransferase OS=Homo sapiens OX=9606 GN=PSAT1 PE=1 SV=2 - [SERC_HUMAN]	0.073	2	2	2	1278000	40.4	7.66		P60981	Destrin OS=Homo sapiens OX=9606 GN=DSTN PE=1 SV=3 - [DEST_HUMAN]	0.0667	1	1	1	6582000	18.5	7.85
P40926	Malate dehydrogenase, mitochondrial OS=Homo sapiens OX=9606 GN=MDH2 PE=1 SV=3 - [MDHM_HUMAN]	0.355	8	8	9	45120000	35.5	8.68		Q92947	Glutaryl-CoA dehydrogenase, mitochondrial OS=Homo sapiens OX=9606 GN=GCDH PE=1 SV=1 - [GCDH_HUMAN]	0.0205	1	1	1	7909000	48.1	8.06		P10301	Ras-related protein R-Ras OS=Homo sapiens OX=9606 GN=RRAS PE=1 SV=1 - [RRAS_HUMAN]	0.1284	2	2	2	7444000	23.5	6.93		P40121	Macrophage-capping protein OS=Homo sapiens OX=9606 GN=CAPG PE=1 SV=2 - [CAPG_HUMAN]	0.1034	3	3	3	2114000	38.5	6.19		P83731	60S ribosomal protein L24 OS=Homo sapiens OX=9606 GN=RPL24 PE=1 SV=1 - [RL24_HUMAN]	0.0828	1	1	1	19210000	17.8	11.25
P08559	Pyruvate dehydrogenase E1 component subunit alpha, somatic form, mitochondrial OS=Homo sapiens OX=9606 GN=PDHA1 PE=1 SV=3 - [ODPA_HUMAN]	0.0564	2	2	2	7530000	43.3	8.06		P41222	Prostaglandin-H2 D-isomerase OS=Homo sapiens OX=9606 GN=PTGDS PE=1 SV=1 - [PTGDS_HUMAN]	0.1737	2	2	2	12000000	21	7.8		P06576	ATP synthase subunit beta, mitochondrial OS=Homo sapiens OX=9606 GN=ATP5F1B PE=1 SV=3 - [ATPB_HUMAN]	0.4915	17	17	39	262400000	56.5	5.4		P38919	Eukaryotic initiation factor 4A-III OS=Homo sapiens OX=9606 GN=EIF4A3 PE=1 SV=4 - [IF4A3_HUMAN]	0.0973	2	3	4	4718000	46.8	6.73		P08670	Vimentin OS=Homo sapiens OX=9606 GN=VIM PE=1 SV=4 - [VIME_HUMAN]	0.5064	23	24	45	219200000	53.6	5.12
P63244	Receptor of activated protein C kinase 1 OS=Homo sapiens OX=9606 GN=RACK1 PE=1 SV=3 - [RACK1_HUMAN]	0.0946	3	3	3	10380000	35.1	7.69		Q99497	Protein/nucleic acid deglycase DJ-1 OS=Homo sapiens OX=9606 GN=PARK7 PE=1 SV=2 - [PARK7_HUMAN]	0.1164	2	2	2	6029000	19.9	6.79		Q14697	Neutral alpha-glucosidase AB OS=Homo sapiens OX=9606 GN=GANAB PE=1 SV=3 - [GANAB_HUMAN]	0.089	6	6	8	6314000	106.8	6.14		P02788	Lactotransferrin OS=Homo sapiens OX=9606 GN=LTF PE=1 SV=6 - [TRFL_HUMAN]	0.1127	5	5	6	5650000	78.1	8.12		P40925	Malate dehydrogenase, cytoplasmic OS=Homo sapiens OX=9606 GN=MDH1 PE=1 SV=4 - [MDHC_HUMAN]	0.1198	3	3	3	12050000	36.4	7.36
Q92947	Glutaryl-CoA dehydrogenase, mitochondrial OS=Homo sapiens OX=9606 GN=GCDH PE=1 SV=1 - [GCDH_HUMAN]	0.0205	1	1	1	4091000	48.1	8.06		P31946	14-3-3 protein beta/alpha OS=Homo sapiens OX=9606 GN=YWHAB PE=1 SV=3 - [1433B_HUMAN]	0.2114	3	4	5	24110000	28.1	4.83		P05062	Fructose-bisphosphate aldolase B OS=Homo sapiens OX=9606 GN=ALDOB PE=1 SV=2 - [ALDOB_HUMAN]	0.2665	6	7	15	252700000	39.4	7.87		P16989	Y-box-binding protein 3 OS=Homo sapiens OX=9606 GN=YBX3 PE=1 SV=4 - [YBOX3_HUMAN]	0.1478	2	3	5	2581000	40.1	9.77		P05387	60S acidic ribosomal protein P2 OS=Homo sapiens OX=9606 GN=RPLP2 PE=1 SV=1 - [RLA2_HUMAN]	0.5043	3	3	3	10050000	11.7	4.54
P41222	Prostaglandin-H2 D-isomerase OS=Homo sapiens OX=9606 GN=PTGDS PE=1 SV=1 - [PTGDS_HUMAN]	0.1737	2	2	2	6689000	21	7.8		Q13765	Nascent polypeptide-associated complex subunit alpha OS=Homo sapiens OX=9606 GN=NACA PE=1 SV=1 - [NACA_HUMAN]	0.0698	1	1	1	10580000	23.4	4.56		P31937	3-hydroxyisobutyrate dehydrogenase, mitochondrial OS=Homo sapiens OX=9606 GN=HIBADH PE=1 SV=2 - [3HIDH_HUMAN]	0.1786	4	4	4	5792000	35.3	8.13		P13796	Plastin-2 OS=Homo sapiens OX=9606 GN=LCP1 PE=1 SV=6 - [PLSL_HUMAN]	0.0271	1	1	2	2418000	70.2	5.43		P11279	Lysosome-associated membrane glycoprotein 1 OS=Homo sapiens OX=9606 GN=LAMP1 PE=1 SV=3 - [LAMP1_HUMAN]	0.0647	2	2	2	2321000	44.9	8.75
Q99497	Protein/nucleic acid deglycase DJ-1 OS=Homo sapiens OX=9606 GN=PARK7 PE=1 SV=2 - [PARK7_HUMAN]	0.0794	1	1	1	10810000	19.9	6.79		P13667	Protein disulfide-isomerase A4 OS=Homo sapiens OX=9606 GN=PDIA4 PE=1 SV=2 - [PDIA4_HUMAN]	0.0388	2	2	2	2249000	72.9	5.07		P40926	Malate dehydrogenase, mitochondrial OS=Homo sapiens OX=9606 GN=MDH2 PE=1 SV=3 - [MDHM_HUMAN]	0.2692	6	6	8	50720000	35.5	8.68		Q9Y5K8	V-type proton ATPase subunit D OS=Homo sapiens OX=9606 GN=ATP6V1D PE=1 SV=1 - [VATD_HUMAN]	0.0486	1	1	1	2007000	28.2	9.36		P68871	Hemoglobin subunit beta OS=Homo sapiens OX=9606 GN=HBB PE=1 SV=2 - [HBB_HUMAN]	0.5578	3	7	11	186900000	16	7.28
P31946	14-3-3 protein beta/alpha OS=Homo sapiens OX=9606 GN=YWHAB PE=1 SV=3 - [1433B_HUMAN]	0.1179	1	2	3	18080000	28.1	4.83		P09493	Tropomyosin alpha-1 chain OS=Homo sapiens OX=9606 GN=TPM1 PE=1 SV=2 - [TPM1_HUMAN]	0.0352	1	1	1	4786000	32.7	4.74		P08559	Pyruvate dehydrogenase E1 component subunit alpha, somatic form, mitochondrial OS=Homo sapiens OX=9606 GN=PDHA1 PE=1 SV=3 - [ODPA_HUMAN]	0.0564	2	2	2	125500000	43.3	8.06		P01619	Immunoglobulin kappa variable 3-20 OS=Homo sapiens OX=9606 GN=IGKV3-20 PE=1 SV=2 - [KV320_HUMAN]	0.0776	1	1	1	2150000	12.5	4.96		P35237	Serpin B6 OS=Homo sapiens OX=9606 GN=SERPINB6 PE=1 SV=3 - [SPB6_HUMAN]	0.1117	3	3	3	3291000	42.6	5.27
Q13765	Nascent polypeptide-associated complex subunit alpha OS=Homo sapiens OX=9606 GN=NACA PE=1 SV=1 - [NACA_HUMAN]	0.0698	1	1	1	6268000	23.4	4.56		P11908	Ribose-phosphate pyrophosphokinase 2 OS=Homo sapiens OX=9606 GN=PRPS2 PE=1 SV=2 - [PRPS2_HUMAN]	0.0472	1	1	1		34.7	6.61		P63244	Receptor of activated protein C kinase 1 OS=Homo sapiens OX=9606 GN=RACK1 PE=1 SV=3 - [RACK1_HUMAN]	0.0978	3	3	3	9798000	35.1	7.69		P60981	Destrin OS=Homo sapiens OX=9606 GN=DSTN PE=1 SV=3 - [DEST_HUMAN]	0.0667	1	1	1	3568000	18.5	7.85		P80404	4-aminobutyrate aminotransferase, mitochondrial OS=Homo sapiens OX=9606 GN=ABAT PE=1 SV=3 - [GABT_HUMAN]	0.07	3	3	3	14950000	56.4	7.96
P13667	Protein disulfide-isomerase A4 OS=Homo sapiens OX=9606 GN=PDIA4 PE=1 SV=2 - [PDIA4_HUMAN]	0.0202	1	1	1	504600	72.9	5.07		Q07955	Serine/arginine-rich splicing factor 1 OS=Homo sapiens OX=9606 GN=SRSF1 PE=1 SV=2 - [SRSF1_HUMAN]	0.0968	2	2	2	3219000	27.7	10.36		Q92947	Glutaryl-CoA dehydrogenase, mitochondrial OS=Homo sapiens OX=9606 GN=GCDH PE=1 SV=1 - [GCDH_HUMAN]	0.0594	2	2	2	5411000	48.1	8.06		P83731	60S ribosomal protein L24 OS=Homo sapiens OX=9606 GN=RPL24 PE=1 SV=1 - [RL24_HUMAN]	0.0828	1	1	1	9094000	17.8	11.25		P36957	Dihydrolipoyllysine-residue succinyltransferase component of 2-oxoglutarate dehydrogenase complex, mitochondrial OS=Homo sapiens OX=9606 GN=DLST PE=1 SV=4 - [ODO2_HUMAN]	0.0574	2	2	2	12830000	48.7	8.95
Q07955	Serine/arginine-rich splicing factor 1 OS=Homo sapiens OX=9606 GN=SRSF1 PE=1 SV=2 - [SRSF1_HUMAN]	0.0565	1	1	1	10160000	27.7	10.36		Q9Y6C9	Mitochondrial carrier homolog 2 OS=Homo sapiens OX=9606 GN=MTCH2 PE=1 SV=1 - [MTCH2_HUMAN]	0.0462	1	1	1	16370000	33.3	7.97		P41222	Prostaglandin-H2 D-isomerase OS=Homo sapiens OX=9606 GN=PTGDS PE=1 SV=1 - [PTGDS_HUMAN]	0.0895	1	1	1		21	7.8		P61956	Small ubiquitin-related modifier 2 OS=Homo sapiens OX=9606 GN=SUMO2 PE=1 SV=3 - [SUMO2_HUMAN]	0.1263	1	1	1		10.9	5.5		P04792	Heat shock protein beta-1 OS=Homo sapiens OX=9606 GN=HSPB1 PE=1 SV=2 - [HSPB1_HUMAN]	0.2585	4	4	4	55490000	22.8	6.4
Q9Y6C9	Mitochondrial carrier homolog 2 OS=Homo sapiens OX=9606 GN=MTCH2 PE=1 SV=1 - [MTCH2_HUMAN]	0.1518	3	3	4	4982000	33.3	7.97		Q16555	Dihydropyrimidinase-related protein 2 OS=Homo sapiens OX=9606 GN=DPYSL2 PE=1 SV=1 - [DPYL2_HUMAN]	0.0315	1	1	1		62.3	6.38		Q99497	Protein/nucleic acid deglycase DJ-1 OS=Homo sapiens OX=9606 GN=PARK7 PE=1 SV=2 - [PARK7_HUMAN]	0.2169	2	2	2	16170000	19.9	6.79		P08670	Vimentin OS=Homo sapiens OX=9606 GN=VIM PE=1 SV=4 - [VIME_HUMAN]	0.5644	24	25	44	147200000	53.6	5.12		P10301	Ras-related protein R-Ras OS=Homo sapiens OX=9606 GN=RRAS PE=1 SV=1 - [RRAS_HUMAN]	0.1284	2	2	2	5630000	23.5	6.93
Q16555	Dihydropyrimidinase-related protein 2 OS=Homo sapiens OX=9606 GN=DPYSL2 PE=1 SV=1 - [DPYL2_HUMAN]	0.0315	1	1	1		62.3	6.38		P35080	Profilin-2 OS=Homo sapiens OX=9606 GN=PFN2 PE=1 SV=3 - [PROF2_HUMAN]	0.1	1	1	1	2894000	15	6.99		P31946	14-3-3 protein beta/alpha OS=Homo sapiens OX=9606 GN=YWHAB PE=1 SV=3 - [1433B_HUMAN]	0.1626	2	3	4	15480000	28.1	4.83		P40925	Malate dehydrogenase, cytoplasmic OS=Homo sapiens OX=9606 GN=MDH1 PE=1 SV=4 - [MDHC_HUMAN]	0.1467	4	4	4	864100	36.4	7.36		P06576	ATP synthase subunit beta, mitochondrial OS=Homo sapiens OX=9606 GN=ATP5F1B PE=1 SV=3 - [ATPB_HUMAN]	0.62	23	23	43	152800000	56.5	5.4
P52943	Cysteine-rich protein 2 OS=Homo sapiens OX=9606 GN=CRIP2 PE=1 SV=1 - [CRIP2_HUMAN]	0.0673	1	1	1		22.5	8.72		P59998	Actin-related protein 2/3 complex subunit 4 OS=Homo sapiens OX=9606 GN=ARPC4 PE=1 SV=3 - [ARPC4_HUMAN]	0.0655	1	1	1		19.7	8.43		Q13765	Nascent polypeptide-associated complex subunit alpha OS=Homo sapiens OX=9606 GN=NACA PE=1 SV=1 - [NACA_HUMAN]	0.0698	1	1	1	9163000	23.4	4.56		P10599	Thioredoxin OS=Homo sapiens OX=9606 GN=TXN PE=1 SV=3 - [THIO_HUMAN]	0.1905	2	2	2	5575000	11.7	4.92		Q14697	Neutral alpha-glucosidase AB OS=Homo sapiens OX=9606 GN=GANAB PE=1 SV=3 - [GANAB_HUMAN]	0.0847	6	6	10	11440000	106.8	6.14
O75436	Vacuolar protein sorting-associated protein 26A OS=Homo sapiens OX=9606 GN=VPS26A PE=1 SV=2 - [VP26A_HUMAN]	0.055	1	1	1		38.1	6.57		P60842	Eukaryotic initiation factor 4A-I OS=Homo sapiens OX=9606 GN=EIF4A1 PE=1 SV=1 - [IF4A1_HUMAN]	0.133	4	4	4	27410000	46.1	5.48		Q93062	RNA-binding protein with multiple splicing OS=Homo sapiens OX=9606 GN=RBPMS PE=1 SV=1 - [RBPMS_HUMAN]	0.0765	1	1	1		21.8	8.07		P05387	60S acidic ribosomal protein P2 OS=Homo sapiens OX=9606 GN=RPLP2 PE=1 SV=1 - [RLA2_HUMAN]	0.5304	4	4	4	5394000	11.7	4.54		P05062	Fructose-bisphosphate aldolase B OS=Homo sapiens OX=9606 GN=ALDOB PE=1 SV=2 - [ALDOB_HUMAN]	0.2637	8	8	13	71540000	39.4	7.87
P60842	Eukaryotic initiation factor 4A-I OS=Homo sapiens OX=9606 GN=EIF4A1 PE=1 SV=1 - [IF4A1_HUMAN]	0.1133	3	3	4	9521000	46.1	5.48		Q15233	Non-POU domain-containing octamer-binding protein OS=Homo sapiens OX=9606 GN=NONO PE=1 SV=4 - [NONO_HUMAN]	0.0297	1	1	1	9272000	54.2	8.95		Q07955	Serine/arginine-rich splicing factor 1 OS=Homo sapiens OX=9606 GN=SRSF1 PE=1 SV=2 - [SRSF1_HUMAN]	0.129	3	3	4	6887000	27.7	10.36		P11279	Lysosome-associated membrane glycoprotein 1 OS=Homo sapiens OX=9606 GN=LAMP1 PE=1 SV=3 - [LAMP1_HUMAN]	0.0384	1	1	2	3989000	44.9	8.75		P31937	3-hydroxyisobutyrate dehydrogenase, mitochondrial OS=Homo sapiens OX=9606 GN=HIBADH PE=1 SV=2 - [3HIDH_HUMAN]	0.0536	1	1	2	5279000	35.3	8.13
Q15233	Non-POU domain-containing octamer-binding protein OS=Homo sapiens OX=9606 GN=NONO PE=1 SV=4 - [NONO_HUMAN]	0.0637	2	2	2	5502000	54.2	8.95		Q9H299	SH3 domain-binding glutamic acid-rich-like protein 3 OS=Homo sapiens OX=9606 GN=SH3BGRL3 PE=1 SV=1 - [SH3L3_HUMAN]	0.1613	1	1	1		10.4	4.93		P63267	Actin, gamma-enteric smooth muscle OS=Homo sapiens OX=9606 GN=ACTG2 PE=1 SV=1 - [ACTH_HUMAN]	0.3537	4	10	23	461500000	41.8	5.48		P68871	Hemoglobin subunit beta OS=Homo sapiens OX=9606 GN=HBB PE=1 SV=2 - [HBB_HUMAN]	0.6871	4	9	12	105900000	16	7.28		P40926	Malate dehydrogenase, mitochondrial OS=Homo sapiens OX=9606 GN=MDH2 PE=1 SV=3 - [MDHM_HUMAN]	0.2781	7	7	7	31250000	35.5	8.68
Q99623	Prohibitin-2 OS=Homo sapiens OX=9606 GN=PHB2 PE=1 SV=2 - [PHB2_HUMAN]	0.2274	5	5	7	15290000	33.3	9.83		Q99623	Prohibitin-2 OS=Homo sapiens OX=9606 GN=PHB2 PE=1 SV=2 - [PHB2_HUMAN]	0.3344	7	7	7	26950000	33.3	9.83		Q9Y6C9	Mitochondrial carrier homolog 2 OS=Homo sapiens OX=9606 GN=MTCH2 PE=1 SV=1 - [MTCH2_HUMAN]	0.1683	3	3	3	13600000	33.3	7.97		P08493	Matrix Gla protein OS=Homo sapiens OX=9606 GN=MGP PE=1 SV=2 - [MGP_HUMAN]	0.1262	1	1	1		12.3	9.67		P08559	Pyruvate dehydrogenase E1 component subunit alpha, somatic form, mitochondrial OS=Homo sapiens OX=9606 GN=PDHA1 PE=1 SV=3 - [ODPA_HUMAN]	0.0462	2	2	2	14500000	43.3	8.06
Q13232	Nucleoside diphosphate kinase 3 OS=Homo sapiens OX=9606 GN=NME3 PE=1 SV=2 - [NDK3_HUMAN]	0.1598	2	2	2	3662000	19	7.84		Q13232	Nucleoside diphosphate kinase 3 OS=Homo sapiens OX=9606 GN=NME3 PE=1 SV=2 - [NDK3_HUMAN]	0.0592	1	1	1	4049000	19	7.84		Q16555	Dihydropyrimidinase-related protein 2 OS=Homo sapiens OX=9606 GN=DPYSL2 PE=1 SV=1 - [DPYL2_HUMAN]	0.0315	1	1	1		62.3	6.38		P35237	Serpin B6 OS=Homo sapiens OX=9606 GN=SERPINB6 PE=1 SV=3 - [SPB6_HUMAN]	0.1516	4	4	4	416000	42.6	5.27		P63244	Receptor of activated protein C kinase 1 OS=Homo sapiens OX=9606 GN=RACK1 PE=1 SV=3 - [RACK1_HUMAN]	0.0284	1	1	1	6511000	35.1	7.69
P31150	Rab GDP dissociation inhibitor alpha OS=Homo sapiens OX=9606 GN=GDI1 PE=1 SV=2 - [GDIA_HUMAN]	0.0626	1	2	2	8945000	50.6	5.14		P17858	ATP-dependent 6-phosphofructokinase, liver type OS=Homo sapiens OX=9606 GN=PFKL PE=1 SV=6 - [PFKAL_HUMAN]	0.0885	4	5	6	5647000	85	7.5		P35080	Profilin-2 OS=Homo sapiens OX=9606 GN=PFN2 PE=1 SV=3 - [PROF2_HUMAN]	0.1	1	1	1	2524000	15	6.99		P80404	4-aminobutyrate aminotransferase, mitochondrial OS=Homo sapiens OX=9606 GN=ABAT PE=1 SV=3 - [GABT_HUMAN]	0.174	6	6	6	5843000	56.4	7.96		P41222	Prostaglandin-H2 D-isomerase OS=Homo sapiens OX=9606 GN=PTGDS PE=1 SV=1 - [PTGDS_HUMAN]	0.0842	1	1	1	6213000	21	7.8
P17858	ATP-dependent 6-phosphofructokinase, liver type OS=Homo sapiens OX=9606 GN=PFKL PE=1 SV=6 - [PFKAL_HUMAN]	0.0436	2	2	3	1252000	85	7.5		Q96FZ7	Charged multivesicular body protein 6 OS=Homo sapiens OX=9606 GN=CHMP6 PE=1 SV=3 - [CHMP6_HUMAN]	0.0647	1	1	1	2318000	23.5	5.31		P59998	Actin-related protein 2/3 complex subunit 4 OS=Homo sapiens OX=9606 GN=ARPC4 PE=1 SV=3 - [ARPC4_HUMAN]	0.0476	1	1	1	7670000	19.7	8.43		P36957	Dihydrolipoyllysine-residue succinyltransferase component of 2-oxoglutarate dehydrogenase complex, mitochondrial OS=Homo sapiens OX=9606 GN=DLST PE=1 SV=4 - [ODO2_HUMAN]	0.0574	2	2	2	7248000	48.7	8.95		Q99497	Protein/nucleic acid deglycase DJ-1 OS=Homo sapiens OX=9606 GN=PARK7 PE=1 SV=2 - [PARK7_HUMAN]	0.0794	1	1	1	26750000	19.9	6.79
P26599	Polypyrimidine tract-binding protein 1 OS=Homo sapiens OX=9606 GN=PTBP1 PE=1 SV=1 - [PTBP1_HUMAN]	0.0772	2	2	2	8402000	57.2	9.17		O15511	Actin-related protein 2/3 complex subunit 5 OS=Homo sapiens OX=9606 GN=ARPC5 PE=1 SV=3 - [ARPC5_HUMAN]	0.1523	3	3	3	2673000	16.3	5.67		O75436	Vacuolar protein sorting-associated protein 26A OS=Homo sapiens OX=9606 GN=VPS26A PE=1 SV=2 - [VP26A_HUMAN]	0.0948	2	2	2	2773000	38.1	6.57		P04792	Heat shock protein beta-1 OS=Homo sapiens OX=9606 GN=HSPB1 PE=1 SV=2 - [HSPB1_HUMAN]	0.3122	3	3	4	19460000	22.8	6.4		P31946	14-3-3 protein beta/alpha OS=Homo sapiens OX=9606 GN=YWHAB PE=1 SV=3 - [1433B_HUMAN]	0.2033	2	4	6	20950000	28.1	4.83
P56537	Eukaryotic translation initiation factor 6 OS=Homo sapiens OX=9606 GN=EIF6 PE=1 SV=1 - [IF6_HUMAN]	0.0571	1	1	1	293800	26.6	4.68		Q00610	Clathrin heavy chain 1 OS=Homo sapiens OX=9606 GN=CLTC PE=1 SV=5 - [CLH1_HUMAN]	0.0484	6	6	6	8177000	191.5	5.69		P60842	Eukaryotic initiation factor 4A-I OS=Homo sapiens OX=9606 GN=EIF4A1 PE=1 SV=1 - [IF4A1_HUMAN]	0.2044	1	6	7	18680000	46.1	5.48		P10301	Ras-related protein R-Ras OS=Homo sapiens OX=9606 GN=RRAS PE=1 SV=1 - [RRAS_HUMAN]	0.1284	2	2	2	3718000	23.5	6.93		P48728	Aminomethyltransferase, mitochondrial OS=Homo sapiens OX=9606 GN=AMT PE=1 SV=1 - [GCST_HUMAN]	0.0199	1	1	1	1141000	43.9	8.57
Q96FZ7	Charged multivesicular body protein 6 OS=Homo sapiens OX=9606 GN=CHMP6 PE=1 SV=3 - [CHMP6_HUMAN]	0.0647	1	1	1	1820000	23.5	5.31		Q02218	2-oxoglutarate dehydrogenase, mitochondrial OS=Homo sapiens OX=9606 GN=OGDH PE=1 SV=3 - [ODO1_HUMAN]	0.087	5	7	8	11150000	115.9	6.86		Q15233	Non-POU domain-containing octamer-binding protein OS=Homo sapiens OX=9606 GN=NONO PE=1 SV=4 - [NONO_HUMAN]	0.034	1	1	1	3943000	54.2	8.95		P06576	ATP synthase subunit beta, mitochondrial OS=Homo sapiens OX=9606 GN=ATP5F1B PE=1 SV=3 - [ATPB_HUMAN]	0.5161	19	19	34	92460000	56.5	5.4		Q13765	Nascent polypeptide-associated complex subunit alpha OS=Homo sapiens OX=9606 GN=NACA PE=1 SV=1 - [NACA_HUMAN]	0.0698	1	1	1	6236000	23.4	4.56
O15511	Actin-related protein 2/3 complex subunit 5 OS=Homo sapiens OX=9606 GN=ARPC5 PE=1 SV=3 - [ARPC5_HUMAN]	0.1457	2	2	2	3859000	16.3	5.67		P38159	RNA-binding motif protein, X chromosome OS=Homo sapiens OX=9606 GN=RBMX PE=1 SV=3 - [RBMX_HUMAN]	0.0895	3	3	3	17730000	42.3	10.05		Q99623	Prohibitin-2 OS=Homo sapiens OX=9606 GN=PHB2 PE=1 SV=2 - [PHB2_HUMAN]	0.1538	4	4	5	15090000	33.3	9.83		Q14697	Neutral alpha-glucosidase AB OS=Homo sapiens OX=9606 GN=GANAB PE=1 SV=3 - [GANAB_HUMAN]	0.089	6	6	7	6540000	106.8	6.14		P13667	Protein disulfide-isomerase A4 OS=Homo sapiens OX=9606 GN=PDIA4 PE=1 SV=2 - [PDIA4_HUMAN]	0.0388	2	2	2	2752000	72.9	5.07
Q00610	Clathrin heavy chain 1 OS=Homo sapiens OX=9606 GN=CLTC PE=1 SV=5 - [CLH1_HUMAN]	0.0352	5	5	5	6260000	191.5	5.69		P54819	Adenylate kinase 2, mitochondrial OS=Homo sapiens OX=9606 GN=AK2 PE=1 SV=2 - [KAD2_HUMAN]	0.1967	3	3	3	19740000	26.5	7.81		Q13232	Nucleoside diphosphate kinase 3 OS=Homo sapiens OX=9606 GN=NME3 PE=1 SV=2 - [NDK3_HUMAN]	0.1006	1	1	1	3871000	19	7.84		P05062	Fructose-bisphosphate aldolase B OS=Homo sapiens OX=9606 GN=ALDOB PE=1 SV=2 - [ALDOB_HUMAN]	0.2582	7	8	16	34430000	39.4	7.87		P09493	Tropomyosin alpha-1 chain OS=Homo sapiens OX=9606 GN=TPM1 PE=1 SV=2 - [TPM1_HUMAN]	0.088	4	4	4	3360000	32.7	4.74
Q02218	2-oxoglutarate dehydrogenase, mitochondrial OS=Homo sapiens OX=9606 GN=OGDH PE=1 SV=3 - [ODO1_HUMAN]	0.0714	5	6	7	6593000	115.9	6.86		P14927	Cytochrome b-c1 complex subunit 7 OS=Homo sapiens OX=9606 GN=UQCRB PE=1 SV=2 - [QCR7_HUMAN]	0.2162	2	2	2	12970000	13.5	8.78		P56537	Eukaryotic translation initiation factor 6 OS=Homo sapiens OX=9606 GN=EIF6 PE=1 SV=1 - [IF6_HUMAN]	0.098	1	1	1		26.6	4.68		P31937	3-hydroxyisobutyrate dehydrogenase, mitochondrial OS=Homo sapiens OX=9606 GN=HIBADH PE=1 SV=2 - [3HIDH_HUMAN]	0.1905	4	4	4	2188000	35.3	8.13		P11908	Ribose-phosphate pyrophosphokinase 2 OS=Homo sapiens OX=9606 GN=PRPS2 PE=1 SV=2 - [PRPS2_HUMAN]	0.1006	2	2	2		34.7	6.61
P38159	RNA-binding motif protein, X chromosome OS=Homo sapiens OX=9606 GN=RBMX PE=1 SV=3 - [RBMX_HUMAN]	0.0895	3	3	3	9384000	42.3	10.05		P00167	Cytochrome b5 OS=Homo sapiens OX=9606 GN=CYB5A PE=1 SV=2 - [CYB5_HUMAN]	0.1642	2	2	2	18910000	15.3	4.96		O15511	Actin-related protein 2/3 complex subunit 5 OS=Homo sapiens OX=9606 GN=ARPC5 PE=1 SV=3 - [ARPC5_HUMAN]	0.0795	1	1	1	4665000	16.3	5.67		P40926	Malate dehydrogenase, mitochondrial OS=Homo sapiens OX=9606 GN=MDH2 PE=1 SV=3 - [MDHM_HUMAN]	0.1243	3	3	4	13360000	35.5	8.68		Q07955	Serine/arginine-rich splicing factor 1 OS=Homo sapiens OX=9606 GN=SRSF1 PE=1 SV=2 - [SRSF1_HUMAN]	0.0403	1	1	1	3629000	27.7	10.36
P54819	Adenylate kinase 2, mitochondrial OS=Homo sapiens OX=9606 GN=AK2 PE=1 SV=2 - [KAD2_HUMAN]	0.2385	3	3	3	20720000	26.5	7.81		Q15717	ELAV-like protein 1 OS=Homo sapiens OX=9606 GN=ELAVL1 PE=1 SV=2 - [ELAV1_HUMAN]	0.0337	1	1	1	6805000	36.1	9.17		Q00610	Clathrin heavy chain 1 OS=Homo sapiens OX=9606 GN=CLTC PE=1 SV=5 - [CLH1_HUMAN]	0.071	8	8	8	13110000	191.5	5.69		P08559	Pyruvate dehydrogenase E1 component subunit alpha, somatic form, mitochondrial OS=Homo sapiens OX=9606 GN=PDHA1 PE=1 SV=3 - [ODPA_HUMAN]	0.0231	1	1	1	3019000	43.3	8.06		Q9Y6C9	Mitochondrial carrier homolog 2 OS=Homo sapiens OX=9606 GN=MTCH2 PE=1 SV=1 - [MTCH2_HUMAN]	0.0462	1	1	1	5227000	33.3	7.97
P14927	Cytochrome b-c1 complex subunit 7 OS=Homo sapiens OX=9606 GN=UQCRB PE=1 SV=2 - [QCR7_HUMAN]	0.2162	2	2	2	7425000	13.5	8.78		O00148	ATP-dependent RNA helicase DDX39A OS=Homo sapiens OX=9606 GN=DDX39A PE=1 SV=2 - [DX39A_HUMAN]	0.0234	1	1	1	17260000	49.1	5.68		Q02218	2-oxoglutarate dehydrogenase, mitochondrial OS=Homo sapiens OX=9606 GN=OGDH PE=1 SV=3 - [ODO1_HUMAN]	0.0733	5	5	5	7665000	115.9	6.86		P63244	Receptor of activated protein C kinase 1 OS=Homo sapiens OX=9606 GN=RACK1 PE=1 SV=3 - [RACK1_HUMAN]	0.0694	2	2	2	5057000	35.1	7.69		Q16555	Dihydropyrimidinase-related protein 2 OS=Homo sapiens OX=9606 GN=DPYSL2 PE=1 SV=1 - [DPYL2_HUMAN]	0.0927	4	4	5	3158000	62.3	6.38
P82979	SAP domain-containing ribonucleoprotein OS=Homo sapiens OX=9606 GN=SARNP PE=1 SV=3 - [SARNP_HUMAN]	0.0476	1	1	1		23.7	6.42		Q16851	UTP--glucose-1-phosphate uridylyltransferase OS=Homo sapiens OX=9606 GN=UGP2 PE=1 SV=5 - [UGPA_HUMAN]	0.0394	1	1	1		56.9	8.15		P38159	RNA-binding motif protein, X chromosome OS=Homo sapiens OX=9606 GN=RBMX PE=1 SV=3 - [RBMX_HUMAN]	0.0205	1	1	1	4505000	42.3	10.05		Q92947	Glutaryl-CoA dehydrogenase, mitochondrial OS=Homo sapiens OX=9606 GN=GCDH PE=1 SV=1 - [GCDH_HUMAN]	0.0594	2	2	2	3529000	48.1	8.06		P35080	Profilin-2 OS=Homo sapiens OX=9606 GN=PFN2 PE=1 SV=3 - [PROF2_HUMAN]	0.1	1	1	1	1227000	15	6.99
P00167	Cytochrome b5 OS=Homo sapiens OX=9606 GN=CYB5A PE=1 SV=2 - [CYB5_HUMAN]	0.1567	1	1	1	17630000	15.3	4.96		O00217	NADH dehydrogenase [ubiquinone] iron-sulfur protein 8, mitochondrial OS=Homo sapiens OX=9606 GN=NDUFS8 PE=1 SV=1 - [NDUS8_HUMAN]	0.1	2	2	2	4293000	23.7	6.34		P54819	Adenylate kinase 2, mitochondrial OS=Homo sapiens OX=9606 GN=AK2 PE=1 SV=2 - [KAD2_HUMAN]	0.159	2	2	3	12300000	26.5	7.81		P41222	Prostaglandin-H2 D-isomerase OS=Homo sapiens OX=9606 GN=PTGDS PE=1 SV=1 - [PTGDS_HUMAN]	0.0842	1	1	1	2465000	21	7.8		P13797	Plastin-3 OS=Homo sapiens OX=9606 GN=PLS3 PE=1 SV=4 - [PLST_HUMAN]	0.0571	1	3	3	4025000	70.8	5.6
Q15717	ELAV-like protein 1 OS=Homo sapiens OX=9606 GN=ELAVL1 PE=1 SV=2 - [ELAV1_HUMAN]	0.0337	1	1	1	3879000	36.1	9.17		Q86VP6	Cullin-associated NEDD8-dissociated protein 1 OS=Homo sapiens OX=9606 GN=CAND1 PE=1 SV=2 - [CAND1_HUMAN]	0.0114	1	1	1	575400	136.3	5.78		P14927	Cytochrome b-c1 complex subunit 7 OS=Homo sapiens OX=9606 GN=UQCRB PE=1 SV=2 - [QCR7_HUMAN]	0.0991	1	1	1	7375000	13.5	8.78		Q99497	Protein/nucleic acid deglycase DJ-1 OS=Homo sapiens OX=9606 GN=PARK7 PE=1 SV=2 - [PARK7_HUMAN]	0.0794	1	1	1	15670000	19.9	6.79		P59998	Actin-related protein 2/3 complex subunit 4 OS=Homo sapiens OX=9606 GN=ARPC4 PE=1 SV=3 - [ARPC4_HUMAN]	0.0655	1	1	1	17450000	19.7	8.43
P07910	Heterogeneous nuclear ribonucleoproteins C1/C2 OS=Homo sapiens OX=9606 GN=HNRNPC PE=1 SV=4 - [HNRPC_HUMAN]	0.1209	3	3	4	11610000	33.6	5.08		P63010	AP-2 complex subunit beta OS=Homo sapiens OX=9606 GN=AP2B1 PE=1 SV=1 - [AP2B1_HUMAN]	0.0299	2	2	2	2570000	104.5	5.38		Q15717	ELAV-like protein 1 OS=Homo sapiens OX=9606 GN=ELAVL1 PE=1 SV=2 - [ELAV1_HUMAN]	0.0337	1	1	1	5304000	36.1	9.17		P31946	14-3-3 protein beta/alpha OS=Homo sapiens OX=9606 GN=YWHAB PE=1 SV=3 - [1433B_HUMAN]	0.2967	4	6	8	9761000	28.1	4.83		P31153	S-adenosylmethionine synthase isoform type-2 OS=Homo sapiens OX=9606 GN=MAT2A PE=1 SV=1 - [METK2_HUMAN]	0.0658	2	2	2	3829000	43.6	6.48
O00148	ATP-dependent RNA helicase DDX39A OS=Homo sapiens OX=9606 GN=DDX39A PE=1 SV=2 - [DX39A_HUMAN]	0.0562	2	2	2	8540000	49.1	5.68		P51991	Heterogeneous nuclear ribonucleoprotein A3 OS=Homo sapiens OX=9606 GN=HNRNPA3 PE=1 SV=2 - [ROA3_HUMAN]	0.1085	3	3	3	12060000	39.6	9.01		P62942	Peptidyl-prolyl cis-trans isomerase FKBP1A OS=Homo sapiens OX=9606 GN=FKBP1A PE=1 SV=2 - [FKB1A_HUMAN]	0.1296	1	1	1	1771000	11.9	8.16		Q13765	Nascent polypeptide-associated complex subunit alpha OS=Homo sapiens OX=9606 GN=NACA PE=1 SV=1 - [NACA_HUMAN]	0.0698	1	1	1	4408000	23.4	4.56		O75436	Vacuolar protein sorting-associated protein 26A OS=Homo sapiens OX=9606 GN=VPS26A PE=1 SV=2 - [VP26A_HUMAN]	0.0856	2	2	2	2082000	38.1	6.57
O60493	Sorting nexin-3 OS=Homo sapiens OX=9606 GN=SNX3 PE=1 SV=3 - [SNX3_HUMAN]	0.0432	1	1	1	2263000	18.8	8.66		P31930	Cytochrome b-c1 complex subunit 1, mitochondrial OS=Homo sapiens OX=9606 GN=UQCRC1 PE=1 SV=3 - [QCR1_HUMAN]	0.0417	2	2	2	11340000	52.6	6.37		P07910	Heterogeneous nuclear ribonucleoproteins C1/C2 OS=Homo sapiens OX=9606 GN=HNRNPC PE=1 SV=4 - [HNRPC_HUMAN]	0.1209	3	3	3	8636000	33.6	5.08		P13667	Protein disulfide-isomerase A4 OS=Homo sapiens OX=9606 GN=PDIA4 PE=1 SV=2 - [PDIA4_HUMAN]	0.0388	2	2	2	1687000	72.9	5.07		P60842	Eukaryotic initiation factor 4A-I OS=Homo sapiens OX=9606 GN=EIF4A1 PE=1 SV=1 - [IF4A1_HUMAN]	0.266	2	8	9	16540000	46.1	5.48
Q16851	UTP--glucose-1-phosphate uridylyltransferase OS=Homo sapiens OX=9606 GN=UGP2 PE=1 SV=5 - [UGPA_HUMAN]	0.0394	1	1	1	1982000	56.9	8.15		P49721	Proteasome subunit beta type-2 OS=Homo sapiens OX=9606 GN=PSMB2 PE=1 SV=1 - [PSB2_HUMAN]	0.0498	1	1	1	875700	22.8	7.02		O00148	ATP-dependent RNA helicase DDX39A OS=Homo sapiens OX=9606 GN=DDX39A PE=1 SV=2 - [DX39A_HUMAN]	0.0562	2	2	2	9471000	49.1	5.68		P09493	Tropomyosin alpha-1 chain OS=Homo sapiens OX=9606 GN=TPM1 PE=1 SV=2 - [TPM1_HUMAN]	0.1232	2	3	3	3150000	32.7	4.74		Q14498	RNA-binding protein 39 OS=Homo sapiens OX=9606 GN=RBM39 PE=1 SV=2 - [RBM39_HUMAN]	0.0264	1	1	1		59.3	10.1
P63208	S-phase kinase-associated protein 1 OS=Homo sapiens OX=9606 GN=SKP1 PE=1 SV=2 - [SKP1_HUMAN]	0.0736	1	1	1		18.6	4.54		P12235	ADP/ATP translocase 1 OS=Homo sapiens OX=9606 GN=SLC25A4 PE=1 SV=4 - [ADT1_HUMAN]	0.2349	2	6	7	81130000	33	9.76		O60493	Sorting nexin-3 OS=Homo sapiens OX=9606 GN=SNX3 PE=1 SV=3 - [SNX3_HUMAN]	0.0864	1	1	1	5454000	18.8	8.66		P35998	26S proteasome regulatory subunit 7 OS=Homo sapiens OX=9606 GN=PSMC2 PE=1 SV=3 - [PRS7_HUMAN]	0.0439	1	1	1		48.6	5.95		Q15233	Non-POU domain-containing octamer-binding protein OS=Homo sapiens OX=9606 GN=NONO PE=1 SV=4 - [NONO_HUMAN]	0.1359	3	4	5	1680000	54.2	8.95
O00217	NADH dehydrogenase [ubiquinone] iron-sulfur protein 8, mitochondrial OS=Homo sapiens OX=9606 GN=NDUFS8 PE=1 SV=1 - [NDUS8_HUMAN]	0.0429	1	1	1	7498000	23.7	6.34		P61978	Heterogeneous nuclear ribonucleoprotein K OS=Homo sapiens OX=9606 GN=HNRNPK PE=1 SV=1 - [HNRPK_HUMAN]	0.1253	4	4	4	33930000	50.9	5.54		Q96FW1	Ubiquitin thioesterase OTUB1 OS=Homo sapiens OX=9606 GN=OTUB1 PE=1 SV=2 - [OTUB1_HUMAN]	0.0554	1	1	1	1804000	31.3	4.94		Q13263	Transcription intermediary factor 1-beta OS=Homo sapiens OX=9606 GN=TRIM28 PE=1 SV=5 - [TIF1B_HUMAN]	0.024	1	1	1	229900	88.5	5.77		Q09028	Histone-binding protein RBBP4 OS=Homo sapiens OX=9606 GN=RBBP4 PE=1 SV=3 - [RBBP4_HUMAN]	0.0306	1	1	1		47.6	4.89
Q86VP6	Cullin-associated NEDD8-dissociated protein 1 OS=Homo sapiens OX=9606 GN=CAND1 PE=1 SV=2 - [CAND1_HUMAN]	0.0114	1	1	1		136.3	5.78		P14678	Small nuclear ribonucleoprotein-associated proteins B and B' OS=Homo sapiens OX=9606 GN=SNRPB PE=1 SV=2 - [RSMB_HUMAN]	0.0333	1	1	1	12760000	24.6	11.19		Q16851	UTP--glucose-1-phosphate uridylyltransferase OS=Homo sapiens OX=9606 GN=UGP2 PE=1 SV=5 - [UGPA_HUMAN]	0.0394	1	1	2	2560000	56.9	8.15		P26196	Probable ATP-dependent RNA helicase DDX6 OS=Homo sapiens OX=9606 GN=DDX6 PE=1 SV=2 - [DDX6_HUMAN]	0.0497	1	1	1		54.4	8.66		Q99623	Prohibitin-2 OS=Homo sapiens OX=9606 GN=PHB2 PE=1 SV=2 - [PHB2_HUMAN]	0.1338	4	4	4	7304000	33.3	9.83
P25786	Proteasome subunit alpha type-1 OS=Homo sapiens OX=9606 GN=PSMA1 PE=1 SV=1 - [PSA1_HUMAN]	0.0951	1	1	1		29.5	6.61		Q00839	Heterogeneous nuclear ribonucleoprotein U OS=Homo sapiens OX=9606 GN=HNRNPU PE=1 SV=6 - [HNRPU_HUMAN]	0.0182	1	1	1		90.5	6		O00217	NADH dehydrogenase [ubiquinone] iron-sulfur protein 8, mitochondrial OS=Homo sapiens OX=9606 GN=NDUFS8 PE=1 SV=1 - [NDUS8_HUMAN]	0.1524	3	3	3	8111000	23.7	6.34		Q07955	Serine/arginine-rich splicing factor 1 OS=Homo sapiens OX=9606 GN=SRSF1 PE=1 SV=2 - [SRSF1_HUMAN]	0.0565	1	1	1	3120000	27.7	10.36		Q13232	Nucleoside diphosphate kinase 3 OS=Homo sapiens OX=9606 GN=NME3 PE=1 SV=2 - [NDK3_HUMAN]	0.0592	1	1	1		19	7.84
P51991	Heterogeneous nuclear ribonucleoprotein A3 OS=Homo sapiens OX=9606 GN=HNRNPA3 PE=1 SV=2 - [ROA3_HUMAN]	0.0265	1	1	1	15860000	39.6	9.01		Q9GZM7	Tubulointerstitial nephritis antigen-like OS=Homo sapiens OX=9606 GN=TINAGL1 PE=1 SV=1 - [TINAL_HUMAN]	0.0471	2	2	2	9583000	52.4	6.99		Q86VP6	Cullin-associated NEDD8-dissociated protein 1 OS=Homo sapiens OX=9606 GN=CAND1 PE=1 SV=2 - [CAND1_HUMAN]	0.0114	1	1	1		136.3	5.78		Q9Y6C9	Mitochondrial carrier homolog 2 OS=Homo sapiens OX=9606 GN=MTCH2 PE=1 SV=1 - [MTCH2_HUMAN]	0.1155	2	2	2	1040000	33.3	7.97		P60900	Proteasome subunit alpha type-6 OS=Homo sapiens OX=9606 GN=PSMA6 PE=1 SV=1 - [PSA6_HUMAN]	0.0366	1	1	1	6547000	27.4	6.76
P31930	Cytochrome b-c1 complex subunit 1, mitochondrial OS=Homo sapiens OX=9606 GN=UQCRC1 PE=1 SV=3 - [QCR1_HUMAN]	0.0854	5	5	5	8820000	52.6	6.37		P28074	Proteasome subunit beta type-5 OS=Homo sapiens OX=9606 GN=PSMB5 PE=1 SV=3 - [PSB5_HUMAN]	0.0684	2	2	2	590300	28.5	6.92		P25786	Proteasome subunit alpha type-1 OS=Homo sapiens OX=9606 GN=PSMA1 PE=1 SV=1 - [PSA1_HUMAN]	0.1027	2	2	2	4661000	29.5	6.61		Q16555	Dihydropyrimidinase-related protein 2 OS=Homo sapiens OX=9606 GN=DPYSL2 PE=1 SV=1 - [DPYL2_HUMAN]	0.1206	3	4	4	4053000	62.3	6.38		P17858	ATP-dependent 6-phosphofructokinase, liver type OS=Homo sapiens OX=9606 GN=PFKL PE=1 SV=6 - [PFKAL_HUMAN]	0.05	2	3	3	3508000	85	7.5
P12235	ADP/ATP translocase 1 OS=Homo sapiens OX=9606 GN=SLC25A4 PE=1 SV=4 - [ADT1_HUMAN]	0.1074	2	3	3	44360000	33	9.76		P67809	Nuclease-sensitive element-binding protein 1 OS=Homo sapiens OX=9606 GN=YBX1 PE=1 SV=3 - [YBOX1_HUMAN]	0.1111	2	2	3	5926000	35.9	9.88		P63010	AP-2 complex subunit beta OS=Homo sapiens OX=9606 GN=AP2B1 PE=1 SV=1 - [AP2B1_HUMAN]	0.032	2	2	2	2504000	104.5	5.38		P13797	Plastin-3 OS=Homo sapiens OX=9606 GN=PLS3 PE=1 SV=4 - [PLST_HUMAN]	0.019	1	1	1		70.8	5.6		P26599	Polypyrimidine tract-binding protein 1 OS=Homo sapiens OX=9606 GN=PTBP1 PE=1 SV=1 - [PTBP1_HUMAN]	0.0923	3	3	3	7970000	57.2	9.17
P61978	Heterogeneous nuclear ribonucleoprotein K OS=Homo sapiens OX=9606 GN=HNRNPK PE=1 SV=1 - [HNRPK_HUMAN]	0.1577	5	5	8	26970000	50.9	5.54		O75367	Core histone macro-H2A.1 OS=Homo sapiens OX=9606 GN=H2AFY PE=1 SV=4 - [H2AY_HUMAN]	0.0511	2	2	2	5045000	39.6	9.79		Q14677	Clathrin interactor 1 OS=Homo sapiens OX=9606 GN=CLINT1 PE=1 SV=1 - [EPN4_HUMAN]	0.0176	1	1	1	1599000	68.2	6.42		P31153	S-adenosylmethionine synthase isoform type-2 OS=Homo sapiens OX=9606 GN=MAT2A PE=1 SV=1 - [METK2_HUMAN]	0.0709	2	2	2	2294000	43.6	6.48		Q00610	Clathrin heavy chain 1 OS=Homo sapiens OX=9606 GN=CLTC PE=1 SV=5 - [CLH1_HUMAN]	0.0955	12	12	13	9837000	191.5	5.69
P14678	Small nuclear ribonucleoprotein-associated proteins B and B' OS=Homo sapiens OX=9606 GN=SNRPB PE=1 SV=2 - [RSMB_HUMAN]	0.0958	2	2	3	5694000	24.6	11.19		P62826	GTP-binding nuclear protein Ran OS=Homo sapiens OX=9606 GN=RAN PE=1 SV=3 - [RAN_HUMAN]	0.1157	2	2	2	5166000	24.4	7.49		P51991	Heterogeneous nuclear ribonucleoprotein A3 OS=Homo sapiens OX=9606 GN=HNRNPA3 PE=1 SV=2 - [ROA3_HUMAN]	0.1508	4	4	4	12960000	39.6	9.01		O75436	Vacuolar protein sorting-associated protein 26A OS=Homo sapiens OX=9606 GN=VPS26A PE=1 SV=2 - [VP26A_HUMAN]	0.1407	3	3	3	1115000	38.1	6.57		Q02218	2-oxoglutarate dehydrogenase, mitochondrial OS=Homo sapiens OX=9606 GN=OGDH PE=1 SV=3 - [ODO1_HUMAN]	0.0381	3	3	3	1955000	115.9	6.86
Q7L523	Ras-related GTP-binding protein A OS=Homo sapiens OX=9606 GN=RRAGA PE=1 SV=1 - [RRAGA_HUMAN]	0.0511	1	1	1		36.5	7.72		P51149	Ras-related protein Rab-7a OS=Homo sapiens OX=9606 GN=RAB7A PE=1 SV=1 - [RAB7A_HUMAN]	0.2464	4	4	4	15860000	23.5	6.7		P31930	Cytochrome b-c1 complex subunit 1, mitochondrial OS=Homo sapiens OX=9606 GN=UQCRC1 PE=1 SV=3 - [QCR1_HUMAN]	0.1271	6	6	6	14270000	52.6	6.37		P60842	Eukaryotic initiation factor 4A-I OS=Homo sapiens OX=9606 GN=EIF4A1 PE=1 SV=1 - [IF4A1_HUMAN]	0.2315	5	6	7	5531000	46.1	5.48		P38159	RNA-binding motif protein, X chromosome OS=Homo sapiens OX=9606 GN=RBMX PE=1 SV=3 - [RBMX_HUMAN]	0.0691	2	2	2	2949000	42.3	10.05
Q00839	Heterogeneous nuclear ribonucleoprotein U OS=Homo sapiens OX=9606 GN=HNRNPU PE=1 SV=6 - [HNRPU_HUMAN]	0.0388	2	2	2		90.5	6		P24752	Acetyl-CoA acetyltransferase, mitochondrial OS=Homo sapiens OX=9606 GN=ACAT1 PE=1 SV=1 - [THIL_HUMAN]	0.2927	9	9	17	135300000	45.2	8.85		P49721	Proteasome subunit beta type-2 OS=Homo sapiens OX=9606 GN=PSMB2 PE=1 SV=1 - [PSB2_HUMAN]	0.0498	1	1	1	443800	22.8	7.02		Q14498	RNA-binding protein 39 OS=Homo sapiens OX=9606 GN=RBM39 PE=1 SV=2 - [RBM39_HUMAN]	0.0264	1	1	1		59.3	10.1		P54819	Adenylate kinase 2, mitochondrial OS=Homo sapiens OX=9606 GN=AK2 PE=1 SV=2 - [KAD2_HUMAN]	0.272	4	4	4	10100000	26.5	7.81
Q9GZM7	Tubulointerstitial nephritis antigen-like OS=Homo sapiens OX=9606 GN=TINAGL1 PE=1 SV=1 - [TINAL_HUMAN]	0.0471	2	2	3	8349000	52.4	6.99		Q9H1C7	Cysteine-rich and transmembrane domain-containing protein 1 OS=Homo sapiens OX=9606 GN=CYSTM1 PE=1 SV=1 - [CYTM1_HUMAN]	0.1031	1	1	1	2515000	10.6	4.32		P61978	Heterogeneous nuclear ribonucleoprotein K OS=Homo sapiens OX=9606 GN=HNRNPK PE=1 SV=1 - [HNRPK_HUMAN]	0.1469	4	4	5	36510000	50.9	5.54		Q15233	Non-POU domain-containing octamer-binding protein OS=Homo sapiens OX=9606 GN=NONO PE=1 SV=4 - [NONO_HUMAN]	0.0807	2	2	2	4779000	54.2	8.95		P14927	Cytochrome b-c1 complex subunit 7 OS=Homo sapiens OX=9606 GN=UQCRB PE=1 SV=2 - [QCR7_HUMAN]	0.1171	1	1	1		13.5	8.78
Q9BX68	Histidine triad nucleotide-binding protein 2, mitochondrial OS=Homo sapiens OX=9606 GN=HINT2 PE=1 SV=1 - [HINT2_HUMAN]	0.0982	1	1	1		17.2	9.16		Q9UHQ9	NADH-cytochrome b5 reductase 1 OS=Homo sapiens OX=9606 GN=CYB5R1 PE=1 SV=1 - [NB5R1_HUMAN]	0.0656	2	2	2	6100000	34.1	9.38		P14678	Small nuclear ribonucleoprotein-associated proteins B and B' OS=Homo sapiens OX=9606 GN=SNRPB PE=1 SV=2 - [RSMB_HUMAN]	0.0958	2	2	3	5694000	24.6	11.19		Q99623	Prohibitin-2 OS=Homo sapiens OX=9606 GN=PHB2 PE=1 SV=2 - [PHB2_HUMAN]	0.2274	5	5	5	8535000	33.3	9.83		P15374	Ubiquitin carboxyl-terminal hydrolase isozyme L3 OS=Homo sapiens OX=9606 GN=UCHL3 PE=1 SV=1 - [UCHL3_HUMAN]	0.0565	1	1	1	656700	26.2	4.92
O43390	Heterogeneous nuclear ribonucleoprotein R OS=Homo sapiens OX=9606 GN=HNRNPR PE=1 SV=1 - [HNRPR_HUMAN]	0.0205	1	1	1	3392000	70.9	8.13		Q02543	60S ribosomal protein L18a OS=Homo sapiens OX=9606 GN=RPL18A PE=1 SV=2 - [RL18A_HUMAN]	0.0398	1	1	1	10020000	20.7	10.71		Q9GZM7	Tubulointerstitial nephritis antigen-like OS=Homo sapiens OX=9606 GN=TINAGL1 PE=1 SV=1 - [TINAL_HUMAN]	0.0471	2	2	3	10880000	52.4	6.99		P60900	Proteasome subunit alpha type-6 OS=Homo sapiens OX=9606 GN=PSMA6 PE=1 SV=1 - [PSA6_HUMAN]	0.0528	1	1	1		27.4	6.76		P82979	SAP domain-containing ribonucleoprotein OS=Homo sapiens OX=9606 GN=SARNP PE=1 SV=3 - [SARNP_HUMAN]	0.0476	1	1	1	3596000	23.7	6.42
P28074	Proteasome subunit beta type-5 OS=Homo sapiens OX=9606 GN=PSMB5 PE=1 SV=3 - [PSB5_HUMAN]	0.1483	3	3	4	1049000	28.5	6.92		Q13131	5'-AMP-activated protein kinase catalytic subunit alpha-1 OS=Homo sapiens OX=9606 GN=PRKAA1 PE=1 SV=4 - [AAPK1_HUMAN]	0.0197	1	1	1		64	8.12		Q9BX68	Histidine triad nucleotide-binding protein 2, mitochondrial OS=Homo sapiens OX=9606 GN=HINT2 PE=1 SV=1 - [HINT2_HUMAN]	0.0982	1	1	1	2701000	17.2	9.16		P17858	ATP-dependent 6-phosphofructokinase, liver type OS=Homo sapiens OX=9606 GN=PFKL PE=1 SV=6 - [PFKAL_HUMAN]	0.0385	2	2	4	3083000	85	7.5		P00167	Cytochrome b5 OS=Homo sapiens OX=9606 GN=CYB5A PE=1 SV=2 - [CYB5_HUMAN]	0.2537	2	2	2	9120000	15.3	4.96
P67809	Nuclease-sensitive element-binding protein 1 OS=Homo sapiens OX=9606 GN=YBX1 PE=1 SV=3 - [YBOX1_HUMAN]	0.1142	2	2	3	5123000	35.9	9.88		P68366	Tubulin alpha-4A chain OS=Homo sapiens OX=9606 GN=TUBA4A PE=1 SV=1 - [TBA4A_HUMAN]	0.2232	2	7	15	232300000	49.9	5.06		P28074	Proteasome subunit beta type-5 OS=Homo sapiens OX=9606 GN=PSMB5 PE=1 SV=3 - [PSB5_HUMAN]	0.0875	2	2	2	1647000	28.5	6.92		P26599	Polypyrimidine tract-binding protein 1 OS=Homo sapiens OX=9606 GN=PTBP1 PE=1 SV=1 - [PTBP1_HUMAN]	0.0772	2	2	3	6339000	57.2	9.17		Q15717	ELAV-like protein 1 OS=Homo sapiens OX=9606 GN=ELAVL1 PE=1 SV=2 - [ELAV1_HUMAN]	0.0399	1	1	1	1987000	36.1	9.17
P51149	Ras-related protein Rab-7a OS=Homo sapiens OX=9606 GN=RAB7A PE=1 SV=1 - [RAB7A_HUMAN]	0.1643	3	3	3	4876000	23.5	6.7		P48047	ATP synthase subunit O, mitochondrial OS=Homo sapiens OX=9606 GN=ATP5PO PE=1 SV=1 - [ATPO_HUMAN]	0.2207	4	4	4	49730000	23.3	9.96		P67809	Nuclease-sensitive element-binding protein 1 OS=Homo sapiens OX=9606 GN=YBX1 PE=1 SV=3 - [YBOX1_HUMAN]	0.1574	3	3	4	4351000	35.9	9.88		P56537	Eukaryotic translation initiation factor 6 OS=Homo sapiens OX=9606 GN=EIF6 PE=1 SV=1 - [IF6_HUMAN]	0.0571	1	1	1	197900	26.6	4.68		P07910	Heterogeneous nuclear ribonucleoproteins C1/C2 OS=Homo sapiens OX=9606 GN=HNRNPC PE=1 SV=4 - [HNRPC_HUMAN]	0.1503	4	4	5	17610000	33.6	5.08
P24752	Acetyl-CoA acetyltransferase, mitochondrial OS=Homo sapiens OX=9606 GN=ACAT1 PE=1 SV=1 - [THIL_HUMAN]	0.2927	8	8	10	96730000	45.2	8.85		P38606	V-type proton ATPase catalytic subunit A OS=Homo sapiens OX=9606 GN=ATP6V1A PE=1 SV=2 - [VATA_HUMAN]	0.1102	5	5	6	12870000	68.3	5.52		P24666	Low molecular weight phosphotyrosine protein phosphatase OS=Homo sapiens OX=9606 GN=ACP1 PE=1 SV=3 - [PPAC_HUMAN]	0.0759	1	1	1		18	6.74		O15511	Actin-related protein 2/3 complex subunit 5 OS=Homo sapiens OX=9606 GN=ARPC5 PE=1 SV=3 - [ARPC5_HUMAN]	0.0795	1	1	1	3708000	16.3	5.67		O60493	Sorting nexin-3 OS=Homo sapiens OX=9606 GN=SNX3 PE=1 SV=3 - [SNX3_HUMAN]	0.1296	2	2	2	1922000	18.8	8.66
Q9H1C7	Cysteine-rich and transmembrane domain-containing protein 1 OS=Homo sapiens OX=9606 GN=CYSTM1 PE=1 SV=1 - [CYTM1_HUMAN]	0.1031	1	1	1	1990000	10.6	4.32		P23246	Splicing factor, proline- and glutamine-rich OS=Homo sapiens OX=9606 GN=SFPQ PE=1 SV=2 - [SFPQ_HUMAN]	0.0325	1	1	1	850700	76.1	9.44		O75367	Core histone macro-H2A.1 OS=Homo sapiens OX=9606 GN=H2AFY PE=1 SV=4 - [H2AY_HUMAN]	0.0269	1	1	1	3187000	39.6	9.79		Q00610	Clathrin heavy chain 1 OS=Homo sapiens OX=9606 GN=CLTC PE=1 SV=5 - [CLH1_HUMAN]	0.043	5	5	6	3836000	191.5	5.69		Q96FW1	Ubiquitin thioesterase OTUB1 OS=Homo sapiens OX=9606 GN=OTUB1 PE=1 SV=2 - [OTUB1_HUMAN]	0.0332	1	1	1	1756000	31.3	4.94
Q9UHQ9	NADH-cytochrome b5 reductase 1 OS=Homo sapiens OX=9606 GN=CYB5R1 PE=1 SV=1 - [NB5R1_HUMAN]	0.1049	3	3	3	3925000	34.1	9.38		Q9UJS0	Calcium-binding mitochondrial carrier protein Aralar2 OS=Homo sapiens OX=9606 GN=SLC25A13 PE=1 SV=2 - [CMC2_HUMAN]	0.0756	3	3	3	20190000	74.1	8.62		P51149	Ras-related protein Rab-7a OS=Homo sapiens OX=9606 GN=RAB7A PE=1 SV=1 - [RAB7A_HUMAN]	0.1111	2	2	2	11490000	23.5	6.7		Q02218	2-oxoglutarate dehydrogenase, mitochondrial OS=Homo sapiens OX=9606 GN=OGDH PE=1 SV=3 - [ODO1_HUMAN]	0.044	3	3	3	1220000	115.9	6.86		O00217	NADH dehydrogenase [ubiquinone] iron-sulfur protein 8, mitochondrial OS=Homo sapiens OX=9606 GN=NDUFS8 PE=1 SV=1 - [NDUS8_HUMAN]	0.0571	1	1	2	553500	23.7	6.34
Q02543	60S ribosomal protein L18a OS=Homo sapiens OX=9606 GN=RPL18A PE=1 SV=2 - [RL18A_HUMAN]	0.0398	1	1	1	7181000	20.7	10.71		P61254	60S ribosomal protein L26 OS=Homo sapiens OX=9606 GN=RPL26 PE=1 SV=1 - [RL26_HUMAN]	0.0483	1	1	1	10150000	17.2	10.55		P24752	Acetyl-CoA acetyltransferase, mitochondrial OS=Homo sapiens OX=9606 GN=ACAT1 PE=1 SV=1 - [THIL_HUMAN]	0.3489	10	10	16	123700000	45.2	8.85		P38159	RNA-binding motif protein, X chromosome OS=Homo sapiens OX=9606 GN=RBMX PE=1 SV=3 - [RBMX_HUMAN]	0.1023	3	3	3	2710000	42.3	10.05		Q86VP6	Cullin-associated NEDD8-dissociated protein 1 OS=Homo sapiens OX=9606 GN=CAND1 PE=1 SV=2 - [CAND1_HUMAN]	0.0114	1	1	1		136.3	5.78
P68366	Tubulin alpha-4A chain OS=Homo sapiens OX=9606 GN=TUBA4A PE=1 SV=1 - [TBA4A_HUMAN]	0.2634	2	7	16	153600000	49.9	5.06		Q99714	3-hydroxyacyl-CoA dehydrogenase type-2 OS=Homo sapiens OX=9606 GN=HSD17B10 PE=1 SV=3 - [HCD2_HUMAN]	0.272	4	4	5	17540000	26.9	7.78		Q9H1C7	Cysteine-rich and transmembrane domain-containing protein 1 OS=Homo sapiens OX=9606 GN=CYSTM1 PE=1 SV=1 - [CYTM1_HUMAN]	0.1031	1	1	1	3057000	10.6	4.32		P54819	Adenylate kinase 2, mitochondrial OS=Homo sapiens OX=9606 GN=AK2 PE=1 SV=2 - [KAD2_HUMAN]	0.0669	1	1	1	8542000	26.5	7.81		O60547	GDP-mannose 4,6 dehydratase OS=Homo sapiens OX=9606 GN=GMDS PE=1 SV=1 - [GMDS_HUMAN]	0.0323	1	1	1		41.9	7.31
Q13200	26S proteasome non-ATPase regulatory subunit 2 OS=Homo sapiens OX=9606 GN=PSMD2 PE=1 SV=3 - [PSMD2_HUMAN]	0.0242	1	1	1	771200	100.1	5.2		O15145	Actin-related protein 2/3 complex subunit 3 OS=Homo sapiens OX=9606 GN=ARPC3 PE=1 SV=3 - [ARPC3_HUMAN]	0.073	1	1	1		20.5	8.59		Q9UHQ9	NADH-cytochrome b5 reductase 1 OS=Homo sapiens OX=9606 GN=CYB5R1 PE=1 SV=1 - [NB5R1_HUMAN]	0.0656	2	2	3	3822000	34.1	9.38		P15374	Ubiquitin carboxyl-terminal hydrolase isozyme L3 OS=Homo sapiens OX=9606 GN=UCHL3 PE=1 SV=1 - [UCHL3_HUMAN]	0.0565	1	1	1		26.2	4.92		P25786	Proteasome subunit alpha type-1 OS=Homo sapiens OX=9606 GN=PSMA1 PE=1 SV=1 - [PSA1_HUMAN]	0.0456	1	1	2	4796000	29.5	6.61
P48047	ATP synthase subunit O, mitochondrial OS=Homo sapiens OX=9606 GN=ATP5PO PE=1 SV=1 - [ATPO_HUMAN]	0.169	3	3	3	11900000	23.3	9.96		P61026	Ras-related protein Rab-10 OS=Homo sapiens OX=9606 GN=RAB10 PE=1 SV=1 - [RAB10_HUMAN]	0.165	2	3	3	32610000	22.5	8.38		Q02543	60S ribosomal protein L18a OS=Homo sapiens OX=9606 GN=RPL18A PE=1 SV=2 - [RL18A_HUMAN]	0.0398	1	1	1	6012000	20.7	10.71		P00167	Cytochrome b5 OS=Homo sapiens OX=9606 GN=CYB5A PE=1 SV=2 - [CYB5_HUMAN]	0.2537	2	2	2	5180000	15.3	4.96		P51991	Heterogeneous nuclear ribonucleoprotein A3 OS=Homo sapiens OX=9606 GN=HNRNPA3 PE=1 SV=2 - [ROA3_HUMAN]	0.1693	5	5	6	12210000	39.6	9.01
Q16891	MICOS complex subunit MIC60 OS=Homo sapiens OX=9606 GN=IMMT PE=1 SV=1 - [MIC60_HUMAN]	0.0119	1	1	1		83.6	6.48		P60660	Myosin light polypeptide 6 OS=Homo sapiens OX=9606 GN=MYL6 PE=1 SV=2 - [MYL6_HUMAN]	0.1391	2	2	2	12450000	16.9	4.65		P68366	Tubulin alpha-4A chain OS=Homo sapiens OX=9606 GN=TUBA4A PE=1 SV=1 - [TBA4A_HUMAN]	0.3482	2	10	16	187900000	49.9	5.06		P07910	Heterogeneous nuclear ribonucleoproteins C1/C2 OS=Homo sapiens OX=9606 GN=HNRNPC PE=1 SV=4 - [HNRPC_HUMAN]	0.1503	4	4	5	15190000	33.6	5.08		P31930	Cytochrome b-c1 complex subunit 1, mitochondrial OS=Homo sapiens OX=9606 GN=UQCRC1 PE=1 SV=3 - [QCR1_HUMAN]	0.0208	1	1	1	8390000	52.6	6.37
P38606	V-type proton ATPase catalytic subunit A OS=Homo sapiens OX=9606 GN=ATP6V1A PE=1 SV=2 - [VATA_HUMAN]	0.1621	7	7	7	7655000	68.3	5.52		P60866	40S ribosomal protein S20 OS=Homo sapiens OX=9606 GN=RPS20 PE=1 SV=1 - [RS20_HUMAN]	0.1933	2	2	2	9251000	13.4	9.94		Q13200	26S proteasome non-ATPase regulatory subunit 2 OS=Homo sapiens OX=9606 GN=PSMD2 PE=1 SV=3 - [PSMD2_HUMAN]	0.0242	1	1	1	437900	100.1	5.2		O60493	Sorting nexin-3 OS=Homo sapiens OX=9606 GN=SNX3 PE=1 SV=3 - [SNX3_HUMAN]	0.0864	1	1	1	1527000	18.8	8.66		P62306	Small nuclear ribonucleoprotein F OS=Homo sapiens OX=9606 GN=SNRPF PE=1 SV=1 - [RUXF_HUMAN]	0.1512	1	1	1	70090	9.7	4.67
P23246	Splicing factor, proline- and glutamine-rich OS=Homo sapiens OX=9606 GN=SFPQ PE=1 SV=2 - [SFPQ_HUMAN]	0.0156	1	1	1	2580000	76.1	9.44		P14866	Heterogeneous nuclear ribonucleoprotein L OS=Homo sapiens OX=9606 GN=HNRNPL PE=1 SV=2 - [HNRPL_HUMAN]	0.0306	1	1	1	1600000	64.1	8.22		P48047	ATP synthase subunit O, mitochondrial OS=Homo sapiens OX=9606 GN=ATP5PO PE=1 SV=1 - [ATPO_HUMAN]	0.2254	4	4	5	45400000	23.3	9.96		Q96FW1	Ubiquitin thioesterase OTUB1 OS=Homo sapiens OX=9606 GN=OTUB1 PE=1 SV=2 - [OTUB1_HUMAN]	0.0886	2	2	2		31.3	4.94		P49721	Proteasome subunit beta type-2 OS=Homo sapiens OX=9606 GN=PSMB2 PE=1 SV=1 - [PSB2_HUMAN]	0.0498	1	1	1	1345000	22.8	7.02
Q9Y3I0	tRNA-splicing ligase RtcB homolog OS=Homo sapiens OX=9606 GN=RTCB PE=1 SV=1 - [RTCB_HUMAN]	0.0218	1	1	1	636600	55.2	7.23		P09960	Leukotriene A-4 hydrolase OS=Homo sapiens OX=9606 GN=LTA4H PE=1 SV=2 - [LKHA4_HUMAN]	0.0344	1	1	1		69.2	6.18		Q16891	MICOS complex subunit MIC60 OS=Homo sapiens OX=9606 GN=IMMT PE=1 SV=1 - [MIC60_HUMAN]	0.0251	1	1	1		83.6	6.48		Q16851	UTP--glucose-1-phosphate uridylyltransferase OS=Homo sapiens OX=9606 GN=UGP2 PE=1 SV=5 - [UGPA_HUMAN]	0.0394	1	1	1	845400	56.9	8.15		P12235	ADP/ATP translocase 1 OS=Homo sapiens OX=9606 GN=SLC25A4 PE=1 SV=4 - [ADT1_HUMAN]	0.1678	1	4	5	24630000	33	9.76
Q9Y6W5	Wiskott-Aldrich syndrome protein family member 2 OS=Homo sapiens OX=9606 GN=WASF2 PE=1 SV=3 - [WASF2_HUMAN]	0.0241	1	1	1		54.3	5.53		P62995	Transformer-2 protein homolog beta OS=Homo sapiens OX=9606 GN=TRA2B PE=1 SV=1 - [TRA2B_HUMAN]	0.0486	1	1	1	6327000	33.6	11.25		P38606	V-type proton ATPase catalytic subunit A OS=Homo sapiens OX=9606 GN=ATP6V1A PE=1 SV=2 - [VATA_HUMAN]	0.1426	6	6	7	11410000	68.3	5.52		P63208	S-phase kinase-associated protein 1 OS=Homo sapiens OX=9606 GN=SKP1 PE=1 SV=2 - [SKP1_HUMAN]	0.0736	1	1	1	525600	18.6	4.54		P61978	Heterogeneous nuclear ribonucleoprotein K OS=Homo sapiens OX=9606 GN=HNRNPK PE=1 SV=1 - [HNRPK_HUMAN]	0.2441	8	8	14	22290000	50.9	5.54
Q9UJS0	Calcium-binding mitochondrial carrier protein Aralar2 OS=Homo sapiens OX=9606 GN=SLC25A13 PE=1 SV=2 - [CMC2_HUMAN]	0.1126	6	6	6	11190000	74.1	8.62		P62081	40S ribosomal protein S7 OS=Homo sapiens OX=9606 GN=RPS7 PE=1 SV=1 - [RS7_HUMAN]	0.0619	1	1	1	43610000	22.1	10.1		P23246	Splicing factor, proline- and glutamine-rich OS=Homo sapiens OX=9606 GN=SFPQ PE=1 SV=2 - [SFPQ_HUMAN]	0.0552	2	2	2	6315000	76.1	9.44		O00217	NADH dehydrogenase [ubiquinone] iron-sulfur protein 8, mitochondrial OS=Homo sapiens OX=9606 GN=NDUFS8 PE=1 SV=1 - [NDUS8_HUMAN]	0.1095	2	2	2	1067000	23.7	6.34		P14678	Small nuclear ribonucleoprotein-associated proteins B and B' OS=Homo sapiens OX=9606 GN=SNRPB PE=1 SV=2 - [RSMB_HUMAN]	0.0958	2	2	2	5410000	24.6	11.19
P61254	60S ribosomal protein L26 OS=Homo sapiens OX=9606 GN=RPL26 PE=1 SV=1 - [RL26_HUMAN]	0.1034	2	2	2	3150000	17.2	10.55		P08754	Guanine nucleotide-binding protein G(i) subunit alpha OS=Homo sapiens OX=9606 GN=GNAI3 PE=1 SV=3 - [GNAI3_HUMAN]	0.0424	1	1	1		40.5	5.69		Q14651	Plastin-1 OS=Homo sapiens OX=9606 GN=PLS1 PE=1 SV=2 - [PLSI_HUMAN]	0.0334	1	1	1	877500	70.2	5.41		Q86VP6	Cullin-associated NEDD8-dissociated protein 1 OS=Homo sapiens OX=9606 GN=CAND1 PE=1 SV=2 - [CAND1_HUMAN]	0.0114	1	1	1	670300	136.3	5.78		Q96AE4	Far upstream element-binding protein 1 OS=Homo sapiens OX=9606 GN=FUBP1 PE=1 SV=3 - [FUBP1_HUMAN]	0.0342	2	2	2	5025000	67.5	7.61
Q99714	3-hydroxyacyl-CoA dehydrogenase type-2 OS=Homo sapiens OX=9606 GN=HSD17B10 PE=1 SV=3 - [HCD2_HUMAN]	0.1648	3	3	3	9013000	26.9	7.78		P61604	10 kDa heat shock protein, mitochondrial OS=Homo sapiens OX=9606 GN=HSPE1 PE=1 SV=2 - [CH10_HUMAN]	0.2549	2	2	2	78940000	10.9	8.92		P18085	ADP-ribosylation factor 4 OS=Homo sapiens OX=9606 GN=ARF4 PE=1 SV=3 - [ARF4_HUMAN]	0.2556	2	4	4	14720000	20.5	7.14		P25786	Proteasome subunit alpha type-1 OS=Homo sapiens OX=9606 GN=PSMA1 PE=1 SV=1 - [PSA1_HUMAN]	0.0456	1	1	1	2944000	29.5	6.61		Q00839	Heterogeneous nuclear ribonucleoprotein U OS=Homo sapiens OX=9606 GN=HNRNPU PE=1 SV=6 - [HNRPU_HUMAN]	0.0121	1	1	1	13640000	90.5	6
P61981	14-3-3 protein gamma OS=Homo sapiens OX=9606 GN=YWHAG PE=1 SV=2 - [1433G_HUMAN]	0.0972	1	2	3	15800000	28.3	4.89		P25789	Proteasome subunit alpha type-4 OS=Homo sapiens OX=9606 GN=PSMA4 PE=1 SV=1 - [PSA4_HUMAN]	0.0383	1	1	1	9701000	29.5	7.72		Q9BS26	Endoplasmic reticulum resident protein 44 OS=Homo sapiens OX=9606 GN=ERP44 PE=1 SV=1 - [ERP44_HUMAN]	0.0246	1	1	1	13180000	46.9	5.26		P63010	AP-2 complex subunit beta OS=Homo sapiens OX=9606 GN=AP2B1 PE=1 SV=1 - [AP2B1_HUMAN]	0.0139	1	1	1	1024000	104.5	5.38		Q9GZM7	Tubulointerstitial nephritis antigen-like OS=Homo sapiens OX=9606 GN=TINAGL1 PE=1 SV=1 - [TINAL_HUMAN]	0.0343	1	1	1	2078000	52.4	6.99
P21291	Cysteine and glycine-rich protein 1 OS=Homo sapiens OX=9606 GN=CSRP1 PE=1 SV=3 - [CSRP1_HUMAN]	0.0777	1	1	1	2512000	20.6	8.57		Q9UBR2	Cathepsin Z OS=Homo sapiens OX=9606 GN=CTSZ PE=1 SV=1 - [CATZ_HUMAN]	0.0726	2	2	3	10370000	33.8	7.11		Q9Y3I0	tRNA-splicing ligase RtcB homolog OS=Homo sapiens OX=9606 GN=RTCB PE=1 SV=1 - [RTCB_HUMAN]	0.0653	3	3	3	2479000	55.2	7.23		P26368	Splicing factor U2AF 65 kDa subunit OS=Homo sapiens OX=9606 GN=U2AF2 PE=1 SV=4 - [U2AF2_HUMAN]	0.0884	1	1	2		53.5	9.09		O43390	Heterogeneous nuclear ribonucleoprotein R OS=Homo sapiens OX=9606 GN=HNRNPR PE=1 SV=1 - [HNRPR_HUMAN]	0.0569	3	3	3	7338000	70.9	8.13
P61026	Ras-related protein Rab-10 OS=Homo sapiens OX=9606 GN=RAB10 PE=1 SV=1 - [RAB10_HUMAN]	0.11	2	2	2	15060000	22.5	8.38		O95168	NADH dehydrogenase [ubiquinone] 1 beta subcomplex subunit 4 OS=Homo sapiens OX=9606 GN=NDUFB4 PE=1 SV=3 - [NDUB4_HUMAN]	0.2248	2	2	2	9412000	15.2	9.85		P62280	40S ribosomal protein S11 OS=Homo sapiens OX=9606 GN=RPS11 PE=1 SV=3 - [RS11_HUMAN]	0.0633	1	1	1	5552000	18.4	10.3		P51991	Heterogeneous nuclear ribonucleoprotein A3 OS=Homo sapiens OX=9606 GN=HNRNPA3 PE=1 SV=2 - [ROA3_HUMAN]	0.1085	3	3	5	11300000	39.6	9.01		P67809	Nuclease-sensitive element-binding protein 1 OS=Homo sapiens OX=9606 GN=YBX1 PE=1 SV=3 - [YBOX1_HUMAN]	0.2994	5	5	5	9548000	35.9	9.88
P60660	Myosin light polypeptide 6 OS=Homo sapiens OX=9606 GN=MYL6 PE=1 SV=2 - [MYL6_HUMAN]	0.0861	1	1	1	9468000	16.9	4.65		Q9UI09	NADH dehydrogenase [ubiquinone] 1 alpha subcomplex subunit 12 OS=Homo sapiens OX=9606 GN=NDUFA12 PE=1 SV=1 - [NDUAC_HUMAN]	0.1172	1	1	2	7655000	17.1	9.63		Q9H0U4	Ras-related protein Rab-1B OS=Homo sapiens OX=9606 GN=RAB1B PE=1 SV=1 - [RAB1B_HUMAN]	0.1493	2	2	2	15180000	22.2	5.73		P31930	Cytochrome b-c1 complex subunit 1, mitochondrial OS=Homo sapiens OX=9606 GN=UQCRC1 PE=1 SV=3 - [QCR1_HUMAN]	0.0938	3	3	3	3548000	52.6	6.37		O75367	Core histone macro-H2A.1 OS=Homo sapiens OX=9606 GN=H2AFY PE=1 SV=4 - [H2AY_HUMAN]	0.0538	1	1	1	7146000	39.6	9.79
P60866	40S ribosomal protein S20 OS=Homo sapiens OX=9606 GN=RPS20 PE=1 SV=1 - [RS20_HUMAN]	0.0924	1	1	1	3945000	13.4	9.94		P23396	40S ribosomal protein S3 OS=Homo sapiens OX=9606 GN=RPS3 PE=1 SV=2 - [RS3_HUMAN]	0.2016	4	4	4	36690000	26.7	9.66		Q9UJS0	Calcium-binding mitochondrial carrier protein Aralar2 OS=Homo sapiens OX=9606 GN=SLC25A13 PE=1 SV=2 - [CMC2_HUMAN]	0.12	5	5	5	9012000	74.1	8.62		P62306	Small nuclear ribonucleoprotein F OS=Homo sapiens OX=9606 GN=SNRPF PE=1 SV=1 - [RUXF_HUMAN]	0.1512	1	1	1		9.7	4.67		P62826	GTP-binding nuclear protein Ran OS=Homo sapiens OX=9606 GN=RAN PE=1 SV=3 - [RAN_HUMAN]	0.0833	1	1	1	4138000	24.4	7.49
P09960	Leukotriene A-4 hydrolase OS=Homo sapiens OX=9606 GN=LTA4H PE=1 SV=2 - [LKHA4_HUMAN]	0.0507	2	2	2		69.2	6.18		P17174	Aspartate aminotransferase, cytoplasmic OS=Homo sapiens OX=9606 GN=GOT1 PE=1 SV=3 - [AATC_HUMAN]	0.1356	4	4	4	16640000	46.2	7.01		P61254	60S ribosomal protein L26 OS=Homo sapiens OX=9606 GN=RPL26 PE=1 SV=1 - [RL26_HUMAN]	0.0483	1	1	1	8284000	17.2	10.55		P49721	Proteasome subunit beta type-2 OS=Homo sapiens OX=9606 GN=PSMB2 PE=1 SV=1 - [PSB2_HUMAN]	0.0498	1	1	1	528800	22.8	7.02		Q9NTK5	Obg-like ATPase 1 OS=Homo sapiens OX=9606 GN=OLA1 PE=1 SV=2 - [OLA1_HUMAN]	0.0379	1	1	1		44.7	7.81
P62995	Transformer-2 protein homolog beta OS=Homo sapiens OX=9606 GN=TRA2B PE=1 SV=1 - [TRA2B_HUMAN]	0.0556	1	1	1	2290000	33.6	11.25		P21796	Voltage-dependent anion-selective channel protein 1 OS=Homo sapiens OX=9606 GN=VDAC1 PE=1 SV=2 - [VDAC1_HUMAN]	0.2297	4	4	7	24770000	30.8	8.54		Q99714	3-hydroxyacyl-CoA dehydrogenase type-2 OS=Homo sapiens OX=9606 GN=HSD17B10 PE=1 SV=3 - [HCD2_HUMAN]	0.2835	4	4	6	12660000	26.9	7.78		P61978	Heterogeneous nuclear ribonucleoprotein K OS=Homo sapiens OX=9606 GN=HNRNPK PE=1 SV=1 - [HNRPK_HUMAN]	0.2916	9	9	12	18620000	50.9	5.54		P51149	Ras-related protein Rab-7a OS=Homo sapiens OX=9606 GN=RAB7A PE=1 SV=1 - [RAB7A_HUMAN]	0.1787	3	3	3	6721000	23.5	6.7
Q00534	Cyclin-dependent kinase 6 OS=Homo sapiens OX=9606 GN=CDK6 PE=1 SV=1 - [CDK6_HUMAN]	0.0276	1	1	1		36.9	6.46		P07737	Profilin-1 OS=Homo sapiens OX=9606 GN=PFN1 PE=1 SV=2 - [PROF1_HUMAN]	0.2143	2	2	4	45800000	15	8.27		P61981	14-3-3 protein gamma OS=Homo sapiens OX=9606 GN=YWHAG PE=1 SV=2 - [1433G_HUMAN]	0.1741	2	3	3	15590000	28.3	4.89		P14678	Small nuclear ribonucleoprotein-associated proteins B and B' OS=Homo sapiens OX=9606 GN=SNRPB PE=1 SV=2 - [RSMB_HUMAN]	0.0958	2	2	3	5937000	24.6	11.19		P24752	Acetyl-CoA acetyltransferase, mitochondrial OS=Homo sapiens OX=9606 GN=ACAT1 PE=1 SV=1 - [THIL_HUMAN]	0.3091	10	10	11	47330000	45.2	8.85
P08754	Guanine nucleotide-binding protein G(i) subunit alpha OS=Homo sapiens OX=9606 GN=GNAI3 PE=1 SV=3 - [GNAI3_HUMAN]	0.1215	2	3	3	6502000	40.5	5.69		Q9UBS4	DnaJ homolog subfamily B member 11 OS=Homo sapiens OX=9606 GN=DNAJB11 PE=1 SV=1 - [DJB11_HUMAN]	0.0307	1	1	1		40.5	6.18		P21291	Cysteine and glycine-rich protein 1 OS=Homo sapiens OX=9606 GN=CSRP1 PE=1 SV=3 - [CSRP1_HUMAN]	0.0777	1	1	1	2901000	20.6	8.57		Q7L523	Ras-related GTP-binding protein A OS=Homo sapiens OX=9606 GN=RRAGA PE=1 SV=1 - [RRAGA_HUMAN]	0.0511	1	1	1		36.5	7.72		P22087	rRNA 2'-O-methyltransferase fibrillarin OS=Homo sapiens OX=9606 GN=FBL PE=1 SV=2 - [FBRL_HUMAN]	0.0436	1	1	1	800300	33.8	10.18
P61604	10 kDa heat shock protein, mitochondrial OS=Homo sapiens OX=9606 GN=HSPE1 PE=1 SV=2 - [CH10_HUMAN]	0.2549	2	2	2	54330000	10.9	8.92		P27348	14-3-3 protein theta OS=Homo sapiens OX=9606 GN=YWHAQ PE=1 SV=1 - [1433T_HUMAN]	0.1184	1	2	3	33560000	27.7	4.78		P60660	Myosin light polypeptide 6 OS=Homo sapiens OX=9606 GN=MYL6 PE=1 SV=2 - [MYL6_HUMAN]	0.0861	1	1	1	10370000	16.9	4.65		Q00839	Heterogeneous nuclear ribonucleoprotein U OS=Homo sapiens OX=9606 GN=HNRNPU PE=1 SV=6 - [HNRPU_HUMAN]	0.0485	3	3	3	8537000	90.5	6		Q9UHQ9	NADH-cytochrome b5 reductase 1 OS=Homo sapiens OX=9606 GN=CYB5R1 PE=1 SV=1 - [NB5R1_HUMAN]	0.0361	1	1	1	597800	34.1	9.38
Q9Y3D6	Mitochondrial fission 1 protein OS=Homo sapiens OX=9606 GN=FIS1 PE=1 SV=2 - [FIS1_HUMAN]	0.0855	1	1	1	416100	16.9	8.79		P61247	40S ribosomal protein S3a OS=Homo sapiens OX=9606 GN=RPS3A PE=1 SV=2 - [RS3A_HUMAN]	0.0985	2	2	3	2127000	29.9	9.73		P60866	40S ribosomal protein S20 OS=Homo sapiens OX=9606 GN=RPS20 PE=1 SV=1 - [RS20_HUMAN]	0.0924	1	1	1	4785000	13.4	9.94		Q9GZM7	Tubulointerstitial nephritis antigen-like OS=Homo sapiens OX=9606 GN=TINAGL1 PE=1 SV=1 - [TINAL_HUMAN]	0.0621	2	2	2	1140000	52.4	6.99		Q13131	5'-AMP-activated protein kinase catalytic subunit alpha-1 OS=Homo sapiens OX=9606 GN=PRKAA1 PE=1 SV=4 - [AAPK1_HUMAN]	0.0197	1	1	1		64	8.12
Q9UBR2	Cathepsin Z OS=Homo sapiens OX=9606 GN=CTSZ PE=1 SV=1 - [CATZ_HUMAN]	0.1056	3	3	4	1861000	33.8	7.11		P11177	Pyruvate dehydrogenase E1 component subunit beta, mitochondrial OS=Homo sapiens OX=9606 GN=PDHB PE=1 SV=3 - [ODPB_HUMAN]	0.1253	3	3	4	15390000	39.2	6.65		P14866	Heterogeneous nuclear ribonucleoprotein L OS=Homo sapiens OX=9606 GN=HNRNPL PE=1 SV=2 - [HNRPL_HUMAN]	0.0306	1	1	1	1729000	64.1	8.22		P67809	Nuclease-sensitive element-binding protein 1 OS=Homo sapiens OX=9606 GN=YBX1 PE=1 SV=3 - [YBOX1_HUMAN]	0.1821	2	3	5	4052000	35.9	9.88		P68366	Tubulin alpha-4A chain OS=Homo sapiens OX=9606 GN=TUBA4A PE=1 SV=1 - [TBA4A_HUMAN]	0.3326	3	10	21	146100000	49.9	5.06
O95168	NADH dehydrogenase [ubiquinone] 1 beta subcomplex subunit 4 OS=Homo sapiens OX=9606 GN=NDUFB4 PE=1 SV=3 - [NDUB4_HUMAN]	0.3023	3	3	4	7428000	15.2	9.85		P61803	Dolichyl-diphosphooligosaccharide--protein glycosyltransferase subunit DAD1 OS=Homo sapiens OX=9606 GN=DAD1 PE=1 SV=3 - [DAD1_HUMAN]	0.1062	1	1	1	4289000	12.5	7.08		O43181	NADH dehydrogenase [ubiquinone] iron-sulfur protein 4, mitochondrial OS=Homo sapiens OX=9606 GN=NDUFS4 PE=1 SV=1 - [NDUS4_HUMAN]	0.0857	1	1	1		20.1	10.3		O75367	Core histone macro-H2A.1 OS=Homo sapiens OX=9606 GN=H2AFY PE=1 SV=4 - [H2AY_HUMAN]	0.1505	4	4	4	5146000	39.6	9.79		P48047	ATP synthase subunit O, mitochondrial OS=Homo sapiens OX=9606 GN=ATP5PO PE=1 SV=1 - [ATPO_HUMAN]	0.1737	3	3	3	19280000	23.3	9.96
P23396	40S ribosomal protein S3 OS=Homo sapiens OX=9606 GN=RPS3 PE=1 SV=2 - [RS3_HUMAN]	0.251	5	5	7	18290000	26.7	9.66		P01040	Cystatin-A OS=Homo sapiens OX=9606 GN=CSTA PE=1 SV=1 - [CYTA_HUMAN]	0.1224	1	1	1		11	5.5		P62081	40S ribosomal protein S7 OS=Homo sapiens OX=9606 GN=RPS7 PE=1 SV=1 - [RS7_HUMAN]	0.0619	1	1	1	26760000	22.1	10.1		P62826	GTP-binding nuclear protein Ran OS=Homo sapiens OX=9606 GN=RAN PE=1 SV=3 - [RAN_HUMAN]	0.0648	1	1	1	2349000	24.4	7.49		P38606	V-type proton ATPase catalytic subunit A OS=Homo sapiens OX=9606 GN=ATP6V1A PE=1 SV=2 - [VATA_HUMAN]	0.1637	7	7	8	6394000	68.3	5.52
P04899	Guanine nucleotide-binding protein G(i) subunit alpha-2 OS=Homo sapiens OX=9606 GN=GNAI2 PE=1 SV=3 - [GNAI2_HUMAN]	0.0732	1	2	2	8602000	40.4	5.54		Q9NUJ1	Mycophenolic acid acyl-glucuronide esterase, mitochondrial OS=Homo sapiens OX=9606 GN=ABHD10 PE=1 SV=1 - [ABHDA_HUMAN]	0.0556	1	1	1	3456000	33.9	8.57		P08754	Guanine nucleotide-binding protein G(i) subunit alpha OS=Homo sapiens OX=9606 GN=GNAI3 PE=1 SV=3 - [GNAI3_HUMAN]	0.0734	1	2	2	4159000	40.5	5.69		Q9NTK5	Obg-like ATPase 1 OS=Homo sapiens OX=9606 GN=OLA1 PE=1 SV=2 - [OLA1_HUMAN]	0.0379	1	1	1		44.7	7.81		P23246	Splicing factor, proline- and glutamine-rich OS=Homo sapiens OX=9606 GN=SFPQ PE=1 SV=2 - [SFPQ_HUMAN]	0.0877	3	4	4	2246000	76.1	9.44
P17174	Aspartate aminotransferase, cytoplasmic OS=Homo sapiens OX=9606 GN=GOT1 PE=1 SV=3 - [AATC_HUMAN]	0.1283	4	4	4	12370000	46.2	7.01		P46783	40S ribosomal protein S10 OS=Homo sapiens OX=9606 GN=RPS10 PE=1 SV=1 - [RS10_HUMAN]	0.0909	1	1	1	6392000	18.9	10.15		P61604	10 kDa heat shock protein, mitochondrial OS=Homo sapiens OX=9606 GN=HSPE1 PE=1 SV=2 - [CH10_HUMAN]	0.2549	2	2	2	59220000	10.9	8.92		P51149	Ras-related protein Rab-7a OS=Homo sapiens OX=9606 GN=RAB7A PE=1 SV=1 - [RAB7A_HUMAN]	0.2464	4	4	4	3086000	23.5	6.7		P18085	ADP-ribosylation factor 4 OS=Homo sapiens OX=9606 GN=ARF4 PE=1 SV=3 - [ARF4_HUMAN]	0.4389	3	6	7	16200000	20.5	7.14
P21796	Voltage-dependent anion-selective channel protein 1 OS=Homo sapiens OX=9606 GN=VDAC1 PE=1 SV=2 - [VDAC1_HUMAN]	0.3286	6	6	9	13580000	30.8	8.54		P17844	Probable ATP-dependent RNA helicase DDX5 OS=Homo sapiens OX=9606 GN=DDX5 PE=1 SV=1 - [DDX5_HUMAN]	0.0195	1	1	1	18940000	69.1	8.92		Q9UBR2	Cathepsin Z OS=Homo sapiens OX=9606 GN=CTSZ PE=1 SV=1 - [CATZ_HUMAN]	0.0726	2	2	3	8225000	33.8	7.11		P24752	Acetyl-CoA acetyltransferase, mitochondrial OS=Homo sapiens OX=9606 GN=ACAT1 PE=1 SV=1 - [THIL_HUMAN]	0.1874	6	6	7	16170000	45.2	8.85		Q9Y3I0	tRNA-splicing ligase RtcB homolog OS=Homo sapiens OX=9606 GN=RTCB PE=1 SV=1 - [RTCB_HUMAN]	0.0218	1	1	1	1057000	55.2	7.23
P07737	Profilin-1 OS=Homo sapiens OX=9606 GN=PFN1 PE=1 SV=2 - [PROF1_HUMAN]	0.2143	2	2	3	28130000	15	8.27		Q9UJZ1	Stomatin-like protein 2, mitochondrial OS=Homo sapiens OX=9606 GN=STOML2 PE=1 SV=1 - [STML2_HUMAN]	0.1826	4	4	4	4698000	38.5	7.39		O95168	NADH dehydrogenase [ubiquinone] 1 beta subcomplex subunit 4 OS=Homo sapiens OX=9606 GN=NDUFB4 PE=1 SV=3 - [NDUB4_HUMAN]	0.2171	2	2	2	9236000	15.2	9.85		Q9H1C7	Cysteine-rich and transmembrane domain-containing protein 1 OS=Homo sapiens OX=9606 GN=CYSTM1 PE=1 SV=1 - [CYTM1_HUMAN]	0.1031	1	1	1	413300	10.6	4.32		Q9UJS0	Calcium-binding mitochondrial carrier protein Aralar2 OS=Homo sapiens OX=9606 GN=SLC25A13 PE=1 SV=2 - [CMC2_HUMAN]	0.0178	1	1	1	6743000	74.1	8.62
Q9NZB2	Constitutive coactivator of PPAR-gamma-like protein 1 OS=Homo sapiens OX=9606 GN=FAM120A PE=1 SV=2 - [F120A_HUMAN]	0.0116	1	1	1		121.8	8.88		O75494	Serine/arginine-rich splicing factor 10 OS=Homo sapiens OX=9606 GN=SRSF10 PE=1 SV=1 - [SRS10_HUMAN]	0.0611	1	1	1	1837000	31.3	11.27		Q9UI09	NADH dehydrogenase [ubiquinone] 1 alpha subcomplex subunit 12 OS=Homo sapiens OX=9606 GN=NDUFA12 PE=1 SV=1 - [NDUAC_HUMAN]	0.1172	1	1	1	5777000	17.1	9.63		Q9UHQ9	NADH-cytochrome b5 reductase 1 OS=Homo sapiens OX=9606 GN=CYB5R1 PE=1 SV=1 - [NB5R1_HUMAN]	0.0262	1	1	1	1453000	34.1	9.38		Q99714	3-hydroxyacyl-CoA dehydrogenase type-2 OS=Homo sapiens OX=9606 GN=HSD17B10 PE=1 SV=3 - [HCD2_HUMAN]	0.3295	4	4	6	6601000	26.9	7.78
P61247	40S ribosomal protein S3a OS=Homo sapiens OX=9606 GN=RPS3A PE=1 SV=2 - [RS3A_HUMAN]	0.0985	2	2	2	5791000	29.9	9.73		P28838	Cytosol aminopeptidase OS=Homo sapiens OX=9606 GN=LAP3 PE=1 SV=3 - [AMPL_HUMAN]	0.0597	3	3	3	13580000	56.1	7.93		P23396	40S ribosomal protein S3 OS=Homo sapiens OX=9606 GN=RPS3 PE=1 SV=2 - [RS3_HUMAN]	0.0905	2	2	3	17770000	26.7	9.66		P50502	Hsc70-interacting protein OS=Homo sapiens OX=9606 GN=ST13 PE=1 SV=2 - [F10A1_HUMAN]	0.0705	2	2	2	1508000	41.3	5.27		P61981	14-3-3 protein gamma OS=Homo sapiens OX=9606 GN=YWHAG PE=1 SV=2 - [1433G_HUMAN]	0.1255	1	3	3	20650000	28.3	4.89
P11177	Pyruvate dehydrogenase E1 component subunit beta, mitochondrial OS=Homo sapiens OX=9606 GN=PDHB PE=1 SV=3 - [ODPB_HUMAN]	0.1253	3	3	3	3867000	39.2	6.65		Q15019	Septin-2 OS=Homo sapiens OX=9606 GN=SEPTIN2 PE=1 SV=1 - [SEPT2_HUMAN]	0.0332	1	1	1	9067000	41.5	6.6		P17174	Aspartate aminotransferase, cytoplasmic OS=Homo sapiens OX=9606 GN=GOT1 PE=1 SV=3 - [AATC_HUMAN]	0.109	4	4	4	12010000	46.2	7.01		P68366	Tubulin alpha-4A chain OS=Homo sapiens OX=9606 GN=TUBA4A PE=1 SV=1 - [TBA4A_HUMAN]	0.2589	2	8	15	60430000	49.9	5.06		P08708	40S ribosomal protein S17 OS=Homo sapiens OX=9606 GN=RPS17 PE=1 SV=2 - [RS17_HUMAN]	0.237	2	2	2	9313000	15.5	9.85
P01040	Cystatin-A OS=Homo sapiens OX=9606 GN=CSTA PE=1 SV=1 - [CYTA_HUMAN]	0.0714	1	1	1	357100	11	5.5		P35580	Myosin-10 OS=Homo sapiens OX=9606 GN=MYH10 PE=1 SV=3 - [MYH10_HUMAN]	0.0086	1	1	1		228.9	5.54		P21796	Voltage-dependent anion-selective channel protein 1 OS=Homo sapiens OX=9606 GN=VDAC1 PE=1 SV=2 - [VDAC1_HUMAN]	0.371	7	7	10	26060000	30.8	8.54		Q13200	26S proteasome non-ATPase regulatory subunit 2 OS=Homo sapiens OX=9606 GN=PSMD2 PE=1 SV=3 - [PSMD2_HUMAN]	0.0242	1	1	1	716500	100.1	5.2		P61026	Ras-related protein Rab-10 OS=Homo sapiens OX=9606 GN=RAB10 PE=1 SV=1 - [RAB10_HUMAN]	0.225	3	4	4	9333000	22.5	8.38
Q9NUJ1	Mycophenolic acid acyl-glucuronide esterase, mitochondrial OS=Homo sapiens OX=9606 GN=ABHD10 PE=1 SV=1 - [ABHDA_HUMAN]	0.1438	3	3	3	9947000	33.9	8.57		Q07507	Dermatopontin OS=Homo sapiens OX=9606 GN=DPT PE=1 SV=2 - [DERM_HUMAN]	0.0398	1	1	1	26780000	24	4.82		P07737	Profilin-1 OS=Homo sapiens OX=9606 GN=PFN1 PE=1 SV=2 - [PROF1_HUMAN]	0.2143	2	2	3	34200000	15	8.27		P48047	ATP synthase subunit O, mitochondrial OS=Homo sapiens OX=9606 GN=ATP5PO PE=1 SV=1 - [ATPO_HUMAN]	0.1127	2	2	3	8044000	23.3	9.96		P60660	Myosin light polypeptide 6 OS=Homo sapiens OX=9606 GN=MYL6 PE=1 SV=2 - [MYL6_HUMAN]	0.2914	4	4	5	6469000	16.9	4.65
P46783	40S ribosomal protein S10 OS=Homo sapiens OX=9606 GN=RPS10 PE=1 SV=1 - [RS10_HUMAN]	0.0545	1	1	1	13510000	18.9	10.15		O43707	Alpha-actinin-4 OS=Homo sapiens OX=9606 GN=ACTN4 PE=1 SV=2 - [ACTN4_HUMAN]	0.1559	6	10	11	38900000	104.8	5.44		P42766	60S ribosomal protein L35 OS=Homo sapiens OX=9606 GN=RPL35 PE=1 SV=2 - [RL35_HUMAN]	0.0813	1	1	1	2191000	14.5	11.05		P38606	V-type proton ATPase catalytic subunit A OS=Homo sapiens OX=9606 GN=ATP6V1A PE=1 SV=2 - [VATA_HUMAN]	0.1734	7	7	8	3654000	68.3	5.52		P60866	40S ribosomal protein S20 OS=Homo sapiens OX=9606 GN=RPS20 PE=1 SV=1 - [RS20_HUMAN]	0.1933	2	2	2	9500000	13.4	9.94
Q9UJZ1	Stomatin-like protein 2, mitochondrial OS=Homo sapiens OX=9606 GN=STOML2 PE=1 SV=1 - [STML2_HUMAN]	0.0899	2	2	2		38.5	7.39		P62330	ADP-ribosylation factor 6 OS=Homo sapiens OX=9606 GN=ARF6 PE=1 SV=2 - [ARF6_HUMAN]	0.0571	1	1	1	2990000	20.1	8.95		P27348	14-3-3 protein theta OS=Homo sapiens OX=9606 GN=YWHAQ PE=1 SV=1 - [1433T_HUMAN]	0.098	1	2	2	15890000	27.7	4.78		P23246	Splicing factor, proline- and glutamine-rich OS=Homo sapiens OX=9606 GN=SFPQ PE=1 SV=2 - [SFPQ_HUMAN]	0.0934	4	4	4	2456000	76.1	9.44		P14866	Heterogeneous nuclear ribonucleoprotein L OS=Homo sapiens OX=9606 GN=HNRNPL PE=1 SV=2 - [HNRPL_HUMAN]	0.0306	1	1	2	2489000	64.1	8.22
P28838	Cytosol aminopeptidase OS=Homo sapiens OX=9606 GN=LAP3 PE=1 SV=3 - [AMPL_HUMAN]	0.0366	2	2	2	9992000	56.1	7.93		Q9Y3U8	60S ribosomal protein L36 OS=Homo sapiens OX=9606 GN=RPL36 PE=1 SV=3 - [RL36_HUMAN]	0.1048	1	1	1	4421000	12.2	11.59		P61247	40S ribosomal protein S3a OS=Homo sapiens OX=9606 GN=RPS3A PE=1 SV=2 - [RS3A_HUMAN]	0.0644	1	1	1		29.9	9.73		P18085	ADP-ribosylation factor 4 OS=Homo sapiens OX=9606 GN=ARF4 PE=1 SV=3 - [ARF4_HUMAN]	0.2556	2	4	4	7185000	20.5	7.14		P09960	Leukotriene A-4 hydrolase OS=Homo sapiens OX=9606 GN=LTA4H PE=1 SV=2 - [LKHA4_HUMAN]	0.0213	1	1	1	1877000	69.2	6.18
P35580	Myosin-10 OS=Homo sapiens OX=9606 GN=MYH10 PE=1 SV=3 - [MYH10_HUMAN]	0.0628	6	8	10	4917000	228.9	5.54		P25788	Proteasome subunit alpha type-3 OS=Homo sapiens OX=9606 GN=PSMA3 PE=1 SV=2 - [PSA3_HUMAN]	0.0471	1	1	1	1111000	28.4	5.33		P11177	Pyruvate dehydrogenase E1 component subunit beta, mitochondrial OS=Homo sapiens OX=9606 GN=PDHB PE=1 SV=3 - [ODPB_HUMAN]	0.0808	2	2	2	5753000	39.2	6.65		Q9Y3I0	tRNA-splicing ligase RtcB homolog OS=Homo sapiens OX=9606 GN=RTCB PE=1 SV=1 - [RTCB_HUMAN]	0.0218	1	1	1	640100	55.2	7.23		P62995	Transformer-2 protein homolog beta OS=Homo sapiens OX=9606 GN=TRA2B PE=1 SV=1 - [TRA2B_HUMAN]	0.1042	2	2	2	4417000	33.6	11.25
Q07507	Dermatopontin OS=Homo sapiens OX=9606 GN=DPT PE=1 SV=2 - [DERM_HUMAN]	0.0398	1	1	1	15040000	24	4.82		P30050	60S ribosomal protein L12 OS=Homo sapiens OX=9606 GN=RPL12 PE=1 SV=1 - [RL12_HUMAN]	0.097	1	1	1		17.8	9.42		Q15631	Translin OS=Homo sapiens OX=9606 GN=TSN PE=1 SV=1 - [TSN_HUMAN]	0.0439	1	1	1		26.2	6.44		Q9Y383	Putative RNA-binding protein Luc7-like 2 OS=Homo sapiens OX=9606 GN=LUC7L2 PE=1 SV=2 - [LC7L2_HUMAN]	0.0383	1	1	1	177500	46.5	10.01		P63027	Vesicle-associated membrane protein 2 OS=Homo sapiens OX=9606 GN=VAMP2 PE=1 SV=3 - [VAMP2_HUMAN]	0.2845	2	2	2	1537000	12.7	8.13
Q9P035	Very-long-chain (3R)-3-hydroxyacyl-CoA dehydratase 3 OS=Homo sapiens OX=9606 GN=HACD3 PE=1 SV=2 - [HACD3_HUMAN]	0.0387	1	1	1		43.1	8.94		P23526	Adenosylhomocysteinase OS=Homo sapiens OX=9606 GN=AHCY PE=1 SV=4 - [SAHH_HUMAN]	0.1528	6	6	6	21540000	47.7	6.34		P61803	Dolichyl-diphosphooligosaccharide--protein glycosyltransferase subunit DAD1 OS=Homo sapiens OX=9606 GN=DAD1 PE=1 SV=3 - [DAD1_HUMAN]	0.1062	1	1	1	3212000	12.5	7.08		Q9UJS0	Calcium-binding mitochondrial carrier protein Aralar2 OS=Homo sapiens OX=9606 GN=SLC25A13 PE=1 SV=2 - [CMC2_HUMAN]	0.0356	2	2	2	2847000	74.1	8.62		P62081	40S ribosomal protein S7 OS=Homo sapiens OX=9606 GN=RPS7 PE=1 SV=1 - [RS7_HUMAN]	0.0567	1	1	1	19500000	22.1	10.1
P62841	40S ribosomal protein S15 OS=Homo sapiens OX=9606 GN=RPS15 PE=1 SV=2 - [RS15_HUMAN]	0.1517	1	1	1	669400	17	10.39		O94925	Glutaminase kidney isoform, mitochondrial OS=Homo sapiens OX=9606 GN=GLS PE=1 SV=1 - [GLSK_HUMAN]	0.0478	2	2	2	6044000	73.4	7.77		P01040	Cystatin-A OS=Homo sapiens OX=9606 GN=CSTA PE=1 SV=1 - [CYTA_HUMAN]	0.1837	1	1	1	5427000	11	5.5		Q99714	3-hydroxyacyl-CoA dehydrogenase type-2 OS=Homo sapiens OX=9606 GN=HSD17B10 PE=1 SV=3 - [HCD2_HUMAN]	0.1877	3	3	5	5042000	26.9	7.78		P08754	Guanine nucleotide-binding protein G(i) subunit alpha OS=Homo sapiens OX=9606 GN=GNAI3 PE=1 SV=3 - [GNAI3_HUMAN]	0.1073	1	3	3	5028000	40.5	5.69
O43707	Alpha-actinin-4 OS=Homo sapiens OX=9606 GN=ACTN4 PE=1 SV=2 - [ACTN4_HUMAN]	0.1537	11	11	11	25410000	104.8	5.44		Q15582	Transforming growth factor-beta-induced protein ig-h3 OS=Homo sapiens OX=9606 GN=TGFBI PE=1 SV=1 - [BGH3_HUMAN]	0.0337	1	1	1	3060000	74.6	7.71		Q9NUJ1	Mycophenolic acid acyl-glucuronide esterase, mitochondrial OS=Homo sapiens OX=9606 GN=ABHD10 PE=1 SV=1 - [ABHDA_HUMAN]	0.0556	1	1	1		33.9	8.57		P61981	14-3-3 protein gamma OS=Homo sapiens OX=9606 GN=YWHAG PE=1 SV=2 - [1433G_HUMAN]	0.1255	1	3	4	8984000	28.3	4.89		P61604	10 kDa heat shock protein, mitochondrial OS=Homo sapiens OX=9606 GN=HSPE1 PE=1 SV=2 - [CH10_HUMAN]	0.2353	2	2	2	21890000	10.9	8.92
P11233	Ras-related protein Ral-A OS=Homo sapiens OX=9606 GN=RALA PE=1 SV=1 - [RALA_HUMAN]	0.0534	1	1	1	483900	23.6	7.11		P04181	Ornithine aminotransferase, mitochondrial OS=Homo sapiens OX=9606 GN=OAT PE=1 SV=1 - [OAT_HUMAN]	0.1002	3	3	3	29570000	48.5	7.03		P46783	40S ribosomal protein S10 OS=Homo sapiens OX=9606 GN=RPS10 PE=1 SV=1 - [RS10_HUMAN]	0.0909	1	1	1		18.9	10.15		P21291	Cysteine and glycine-rich protein 1 OS=Homo sapiens OX=9606 GN=CSRP1 PE=1 SV=3 - [CSRP1_HUMAN]	0.0777	1	1	1		20.6	8.57		P25789	Proteasome subunit alpha type-4 OS=Homo sapiens OX=9606 GN=PSMA4 PE=1 SV=1 - [PSA4_HUMAN]	0.0383	1	1	1	5218000	29.5	7.72
P30050	60S ribosomal protein L12 OS=Homo sapiens OX=9606 GN=RPL12 PE=1 SV=1 - [RL12_HUMAN]	0.097	1	1	1	5151000	17.8	9.42		Q96CN7	Isochorismatase domain-containing protein 1 OS=Homo sapiens OX=9606 GN=ISOC1 PE=1 SV=3 - [ISOC1_HUMAN]	0.0503	1	1	1	2544000	32.2	7.39		Q9UJZ1	Stomatin-like protein 2, mitochondrial OS=Homo sapiens OX=9606 GN=STOML2 PE=1 SV=1 - [STML2_HUMAN]	0.0421	1	1	1	8044000	38.5	7.39		P08708	40S ribosomal protein S17 OS=Homo sapiens OX=9606 GN=RPS17 PE=1 SV=2 - [RS17_HUMAN]	0.163	1	1	1	1917000	15.5	9.85		Q9Y3D6	Mitochondrial fission 1 protein OS=Homo sapiens OX=9606 GN=FIS1 PE=1 SV=2 - [FIS1_HUMAN]	0.0855	1	1	1	535500	16.9	8.79
P23526	Adenosylhomocysteinase OS=Homo sapiens OX=9606 GN=AHCY PE=1 SV=4 - [SAHH_HUMAN]	0.1343	5	5	6	15470000	47.7	6.34		O60701	UDP-glucose 6-dehydrogenase OS=Homo sapiens OX=9606 GN=UGDH PE=1 SV=1 - [UGDH_HUMAN]	0.0263	1	1	1	1776000	55	7.12		O75494	Serine/arginine-rich splicing factor 10 OS=Homo sapiens OX=9606 GN=SRSF10 PE=1 SV=1 - [SRS10_HUMAN]	0.0611	1	1	1	3207000	31.3	11.27		P61026	Ras-related protein Rab-10 OS=Homo sapiens OX=9606 GN=RAB10 PE=1 SV=1 - [RAB10_HUMAN]	0.11	2	2	3	5205000	22.5	8.38		Q9UBR2	Cathepsin Z OS=Homo sapiens OX=9606 GN=CTSZ PE=1 SV=1 - [CATZ_HUMAN]	0.0396	1	1	1	4743000	33.8	7.11
O94925	Glutaminase kidney isoform, mitochondrial OS=Homo sapiens OX=9606 GN=GLS PE=1 SV=1 - [GLSK_HUMAN]	0.0269	1	1	1		73.4	7.77		P31943	Heterogeneous nuclear ribonucleoprotein H OS=Homo sapiens OX=9606 GN=HNRNPH1 PE=1 SV=4 - [HNRH1_HUMAN]	0.0379	1	1	1	30240000	49.2	6.3		Q8WXF1	Paraspeckle component 1 OS=Homo sapiens OX=9606 GN=PSPC1 PE=1 SV=1 - [PSPC1_HUMAN]	0.0306	1	1	1		58.7	6.67		P60660	Myosin light polypeptide 6 OS=Homo sapiens OX=9606 GN=MYL6 PE=1 SV=2 - [MYL6_HUMAN]	0.0861	1	1	1	4968000	16.9	4.65		P23396	40S ribosomal protein S3 OS=Homo sapiens OX=9606 GN=RPS3 PE=1 SV=2 - [RS3_HUMAN]	0.2675	4	5	6	30330000	26.7	9.66
Q15582	Transforming growth factor-beta-induced protein ig-h3 OS=Homo sapiens OX=9606 GN=TGFBI PE=1 SV=1 - [BGH3_HUMAN]	0.0337	1	1	1	3394000	74.6	7.71		O75964	ATP synthase subunit g, mitochondrial OS=Homo sapiens OX=9606 GN=ATP5MG PE=1 SV=3 - [ATP5L_HUMAN]	0.1262	1	1	1	28490000	11.4	9.64		P28838	Cytosol aminopeptidase OS=Homo sapiens OX=9606 GN=LAP3 PE=1 SV=3 - [AMPL_HUMAN]	0.027	1	1	1		56.1	7.93		P14866	Heterogeneous nuclear ribonucleoprotein L OS=Homo sapiens OX=9606 GN=HNRNPL PE=1 SV=2 - [HNRPL_HUMAN]	0.0306	1	1	1	1965000	64.1	8.22		P04899	Guanine nucleotide-binding protein G(i) subunit alpha-2 OS=Homo sapiens OX=9606 GN=GNAI2 PE=1 SV=3 - [GNAI2_HUMAN]	0.1127	1	3	3	5028000	40.4	5.54
P04181	Ornithine aminotransferase, mitochondrial OS=Homo sapiens OX=9606 GN=OAT PE=1 SV=1 - [OAT_HUMAN]	0.1617	5	5	5	20950000	48.5	7.03		P21281	V-type proton ATPase subunit B, brain isoform OS=Homo sapiens OX=9606 GN=ATP6V1B2 PE=1 SV=3 - [VATB2_HUMAN]	0.0978	3	4	7	20920000	56.5	5.81		Q15019	Septin-2 OS=Homo sapiens OX=9606 GN=SEPTIN2 PE=1 SV=1 - [SEPT2_HUMAN]	0.0332	1	1	1	8236000	41.5	6.6		P09960	Leukotriene A-4 hydrolase OS=Homo sapiens OX=9606 GN=LTA4H PE=1 SV=2 - [LKHA4_HUMAN]	0.0638	2	2	3	2599000	69.2	6.18		P17174	Aspartate aminotransferase, cytoplasmic OS=Homo sapiens OX=9606 GN=GOT1 PE=1 SV=3 - [AATC_HUMAN]	0.1017	3	3	3	9816000	46.2	7.01
O60701	UDP-glucose 6-dehydrogenase OS=Homo sapiens OX=9606 GN=UGDH PE=1 SV=1 - [UGDH_HUMAN]	0.0263	1	1	1		55	7.12		P52272	Heterogeneous nuclear ribonucleoprotein M OS=Homo sapiens OX=9606 GN=HNRNPM PE=1 SV=3 - [HNRPM_HUMAN]	0.0342	2	2	2	9329000	77.5	8.7		P35580	Myosin-10 OS=Homo sapiens OX=9606 GN=MYH10 PE=1 SV=3 - [MYH10_HUMAN]	0.0162	2	2	2	6037000	228.9	5.54		P62995	Transformer-2 protein homolog beta OS=Homo sapiens OX=9606 GN=TRA2B PE=1 SV=1 - [TRA2B_HUMAN]	0.1042	2	2	2	2971000	33.6	11.25		P21796	Voltage-dependent anion-selective channel protein 1 OS=Homo sapiens OX=9606 GN=VDAC1 PE=1 SV=2 - [VDAC1_HUMAN]	0.1201	3	3	3	8484000	30.8	8.54
O75964	ATP synthase subunit g, mitochondrial OS=Homo sapiens OX=9606 GN=ATP5MG PE=1 SV=3 - [ATP5L_HUMAN]	0.1262	1	1	1	10840000	11.4	9.64		Q16658	Fascin OS=Homo sapiens OX=9606 GN=FSCN1 PE=1 SV=3 - [FSCN1_HUMAN]	0.0568	2	2	2	5317000	54.5	7.24		Q07507	Dermatopontin OS=Homo sapiens OX=9606 GN=DPT PE=1 SV=2 - [DERM_HUMAN]	0.0398	1	1	1	19610000	24	4.82		P63027	Vesicle-associated membrane protein 2 OS=Homo sapiens OX=9606 GN=VAMP2 PE=1 SV=3 - [VAMP2_HUMAN]	0.1379	1	1	1	1186000	12.7	8.13		P07737	Profilin-1 OS=Homo sapiens OX=9606 GN=PFN1 PE=1 SV=2 - [PROF1_HUMAN]	0.1571	2	2	3	29770000	15	8.27
O15260	Surfeit locus protein 4 OS=Homo sapiens OX=9606 GN=SURF4 PE=1 SV=3 - [SURF4_HUMAN]	0.0595	1	1	1	896700	30.4	7.78		P21912	Succinate dehydrogenase [ubiquinone] iron-sulfur subunit, mitochondrial OS=Homo sapiens OX=9606 GN=SDHB PE=1 SV=3 - [SDHB_HUMAN]	0.0786	2	2	2	5809000	31.6	8.76		P62841	40S ribosomal protein S15 OS=Homo sapiens OX=9606 GN=RPS15 PE=1 SV=2 - [RS15_HUMAN]	0.1517	1	1	1	1927000	17	10.39		Q96HU8	GTP-binding protein Di-Ras2 OS=Homo sapiens OX=9606 GN=DIRAS2 PE=1 SV=1 - [DIRA2_HUMAN]	0.0553	1	1	1	7942000	22.5	8.76		P42766	60S ribosomal protein L35 OS=Homo sapiens OX=9606 GN=RPL35 PE=1 SV=2 - [RL35_HUMAN]	0.0813	1	1	1	2778000	14.5	11.05
P51452	Dual specificity protein phosphatase 3 OS=Homo sapiens OX=9606 GN=DUSP3 PE=1 SV=1 - [DUS3_HUMAN]	0.0757	1	1	1	1745000	20.5	7.8		P13073	Cytochrome c oxidase subunit 4 isoform 1, mitochondrial OS=Homo sapiens OX=9606 GN=COX4I1 PE=1 SV=1 - [COX41_HUMAN]	0.071	1	1	1	40050000	19.6	9.51		O43707	Alpha-actinin-4 OS=Homo sapiens OX=9606 GN=ACTN4 PE=1 SV=2 - [ACTN4_HUMAN]	0.1745	7	12	15	31690000	104.8	5.44		P61604	10 kDa heat shock protein, mitochondrial OS=Homo sapiens OX=9606 GN=HSPE1 PE=1 SV=2 - [CH10_HUMAN]	0.2353	2	2	2	5101000	10.9	8.92		O43143	Pre-mRNA-splicing factor ATP-dependent RNA helicase DHX15 OS=Homo sapiens OX=9606 GN=DHX15 PE=1 SV=2 - [DHX15_HUMAN]	0.0164	1	1	1	679200	90.9	7.46
P21281	V-type proton ATPase subunit B, brain isoform OS=Homo sapiens OX=9606 GN=ATP6V1B2 PE=1 SV=3 - [VATB2_HUMAN]	0.1311	5	5	7	17390000	56.5	5.81		P55786	Puromycin-sensitive aminopeptidase OS=Homo sapiens OX=9606 GN=NPEPPS PE=1 SV=2 - [PSA_HUMAN]	0.0283	2	2	2		103.2	5.72		P23526	Adenosylhomocysteinase OS=Homo sapiens OX=9606 GN=AHCY PE=1 SV=4 - [SAHH_HUMAN]	0.1528	6	6	6	20260000	47.7	6.34		Q14195	Dihydropyrimidinase-related protein 3 OS=Homo sapiens OX=9606 GN=DPYSL3 PE=1 SV=1 - [DPYL3_HUMAN]	0.0404	1	2	2	2491000	61.9	6.49		P27348	14-3-3 protein theta OS=Homo sapiens OX=9606 GN=YWHAQ PE=1 SV=1 - [1433T_HUMAN]	0.0898	1	2	2	27360000	27.7	4.78
P52272	Heterogeneous nuclear ribonucleoprotein M OS=Homo sapiens OX=9606 GN=HNRNPM PE=1 SV=3 - [HNRPM_HUMAN]	0.0425	2	2	2	5472000	77.5	8.7		P62263	40S ribosomal protein S14 OS=Homo sapiens OX=9606 GN=RPS14 PE=1 SV=3 - [RS14_HUMAN]	0.0861	1	1	1	44450000	16.3	10.05		O94925	Glutaminase kidney isoform, mitochondrial OS=Homo sapiens OX=9606 GN=GLS PE=1 SV=1 - [GLSK_HUMAN]	0.1061	4	4	5	3550000	73.4	7.77		Q9UBR2	Cathepsin Z OS=Homo sapiens OX=9606 GN=CTSZ PE=1 SV=1 - [CATZ_HUMAN]	0.0396	1	1	1	3191000	33.8	7.11		P61247	40S ribosomal protein S3a OS=Homo sapiens OX=9606 GN=RPS3A PE=1 SV=2 - [RS3A_HUMAN]	0.0568	2	2	2	6604000	29.9	9.73
Q16658	Fascin OS=Homo sapiens OX=9606 GN=FSCN1 PE=1 SV=3 - [FSCN1_HUMAN]	0.069	2	2	2	3653000	54.5	7.24		P20618	Proteasome subunit beta type-1 OS=Homo sapiens OX=9606 GN=PSMB1 PE=1 SV=2 - [PSB1_HUMAN]	0.0954	2	2	2	9314000	26.5	8.13		Q15582	Transforming growth factor-beta-induced protein ig-h3 OS=Homo sapiens OX=9606 GN=TGFBI PE=1 SV=1 - [BGH3_HUMAN]	0.0556	2	2	2	9709000	74.6	7.71		P18077	60S ribosomal protein L35a OS=Homo sapiens OX=9606 GN=RPL35A PE=1 SV=2 - [RL35A_HUMAN]	0.0818	1	1	1	1709000	12.5	11.06		P11177	Pyruvate dehydrogenase E1 component subunit beta, mitochondrial OS=Homo sapiens OX=9606 GN=PDHB PE=1 SV=3 - [ODPB_HUMAN]	0.1253	3	3	4	2089000	39.2	6.65
P21912	Succinate dehydrogenase [ubiquinone] iron-sulfur subunit, mitochondrial OS=Homo sapiens OX=9606 GN=SDHB PE=1 SV=3 - [SDHB_HUMAN]	0.1321	3	3	4	12960000	31.6	8.76		P24844	Myosin regulatory light polypeptide 9 OS=Homo sapiens OX=9606 GN=MYL9 PE=1 SV=4 - [MYL9_HUMAN]	0.064	1	1	1	2231000	19.8	4.92		P04181	Ornithine aminotransferase, mitochondrial OS=Homo sapiens OX=9606 GN=OAT PE=1 SV=1 - [OAT_HUMAN]	0.1162	4	4	4	18830000	48.5	7.03		Q9UI09	NADH dehydrogenase [ubiquinone] 1 alpha subcomplex subunit 12 OS=Homo sapiens OX=9606 GN=NDUFA12 PE=1 SV=1 - [NDUAC_HUMAN]	0.1172	1	1	1		17.1	9.63		Q15631	Translin OS=Homo sapiens OX=9606 GN=TSN PE=1 SV=1 - [TSN_HUMAN]	0.0439	1	1	1		26.2	6.44
P13073	Cytochrome c oxidase subunit 4 isoform 1, mitochondrial OS=Homo sapiens OX=9606 GN=COX4I1 PE=1 SV=1 - [COX41_HUMAN]	0.071	1	1	1	24480000	19.6	9.51		Q3LXA3	Triokinase/FMN cyclase OS=Homo sapiens OX=9606 GN=TKFC PE=1 SV=2 - [TKFC_HUMAN]	0.1043	4	4	5	14960000	58.9	7.49		P31943	Heterogeneous nuclear ribonucleoprotein H OS=Homo sapiens OX=9606 GN=HNRNPH1 PE=1 SV=4 - [HNRH1_HUMAN]	0.0601	1	2	2	11010000	49.2	6.3		P23396	40S ribosomal protein S3 OS=Homo sapiens OX=9606 GN=RPS3 PE=1 SV=2 - [RS3_HUMAN]	0.2675	5	5	7	14740000	26.7	9.66		P17987	T-complex protein 1 subunit alpha OS=Homo sapiens OX=9606 GN=TCP1 PE=1 SV=1 - [TCPA_HUMAN]	0.0647	3	3	3	3347000	60.3	6.11
Q9H1E5	Thioredoxin-related transmembrane protein 4 OS=Homo sapiens OX=9606 GN=TMX4 PE=1 SV=1 - [TMX4_HUMAN]	0.0344	1	1	1	1944000	38.9	4.37		P51888	Prolargin OS=Homo sapiens OX=9606 GN=PRELP PE=1 SV=1 - [PRELP_HUMAN]	0.0707	2	2	2	18320000	43.8	9.38		P05455	Lupus La protein OS=Homo sapiens OX=9606 GN=SSB PE=1 SV=2 - [LA_HUMAN]	0.0343	1	1	1		46.8	7.12		Q6IAA8	Ragulator complex protein LAMTOR1 OS=Homo sapiens OX=9606 GN=LAMTOR1 PE=1 SV=2 - [LTOR1_HUMAN]	0.1491	1	1	1		17.7	5.15		Q9NUJ1	Mycophenolic acid acyl-glucuronide esterase, mitochondrial OS=Homo sapiens OX=9606 GN=ABHD10 PE=1 SV=1 - [ABHDA_HUMAN]	0.0882	2	2	2	9124000	33.9	8.57
P06732	Creatine kinase M-type OS=Homo sapiens OX=9606 GN=CKM PE=1 SV=2 - [KCRM_HUMAN]	0.0367	1	1	1	1639000	43.1	7.25		P05413	Fatty acid-binding protein, heart OS=Homo sapiens OX=9606 GN=FABP3 PE=1 SV=4 - [FABPH_HUMAN]	0.1654	2	2	2	16980000	14.8	6.8		P21281	V-type proton ATPase subunit B, brain isoform OS=Homo sapiens OX=9606 GN=ATP6V1B2 PE=1 SV=3 - [VATB2_HUMAN]	0.1429	5	5	6	18840000	56.5	5.81		P04899	Guanine nucleotide-binding protein G(i) subunit alpha-2 OS=Homo sapiens OX=9606 GN=GNAI2 PE=1 SV=3 - [GNAI2_HUMAN]	0.0732	2	2	2	4418000	40.4	5.54		P62316	Small nuclear ribonucleoprotein Sm D2 OS=Homo sapiens OX=9606 GN=SNRPD2 PE=1 SV=1 - [SMD2_HUMAN]	0.0847	1	1	1	1023000	13.5	9.91
P62263	40S ribosomal protein S14 OS=Homo sapiens OX=9606 GN=RPS14 PE=1 SV=3 - [RS14_HUMAN]	0.2781	3	3	3	14090000	16.3	10.05		P37802	Transgelin-2 OS=Homo sapiens OX=9606 GN=TAGLN2 PE=1 SV=3 - [TAGL2_HUMAN]	0.1608	2	2	2	1834000	22.4	8.25		P52272	Heterogeneous nuclear ribonucleoprotein M OS=Homo sapiens OX=9606 GN=HNRNPM PE=1 SV=3 - [HNRPM_HUMAN]	0.0562	3	3	3	9135000	77.5	8.7		P17174	Aspartate aminotransferase, cytoplasmic OS=Homo sapiens OX=9606 GN=GOT1 PE=1 SV=3 - [AATC_HUMAN]	0.0799	3	3	3	3228000	46.2	7.01		P46783	40S ribosomal protein S10 OS=Homo sapiens OX=9606 GN=RPS10 PE=1 SV=1 - [RS10_HUMAN]	0.1455	3	3	3	14200000	18.9	10.15
P20618	Proteasome subunit beta type-1 OS=Homo sapiens OX=9606 GN=PSMB1 PE=1 SV=2 - [PSB1_HUMAN]	0.0581	1	1	1	6427000	26.5	8.13		P62314	Small nuclear ribonucleoprotein Sm D1 OS=Homo sapiens OX=9606 GN=SNRPD1 PE=1 SV=1 - [SMD1_HUMAN]	0.2773	2	2	3	4337000	13.3	11.56		Q16658	Fascin OS=Homo sapiens OX=9606 GN=FSCN1 PE=1 SV=3 - [FSCN1_HUMAN]	0.0527	2	2	2	4070000	54.5	7.24		P21796	Voltage-dependent anion-selective channel protein 1 OS=Homo sapiens OX=9606 GN=VDAC1 PE=1 SV=2 - [VDAC1_HUMAN]	0.0813	2	2	2	1963000	30.8	8.54		P17844	Probable ATP-dependent RNA helicase DDX5 OS=Homo sapiens OX=9606 GN=DDX5 PE=1 SV=1 - [DDX5_HUMAN]	0.0375	2	2	2	13080000	69.1	8.92
P24844	Myosin regulatory light polypeptide 9 OS=Homo sapiens OX=9606 GN=MYL9 PE=1 SV=4 - [MYL9_HUMAN]	0.064	1	1	1	1184000	19.8	4.92		Q13442	28 kDa heat- and acid-stable phosphoprotein OS=Homo sapiens OX=9606 GN=PDAP1 PE=1 SV=1 - [HAP28_HUMAN]	0.0718	1	1	1		20.6	8.87		P21912	Succinate dehydrogenase [ubiquinone] iron-sulfur subunit, mitochondrial OS=Homo sapiens OX=9606 GN=SDHB PE=1 SV=3 - [SDHB_HUMAN]	0.1321	3	3	4	17360000	31.6	8.76		P07737	Profilin-1 OS=Homo sapiens OX=9606 GN=PFN1 PE=1 SV=2 - [PROF1_HUMAN]	0.2143	2	2	4	27040000	15	8.27		Q9UJZ1	Stomatin-like protein 2, mitochondrial OS=Homo sapiens OX=9606 GN=STOML2 PE=1 SV=1 - [STML2_HUMAN]	0.0421	1	1	1	1860000	38.5	7.39
P62318	Small nuclear ribonucleoprotein Sm D3 OS=Homo sapiens OX=9606 GN=SNRPD3 PE=1 SV=1 - [SMD3_HUMAN]	0.0794	1	1	1	11230000	13.9	10.32		O60506	Heterogeneous nuclear ribonucleoprotein Q OS=Homo sapiens OX=9606 GN=SYNCRIP PE=1 SV=2 - [HNRPQ_HUMAN]	0.0193	1	1	1	8334000	69.6	8.59		P13073	Cytochrome c oxidase subunit 4 isoform 1, mitochondrial OS=Homo sapiens OX=9606 GN=COX4I1 PE=1 SV=1 - [COX41_HUMAN]	0.071	1	1	1	32430000	19.6	9.51		P27348	14-3-3 protein theta OS=Homo sapiens OX=9606 GN=YWHAQ PE=1 SV=1 - [1433T_HUMAN]	0.1673	2	3	3	7828000	27.7	4.78		P28838	Cytosol aminopeptidase OS=Homo sapiens OX=9606 GN=LAP3 PE=1 SV=3 - [AMPL_HUMAN]	0.0482	2	2	2	3785000	56.1	7.93
P09543	2',3'-cyclic-nucleotide 3'-phosphodiesterase OS=Homo sapiens OX=9606 GN=CNP PE=1 SV=2 - [CN37_HUMAN]	0.0333	1	1	1	2174000	47.5	9.07		Q6YN16	Hydroxysteroid dehydrogenase-like protein 2 OS=Homo sapiens OX=9606 GN=HSDL2 PE=1 SV=1 - [HSDL2_HUMAN]	0.0431	1	1	1	4804000	45.4	7.99		P62263	40S ribosomal protein S14 OS=Homo sapiens OX=9606 GN=RPS14 PE=1 SV=3 - [RS14_HUMAN]	0.2252	3	3	3	20540000	16.3	10.05		P61247	40S ribosomal protein S3a OS=Homo sapiens OX=9606 GN=RPS3A PE=1 SV=2 - [RS3A_HUMAN]	0.1856	4	4	6	5203000	29.9	9.73		Q15019	Septin-2 OS=Homo sapiens OX=9606 GN=SEPTIN2 PE=1 SV=1 - [SEPT2_HUMAN]	0.0776	2	2	2	7647000	41.5	6.6
Q3LXA3	Triokinase/FMN cyclase OS=Homo sapiens OX=9606 GN=TKFC PE=1 SV=2 - [TKFC_HUMAN]	0.1548	6	6	6	12470000	58.9	7.49		P61421	V-type proton ATPase subunit d 1 OS=Homo sapiens OX=9606 GN=ATP6V0D1 PE=1 SV=1 - [VA0D1_HUMAN]	0.0313	1	1	1	8496000	40.3	5		P30711	Glutathione S-transferase theta-1 OS=Homo sapiens OX=9606 GN=GSTT1 PE=1 SV=4 - [GSTT1_HUMAN]	0.1333	2	2	2		27.3	7.49		P11177	Pyruvate dehydrogenase E1 component subunit beta, mitochondrial OS=Homo sapiens OX=9606 GN=PDHB PE=1 SV=3 - [ODPB_HUMAN]	0.1783	4	4	5	4435000	39.2	6.65		P35580	Myosin-10 OS=Homo sapiens OX=9606 GN=MYH10 PE=1 SV=3 - [MYH10_HUMAN]	0.0334	4	4	4	2291000	228.9	5.54
P51888	Prolargin OS=Homo sapiens OX=9606 GN=PRELP PE=1 SV=1 - [PRELP_HUMAN]	0.0602	2	2	2	14580000	43.8	9.38		P15311	Ezrin OS=Homo sapiens OX=9606 GN=EZR PE=1 SV=4 - [EZRI_HUMAN]	0.1195	2	5	5	36620000	69.4	6.27		P24844	Myosin regulatory light polypeptide 9 OS=Homo sapiens OX=9606 GN=MYL9 PE=1 SV=4 - [MYL9_HUMAN]	0.064	1	1	1	1799000	19.8	4.92		P62316	Small nuclear ribonucleoprotein Sm D2 OS=Homo sapiens OX=9606 GN=SNRPD2 PE=1 SV=1 - [SMD2_HUMAN]	0.0847	1	1	1	657200	13.5	9.91		Q07507	Dermatopontin OS=Homo sapiens OX=9606 GN=DPT PE=1 SV=2 - [DERM_HUMAN]	0.0398	1	1	1	4823000	24	4.82
P05413	Fatty acid-binding protein, heart OS=Homo sapiens OX=9606 GN=FABP3 PE=1 SV=4 - [FABPH_HUMAN]	0.1654	2	2	2	11210000	14.8	6.8		P36542	ATP synthase subunit gamma, mitochondrial OS=Homo sapiens OX=9606 GN=ATP5F1C PE=1 SV=1 - [ATPG_HUMAN]	0.0403	1	1	1	55260000	33	9.22		P62318	Small nuclear ribonucleoprotein Sm D3 OS=Homo sapiens OX=9606 GN=SNRPD3 PE=1 SV=1 - [SMD3_HUMAN]	0.0794	1	1	1	12250000	13.9	10.32		P46783	40S ribosomal protein S10 OS=Homo sapiens OX=9606 GN=RPS10 PE=1 SV=1 - [RS10_HUMAN]	0.1455	3	3	3	6999000	18.9	10.15		Q86U42	Polyadenylate-binding protein 2 OS=Homo sapiens OX=9606 GN=PABPN1 PE=1 SV=3 - [PABP2_HUMAN]	0.0359	1	1	1	3926000	32.7	5.06
P37802	Transgelin-2 OS=Homo sapiens OX=9606 GN=TAGLN2 PE=1 SV=3 - [TAGL2_HUMAN]	0.2211	3	3	3	7838000	22.4	8.25		P30048	Thioredoxin-dependent peroxide reductase, mitochondrial OS=Homo sapiens OX=9606 GN=PRDX3 PE=1 SV=3 - [PRDX3_HUMAN]	0.0977	1	2	4	132300000	27.7	7.78		Q3LXA3	Triokinase/FMN cyclase OS=Homo sapiens OX=9606 GN=TKFC PE=1 SV=2 - [TKFC_HUMAN]	0.1948	7	7	7	14660000	58.9	7.49		P17844	Probable ATP-dependent RNA helicase DDX5 OS=Homo sapiens OX=9606 GN=DDX5 PE=1 SV=1 - [DDX5_HUMAN]	0.0375	1	2	2	5883000	69.1	8.92		P06703	Protein S100-A6 OS=Homo sapiens OX=9606 GN=S100A6 PE=1 SV=1 - [S10A6_HUMAN]	0.1667	2	2	2	4417000	10.2	5.48
P62314	Small nuclear ribonucleoprotein Sm D1 OS=Homo sapiens OX=9606 GN=SNRPD1 PE=1 SV=1 - [SMD1_HUMAN]	0.2773	2	2	2	1932000	13.3	11.56		Q9H2U2	Inorganic pyrophosphatase 2, mitochondrial OS=Homo sapiens OX=9606 GN=PPA2 PE=1 SV=2 - [IPYR2_HUMAN]	0.0719	2	2	3	758600	37.9	7.39		P51888	Prolargin OS=Homo sapiens OX=9606 GN=PRELP PE=1 SV=1 - [PRELP_HUMAN]	0.0602	2	2	2	18720000	43.8	9.38		Q9UJZ1	Stomatin-like protein 2, mitochondrial OS=Homo sapiens OX=9606 GN=STOML2 PE=1 SV=1 - [STML2_HUMAN]	0.0421	1	1	1	1153000	38.5	7.39		Q9Y2V2	Calcium-regulated heat-stable protein 1 OS=Homo sapiens OX=9606 GN=CARHSP1 PE=1 SV=2 - [CHSP1_HUMAN]	0.1088	1	1	1	2730000	15.9	8.21
P08294	Extracellular superoxide dismutase [Cu-Zn] OS=Homo sapiens OX=9606 GN=SOD3 PE=1 SV=2 - [SODE_HUMAN]	0.0333	1	1	1		25.8	6.61		Q99832	T-complex protein 1 subunit eta OS=Homo sapiens OX=9606 GN=CCT7 PE=1 SV=2 - [TCPH_HUMAN]	0.0221	1	1	1		59.3	7.65		P05413	Fatty acid-binding protein, heart OS=Homo sapiens OX=9606 GN=FABP3 PE=1 SV=4 - [FABPH_HUMAN]	0.1654	2	2	2	14440000	14.8	6.8		P28838	Cytosol aminopeptidase OS=Homo sapiens OX=9606 GN=LAP3 PE=1 SV=3 - [AMPL_HUMAN]	0.027	1	1	1	481800	56.1	7.93		O43707	Alpha-actinin-4 OS=Homo sapiens OX=9606 GN=ACTN4 PE=1 SV=2 - [ACTN4_HUMAN]	0.2119	9	16	16	14890000	104.8	5.44
O60825	6-phosphofructo-2-kinase/fructose-2,6-bisphosphatase 2 OS=Homo sapiens OX=9606 GN=PFKFB2 PE=1 SV=2 - [F262_HUMAN]	0.0257	1	1	1		58.4	8.38		P50991	T-complex protein 1 subunit delta OS=Homo sapiens OX=9606 GN=CCT4 PE=1 SV=4 - [TCPD_HUMAN]	0.0241	1	1	1	5069000	57.9	7.83		P37802	Transgelin-2 OS=Homo sapiens OX=9606 GN=TAGLN2 PE=1 SV=3 - [TAGL2_HUMAN]	0.0905	1	1	1	3111000	22.4	8.25		Q15019	Septin-2 OS=Homo sapiens OX=9606 GN=SEPTIN2 PE=1 SV=1 - [SEPT2_HUMAN]	0.0332	1	1	1	3304000	41.5	6.6		P11233	Ras-related protein Ral-A OS=Homo sapiens OX=9606 GN=RALA PE=1 SV=1 - [RALA_HUMAN]	0.0534	1	1	1		23.6	7.11
P30049	ATP synthase subunit delta, mitochondrial OS=Homo sapiens OX=9606 GN=ATP5F1D PE=1 SV=2 - [ATPD_HUMAN]	0.0833	1	1	1	16100000	17.5	5.49		Q92506	Estradiol 17-beta-dehydrogenase 8 OS=Homo sapiens OX=9606 GN=HSD17B8 PE=1 SV=2 - [DHB8_HUMAN]	0.046	1	1	1	5968000	27	6.54		P62314	Small nuclear ribonucleoprotein Sm D1 OS=Homo sapiens OX=9606 GN=SNRPD1 PE=1 SV=1 - [SMD1_HUMAN]	0.1092	1	1	1	2903000	13.3	11.56		P35580	Myosin-10 OS=Homo sapiens OX=9606 GN=MYH10 PE=1 SV=3 - [MYH10_HUMAN]	0.0258	1	3	3	3448000	228.9	5.54		Q9Y3U8	60S ribosomal protein L36 OS=Homo sapiens OX=9606 GN=RPL36 PE=1 SV=3 - [RL36_HUMAN]	0.1048	1	1	1	711900	12.2	11.59
P15311	Ezrin OS=Homo sapiens OX=9606 GN=EZR PE=1 SV=4 - [EZRI_HUMAN]	0.0836	2	4	4	26950000	69.4	6.27		P16152	Carbonyl reductase [NADPH] 1 OS=Homo sapiens OX=9606 GN=CBR1 PE=1 SV=3 - [CBR1_HUMAN]	0.2419	5	5	5	35150000	30.4	8.32		P08294	Extracellular superoxide dismutase [Cu-Zn] OS=Homo sapiens OX=9606 GN=SOD3 PE=1 SV=2 - [SODE_HUMAN]	0.0333	1	1	1	1717000	25.8	6.61		P06703	Protein S100-A6 OS=Homo sapiens OX=9606 GN=S100A6 PE=1 SV=1 - [S10A6_HUMAN]	0.0889	1	1	1	1037000	10.2	5.48		P25788	Proteasome subunit alpha type-3 OS=Homo sapiens OX=9606 GN=PSMA3 PE=1 SV=2 - [PSA3_HUMAN]	0.0471	1	1	1		28.4	5.33
P36542	ATP synthase subunit gamma, mitochondrial OS=Homo sapiens OX=9606 GN=ATP5F1C PE=1 SV=1 - [ATPG_HUMAN]	0.1879	3	3	3	14770000	33	9.22		P62424	60S ribosomal protein L7a OS=Homo sapiens OX=9606 GN=RPL7A PE=1 SV=2 - [RL7A_HUMAN]	0.0902	2	2	2	18760000	30	10.61		O60506	Heterogeneous nuclear ribonucleoprotein Q OS=Homo sapiens OX=9606 GN=SYNCRIP PE=1 SV=2 - [HNRPQ_HUMAN]	0.0401	2	2	2	8054000	69.6	8.59		O43707	Alpha-actinin-4 OS=Homo sapiens OX=9606 GN=ACTN4 PE=1 SV=2 - [ACTN4_HUMAN]	0.1822	6	13	14	9430000	104.8	5.44		P30050	60S ribosomal protein L12 OS=Homo sapiens OX=9606 GN=RPL12 PE=1 SV=1 - [RL12_HUMAN]	0.097	1	1	1		17.8	9.42
P30048	Thioredoxin-dependent peroxide reductase, mitochondrial OS=Homo sapiens OX=9606 GN=PRDX3 PE=1 SV=3 - [PRDX3_HUMAN]	0.0547	1	1	2	134000000	27.7	7.78		P68032	Actin, alpha cardiac muscle 1 OS=Homo sapiens OX=9606 GN=ACTC1 PE=1 SV=1 - [ACTC_HUMAN]	0.382	5	12	23	564500000	42	5.39		Q14240	Eukaryotic initiation factor 4A-II OS=Homo sapiens OX=9606 GN=EIF4A2 PE=1 SV=2 - [IF4A2_HUMAN]	0.2138	1	6	7	18680000	46.4	5.48		P30050	60S ribosomal protein L12 OS=Homo sapiens OX=9606 GN=RPL12 PE=1 SV=1 - [RL12_HUMAN]	0.097	1	1	1	2076000	17.8	9.42		P23526	Adenosylhomocysteinase OS=Homo sapiens OX=9606 GN=AHCY PE=1 SV=4 - [SAHH_HUMAN]	0.0486	2	2	2	2650000	47.7	6.34
Q9H2U2	Inorganic pyrophosphatase 2, mitochondrial OS=Homo sapiens OX=9606 GN=PPA2 PE=1 SV=2 - [IPYR2_HUMAN]	0.1108	3	3	3	4912000	37.9	7.39		Q00005	Serine/threonine-protein phosphatase 2A 55 kDa regulatory subunit B beta isoform OS=Homo sapiens OX=9606 GN=PPP2R2B PE=1 SV=1 - [2ABB_HUMAN]	0.0316	1	1	1	1048000	51.7	6.44		P30049	ATP synthase subunit delta, mitochondrial OS=Homo sapiens OX=9606 GN=ATP5F1D PE=1 SV=2 - [ATPD_HUMAN]	0.0833	1	1	2	20140000	17.5	5.49		P23526	Adenosylhomocysteinase OS=Homo sapiens OX=9606 GN=AHCY PE=1 SV=4 - [SAHH_HUMAN]	0.1412	5	5	5	3591000	47.7	6.34		O94925	Glutaminase kidney isoform, mitochondrial OS=Homo sapiens OX=9606 GN=GLS PE=1 SV=1 - [GLSK_HUMAN]	0.0897	4	4	4	2779000	73.4	7.77
Q9UNZ2	NSFL1 cofactor p47 OS=Homo sapiens OX=9606 GN=NSFL1C PE=1 SV=2 - [NSF1C_HUMAN]	0.0432	1	1	1	2924000	40.5	5.1		P84098	60S ribosomal protein L19 OS=Homo sapiens OX=9606 GN=RPL19 PE=1 SV=1 - [RL19_HUMAN]	0.0459	1	1	1	855900	23.5	11.47		Q6YN16	Hydroxysteroid dehydrogenase-like protein 2 OS=Homo sapiens OX=9606 GN=HSDL2 PE=1 SV=1 - [HSDL2_HUMAN]	0.0431	1	1	1	4418000	45.4	7.99		O94925	Glutaminase kidney isoform, mitochondrial OS=Homo sapiens OX=9606 GN=GLS PE=1 SV=1 - [GLSK_HUMAN]	0.1016	4	4	4	1569000	73.4	7.77		Q15582	Transforming growth factor-beta-induced protein ig-h3 OS=Homo sapiens OX=9606 GN=TGFBI PE=1 SV=1 - [BGH3_HUMAN]	0.0278	1	1	1	976600	74.6	7.71
P50991	T-complex protein 1 subunit delta OS=Homo sapiens OX=9606 GN=CCT4 PE=1 SV=4 - [TCPD_HUMAN]	0.026	1	1	1	982500	57.9	7.83		P63092	Guanine nucleotide-binding protein G(s) subunit alpha isoforms short OS=Homo sapiens OX=9606 GN=GNAS PE=1 SV=1 - [GNAS2_HUMAN]	0.0406	1	1	1	2530000	45.6	5.82		P61421	V-type proton ATPase subunit d 1 OS=Homo sapiens OX=9606 GN=ATP6V0D1 PE=1 SV=1 - [VA0D1_HUMAN]	0.037	1	1	1		40.3	5		Q15582	Transforming growth factor-beta-induced protein ig-h3 OS=Homo sapiens OX=9606 GN=TGFBI PE=1 SV=1 - [BGH3_HUMAN]	0.0981	4	4	4	2993000	74.6	7.71		P04181	Ornithine aminotransferase, mitochondrial OS=Homo sapiens OX=9606 GN=OAT PE=1 SV=1 - [OAT_HUMAN]	0.0228	1	1	1	5066000	48.5	7.03
Q92506	Estradiol 17-beta-dehydrogenase 8 OS=Homo sapiens OX=9606 GN=HSD17B8 PE=1 SV=2 - [DHB8_HUMAN]	0.1034	2	2	2	5644000	27	6.54		P06753	Tropomyosin alpha-3 chain OS=Homo sapiens OX=9606 GN=TPM3 PE=1 SV=2 - [TPM3_HUMAN]	0.0386	1	1	1		32.9	4.72		P15311	Ezrin OS=Homo sapiens OX=9606 GN=EZR PE=1 SV=4 - [EZRI_HUMAN]	0.0853	2	4	4	30670000	69.4	6.27		Q9H845	Acyl-CoA dehydrogenase family member 9, mitochondrial OS=Homo sapiens OX=9606 GN=ACAD9 PE=1 SV=1 - [ACAD9_HUMAN]	0.0209	1	1	1	22820000	68.7	7.96		O60701	UDP-glucose 6-dehydrogenase OS=Homo sapiens OX=9606 GN=UGDH PE=1 SV=1 - [UGDH_HUMAN]	0.0263	1	1	1	1138000	55	7.12
Q08211	ATP-dependent RNA helicase A OS=Homo sapiens OX=9606 GN=DHX9 PE=1 SV=4 - [DHX9_HUMAN]	0.0094	1	1	1		140.9	6.84		Q9NVD7	Alpha-parvin OS=Homo sapiens OX=9606 GN=PARVA PE=1 SV=1 - [PARVA_HUMAN]	0.0376	1	1	1		42.2	5.95		P36542	ATP synthase subunit gamma, mitochondrial OS=Homo sapiens OX=9606 GN=ATP5F1C PE=1 SV=1 - [ATPG_HUMAN]	0.0839	2	2	2	25470000	33	9.22		O60701	UDP-glucose 6-dehydrogenase OS=Homo sapiens OX=9606 GN=UGDH PE=1 SV=1 - [UGDH_HUMAN]	0.0668	2	2	2	640600	55	7.12		P31943	Heterogeneous nuclear ribonucleoprotein H OS=Homo sapiens OX=9606 GN=HNRNPH1 PE=1 SV=4 - [HNRH1_HUMAN]	0.1047	2	3	3	3972000	49.2	6.3
Q96PK6	RNA-binding protein 14 OS=Homo sapiens OX=9606 GN=RBM14 PE=1 SV=2 - [RBM14_HUMAN]	0.0224	1	1	1	1535000	69.4	9.67		P15880	40S ribosomal protein S2 OS=Homo sapiens OX=9606 GN=RPS2 PE=1 SV=2 - [RS2_HUMAN]	0.0444	1	1	1	12030000	31.3	10.24		P30048	Thioredoxin-dependent peroxide reductase, mitochondrial OS=Homo sapiens OX=9606 GN=PRDX3 PE=1 SV=3 - [PRDX3_HUMAN]	0.1445	2	3	4	62380000	27.7	7.78		P31943	Heterogeneous nuclear ribonucleoprotein H OS=Homo sapiens OX=9606 GN=HNRNPH1 PE=1 SV=4 - [HNRH1_HUMAN]	0.1203	3	3	4	2125000	49.2	6.3		P05455	Lupus La protein OS=Homo sapiens OX=9606 GN=SSB PE=1 SV=2 - [LA_HUMAN]	0.0613	2	2	2	739000	46.8	7.12
Q96QK1	Vacuolar protein sorting-associated protein 35 OS=Homo sapiens OX=9606 GN=VPS35 PE=1 SV=2 - [VPS35_HUMAN]	0.0188	1	1	1	1592000	91.6	5.49		Q13509	Tubulin beta-3 chain OS=Homo sapiens OX=9606 GN=TUBB3 PE=1 SV=2 - [TBB3_HUMAN]	0.2156	1	7	13	178000000	50.4	4.93		Q9H2U2	Inorganic pyrophosphatase 2, mitochondrial OS=Homo sapiens OX=9606 GN=PPA2 PE=1 SV=2 - [IPYR2_HUMAN]	0.1078	3	3	3	3242000	37.9	7.39		P05455	Lupus La protein OS=Homo sapiens OX=9606 GN=SSB PE=1 SV=2 - [LA_HUMAN]	0.0613	2	2	2	553200	46.8	7.12		O75964	ATP synthase subunit g, mitochondrial OS=Homo sapiens OX=9606 GN=ATP5MG PE=1 SV=3 - [ATP5L_HUMAN]	0.1262	1	1	1	4622000	11.4	9.64
P16152	Carbonyl reductase [NADPH] 1 OS=Homo sapiens OX=9606 GN=CBR1 PE=1 SV=3 - [CBR1_HUMAN]	0.2058	4	4	4	13110000	30.4	8.32		P62847	40S ribosomal protein S24 OS=Homo sapiens OX=9606 GN=RPS24 PE=1 SV=1 - [RS24_HUMAN]	0.0902	1	1	1	39930000	15.4	10.78		P50991	T-complex protein 1 subunit delta OS=Homo sapiens OX=9606 GN=CCT4 PE=1 SV=4 - [TCPD_HUMAN]	0.026	1	1	1	760000	57.9	7.83		P21281	V-type proton ATPase subunit B, brain isoform OS=Homo sapiens OX=9606 GN=ATP6V1B2 PE=1 SV=3 - [VATB2_HUMAN]	0.0294	1	1	1	2480000	56.5	5.81		P51452	Dual specificity protein phosphatase 3 OS=Homo sapiens OX=9606 GN=DUSP3 PE=1 SV=1 - [DUS3_HUMAN]	0.0757	1	1	1	1223000	20.5	7.8
P62424	60S ribosomal protein L7a OS=Homo sapiens OX=9606 GN=RPL7A PE=1 SV=2 - [RL7A_HUMAN]	0.109	2	2	2	17190000	30	10.61		Q71U36	Tubulin alpha-1A chain OS=Homo sapiens OX=9606 GN=TUBA1A PE=1 SV=1 - [TBA1A_HUMAN]	0.3016	4	9	19	340700000	50.1	5.06		P23284	Peptidyl-prolyl cis-trans isomerase B OS=Homo sapiens OX=9606 GN=PPIB PE=1 SV=2 - [PPIB_HUMAN]	0.0602	1	1	1	16530000	23.7	9.41		P52272	Heterogeneous nuclear ribonucleoprotein M OS=Homo sapiens OX=9606 GN=HNRNPM PE=1 SV=3 - [HNRPM_HUMAN]	0.0726	4	4	5	3706000	77.5	8.7		P21281	V-type proton ATPase subunit B, brain isoform OS=Homo sapiens OX=9606 GN=ATP6V1B2 PE=1 SV=3 - [VATB2_HUMAN]	0.0978	4	4	5	4333000	56.5	5.81
P68032	Actin, alpha cardiac muscle 1 OS=Homo sapiens OX=9606 GN=ACTC1 PE=1 SV=1 - [ACTC_HUMAN]	0.3581	6	11	23	391700000	42	5.39		P35243	Recoverin OS=Homo sapiens OX=9606 GN=RCVRN PE=1 SV=2 - [RECO_HUMAN]	0.04	1	1	1		23.1	5.16		P07741	Adenine phosphoribosyltransferase OS=Homo sapiens OX=9606 GN=APRT PE=1 SV=2 - [APT_HUMAN]	0.0556	1	1	2	7636000	19.6	6.02		P40306	Proteasome subunit beta type-10 OS=Homo sapiens OX=9606 GN=PSMB10 PE=1 SV=1 - [PSB10_HUMAN]	0.0733	1	1	1		28.9	7.81		P52272	Heterogeneous nuclear ribonucleoprotein M OS=Homo sapiens OX=9606 GN=HNRNPM PE=1 SV=3 - [HNRPM_HUMAN]	0.1014	4	4	4	2531000	77.5	8.7
P40429	60S ribosomal protein L13a OS=Homo sapiens OX=9606 GN=RPL13A PE=1 SV=2 - [RL13A_HUMAN]	0.0296	1	1	1	3035000	23.6	10.93		P47756	F-actin-capping protein subunit beta OS=Homo sapiens OX=9606 GN=CAPZB PE=1 SV=4 - [CAPZB_HUMAN]	0.083	2	2	2	3656000	31.3	5.59		Q92506	Estradiol 17-beta-dehydrogenase 8 OS=Homo sapiens OX=9606 GN=HSD17B8 PE=1 SV=2 - [DHB8_HUMAN]	0.1034	2	2	2	7896000	27	6.54		Q92734	Protein TFG OS=Homo sapiens OX=9606 GN=TFG PE=1 SV=2 - [TFG_HUMAN]	0.0475	1	1	1	3199000	43.4	5.1		P40306	Proteasome subunit beta type-10 OS=Homo sapiens OX=9606 GN=PSMB10 PE=1 SV=1 - [PSB10_HUMAN]	0.0733	1	1	1		28.9	7.81
P63241	Eukaryotic translation initiation factor 5A-1 OS=Homo sapiens OX=9606 GN=EIF5A PE=1 SV=2 - [IF5A1_HUMAN]	0.2273	2	2	2	14450000	16.8	5.24		P04632	Calpain small subunit 1 OS=Homo sapiens OX=9606 GN=CAPNS1 PE=1 SV=1 - [CPNS1_HUMAN]	0.1381	2	2	2	5619000	28.3	5.2		Q08211	ATP-dependent RNA helicase A OS=Homo sapiens OX=9606 GN=DHX9 PE=1 SV=4 - [DHX9_HUMAN]	0.0189	2	2	2	1750000	140.9	6.84		Q16658	Fascin OS=Homo sapiens OX=9606 GN=FSCN1 PE=1 SV=3 - [FSCN1_HUMAN]	0.0568	2	2	2	6734000	54.5	7.24		Q16658	Fascin OS=Homo sapiens OX=9606 GN=FSCN1 PE=1 SV=3 - [FSCN1_HUMAN]	0.0527	2	2	2	26280000	54.5	7.24
P15880	40S ribosomal protein S2 OS=Homo sapiens OX=9606 GN=RPS2 PE=1 SV=2 - [RS2_HUMAN]	0.0444	1	1	1	9163000	31.3	10.24		P05937	Calbindin OS=Homo sapiens OX=9606 GN=CALB1 PE=1 SV=2 - [CALB1_HUMAN]	0.0307	1	1	1	956600	30	4.83		Q96QK1	Vacuolar protein sorting-associated protein 35 OS=Homo sapiens OX=9606 GN=VPS35 PE=1 SV=2 - [VPS35_HUMAN]	0.0188	1	1	1	3606000	91.6	5.49		P21912	Succinate dehydrogenase [ubiquinone] iron-sulfur subunit, mitochondrial OS=Homo sapiens OX=9606 GN=SDHB PE=1 SV=3 - [SDHB_HUMAN]	0.0429	1	1	1	1423000	31.6	8.76		P21912	Succinate dehydrogenase [ubiquinone] iron-sulfur subunit, mitochondrial OS=Homo sapiens OX=9606 GN=SDHB PE=1 SV=3 - [SDHB_HUMAN]	0.075	2	2	2	3958000	31.6	8.76
Q71U36	Tubulin alpha-1A chain OS=Homo sapiens OX=9606 GN=TUBA1A PE=1 SV=1 - [TBA1A_HUMAN]	0.3282	4	9	20	211900000	50.1	5.06		Q9H9B4	Sideroflexin-1 OS=Homo sapiens OX=9606 GN=SFXN1 PE=1 SV=4 - [SFXN1_HUMAN]	0.087	2	2	2	23360000	35.6	9.07		P16152	Carbonyl reductase [NADPH] 1 OS=Homo sapiens OX=9606 GN=CBR1 PE=1 SV=3 - [CBR1_HUMAN]	0.2744	6	6	7	27860000	30.4	8.32		P62263	40S ribosomal protein S14 OS=Homo sapiens OX=9606 GN=RPS14 PE=1 SV=3 - [RS14_HUMAN]	0.2252	2	2	2	9701000	16.3	10.05		P13073	Cytochrome c oxidase subunit 4 isoform 1, mitochondrial OS=Homo sapiens OX=9606 GN=COX4I1 PE=1 SV=1 - [COX41_HUMAN]	0.071	1	1	1	9083000	19.6	9.51
P47756	F-actin-capping protein subunit beta OS=Homo sapiens OX=9606 GN=CAPZB PE=1 SV=4 - [CAPZB_HUMAN]	0.083	2	2	2	2544000	31.3	5.59		P56134	ATP synthase subunit f, mitochondrial OS=Homo sapiens OX=9606 GN=ATP5MF PE=1 SV=3 - [ATPK_HUMAN]	0.2553	2	2	2	29230000	10.9	9.67		P63092	Guanine nucleotide-binding protein G(s) subunit alpha isoforms short OS=Homo sapiens OX=9606 GN=GNAS PE=1 SV=1 - [GNAS2_HUMAN]	0.0685	1	2	2	5557000	45.6	5.82		P20618	Proteasome subunit beta type-1 OS=Homo sapiens OX=9606 GN=PSMB1 PE=1 SV=2 - [PSB1_HUMAN]	0.0581	1	1	1	5133000	26.5	8.13		P55786	Puromycin-sensitive aminopeptidase OS=Homo sapiens OX=9606 GN=NPEPPS PE=1 SV=2 - [PSA_HUMAN]	0.0239	2	2	2	3023000	103.2	5.72
P04632	Calpain small subunit 1 OS=Homo sapiens OX=9606 GN=CAPNS1 PE=1 SV=1 - [CPNS1_HUMAN]	0.056	1	1	1	362600	28.3	5.2		Q00577	Transcriptional activator protein Pur-alpha OS=Homo sapiens OX=9606 GN=PURA PE=1 SV=2 - [PURA_HUMAN]	0.0714	1	1	1		34.9	6.44		P39023	60S ribosomal protein L3 OS=Homo sapiens OX=9606 GN=RPL3 PE=1 SV=2 - [RL3_HUMAN]	0.0596	1	1	1	14150000	46.1	10.18		P24844	Myosin regulatory light polypeptide 9 OS=Homo sapiens OX=9606 GN=MYL9 PE=1 SV=4 - [MYL9_HUMAN]	0.1221	2	2	2		19.8	4.92		P62263	40S ribosomal protein S14 OS=Homo sapiens OX=9606 GN=RPS14 PE=1 SV=3 - [RS14_HUMAN]	0.2252	2	2	3	18660000	16.3	10.05
P05937	Calbindin OS=Homo sapiens OX=9606 GN=CALB1 PE=1 SV=2 - [CALB1_HUMAN]	0.0307	1	1	1		30	4.83		Q8NC51	Plasminogen activator inhibitor 1 RNA-binding protein OS=Homo sapiens OX=9606 GN=SERBP1 PE=1 SV=2 - [PAIRB_HUMAN]	0.0392	1	1	1		44.9	8.65		P40429	60S ribosomal protein L13a OS=Homo sapiens OX=9606 GN=RPL13A PE=1 SV=2 - [RL13A_HUMAN]	0.0837	2	2	2	9543000	23.6	10.93		P62318	Small nuclear ribonucleoprotein Sm D3 OS=Homo sapiens OX=9606 GN=SNRPD3 PE=1 SV=1 - [SMD3_HUMAN]	0.0794	1	1	1	5338000	13.9	10.32		P20618	Proteasome subunit beta type-1 OS=Homo sapiens OX=9606 GN=PSMB1 PE=1 SV=2 - [PSB1_HUMAN]	0.1162	2	2	2	10420000	26.5	8.13
Q9H9B4	Sideroflexin-1 OS=Homo sapiens OX=9606 GN=SFXN1 PE=1 SV=4 - [SFXN1_HUMAN]	0.087	2	2	2	26750000	35.6	9.07		P02753	Retinol-binding protein 4 OS=Homo sapiens OX=9606 GN=RBP4 PE=1 SV=3 - [RET4_HUMAN]	0.1393	2	2	2	32110000	23	6.07		P63241	Eukaryotic translation initiation factor 5A-1 OS=Homo sapiens OX=9606 GN=EIF5A PE=1 SV=2 - [IF5A1_HUMAN]	0.2273	2	2	2	20650000	16.8	5.24		Q3LXA3	Triokinase/FMN cyclase OS=Homo sapiens OX=9606 GN=TKFC PE=1 SV=2 - [TKFC_HUMAN]	0.12	5	5	5	4033000	58.9	7.49		P24844	Myosin regulatory light polypeptide 9 OS=Homo sapiens OX=9606 GN=MYL9 PE=1 SV=4 - [MYL9_HUMAN]	0.1686	2	2	2	1881000	19.8	4.92
P56134	ATP synthase subunit f, mitochondrial OS=Homo sapiens OX=9606 GN=ATP5MF PE=1 SV=3 - [ATPK_HUMAN]	0.117	1	1	1	15220000	10.9	9.67		Q14019	Coactosin-like protein OS=Homo sapiens OX=9606 GN=COTL1 PE=1 SV=3 - [COTL1_HUMAN]	0.1127	1	1	1	4934000	15.9	5.67		P15880	40S ribosomal protein S2 OS=Homo sapiens OX=9606 GN=RPS2 PE=1 SV=2 - [RS2_HUMAN]	0.0478	1	1	1		31.3	10.24		P51888	Prolargin OS=Homo sapiens OX=9606 GN=PRELP PE=1 SV=1 - [PRELP_HUMAN]	0.0654	2	2	2	4836000	43.8	9.38		P62318	Small nuclear ribonucleoprotein Sm D3 OS=Homo sapiens OX=9606 GN=SNRPD3 PE=1 SV=1 - [SMD3_HUMAN]	0.0794	1	1	1	11140000	13.9	10.32
P15259	Phosphoglycerate mutase 2 OS=Homo sapiens OX=9606 GN=PGAM2 PE=1 SV=3 - [PGAM2_HUMAN]	0.0553	1	1	1		28.7	8.88		P51571	Translocon-associated protein subunit delta OS=Homo sapiens OX=9606 GN=SSR4 PE=1 SV=1 - [SSRD_HUMAN]	0.0636	1	1	1	4963000	19	6.15		P20962	Parathymosin OS=Homo sapiens OX=9606 GN=PTMS PE=1 SV=2 - [PTMS_HUMAN]	0.1078	1	1	1	8257000	11.5	4.16		P05413	Fatty acid-binding protein, heart OS=Homo sapiens OX=9606 GN=FABP3 PE=1 SV=4 - [FABPH_HUMAN]	0.0977	1	1	1	3190000	14.8	6.8		Q3LXA3	Triokinase/FMN cyclase OS=Homo sapiens OX=9606 GN=TKFC PE=1 SV=2 - [TKFC_HUMAN]	0.1409	5	5	5	5276000	58.9	7.49
Q00577	Transcriptional activator protein Pur-alpha OS=Homo sapiens OX=9606 GN=PURA PE=1 SV=2 - [PURA_HUMAN]	0.0714	1	1	2	15810000	34.9	6.44		P35268	60S ribosomal protein L22 OS=Homo sapiens OX=9606 GN=RPL22 PE=1 SV=2 - [RL22_HUMAN]	0.2188	2	2	2	18610000	14.8	9.19		Q71U36	Tubulin alpha-1A chain OS=Homo sapiens OX=9606 GN=TUBA1A PE=1 SV=1 - [TBA1A_HUMAN]	0.3902	3	11	17	180400000	50.1	5.06		P37802	Transgelin-2 OS=Homo sapiens OX=9606 GN=TAGLN2 PE=1 SV=3 - [TAGL2_HUMAN]	0.2261	4	4	5	12840000	22.4	8.25		P05413	Fatty acid-binding protein, heart OS=Homo sapiens OX=9606 GN=FABP3 PE=1 SV=4 - [FABPH_HUMAN]	0.0977	1	1	1	5049000	14.8	6.8
Q93052	Lipoma-preferred partner OS=Homo sapiens OX=9606 GN=LPP PE=1 SV=1 - [LPP_HUMAN]	0.0229	1	1	1	1755000	65.7	7.37		P20645	Cation-dependent mannose-6-phosphate receptor OS=Homo sapiens OX=9606 GN=M6PR PE=1 SV=1 - [MPRD_HUMAN]	0.0505	1	1	1	3216000	31	5.83		P47756	F-actin-capping protein subunit beta OS=Homo sapiens OX=9606 GN=CAPZB PE=1 SV=4 - [CAPZB_HUMAN]	0.083	2	2	2	3708000	31.3	5.59		P62314	Small nuclear ribonucleoprotein Sm D1 OS=Homo sapiens OX=9606 GN=SNRPD1 PE=1 SV=1 - [SMD1_HUMAN]	0.1092	2	2	2	2494000	13.3	11.56		P37802	Transgelin-2 OS=Homo sapiens OX=9606 GN=TAGLN2 PE=1 SV=3 - [TAGL2_HUMAN]	0.2814	5	5	7	30820000	22.4	8.25
Q8NC51	Plasminogen activator inhibitor 1 RNA-binding protein OS=Homo sapiens OX=9606 GN=SERBP1 PE=1 SV=2 - [PAIRB_HUMAN]	0.0392	1	1	1	1866000	44.9	8.65		P82930	28S ribosomal protein S34, mitochondrial OS=Homo sapiens OX=9606 GN=MRPS34 PE=1 SV=2 - [RT34_HUMAN]	0.0367	1	1	1		25.6	9.98		P04632	Calpain small subunit 1 OS=Homo sapiens OX=9606 GN=CAPNS1 PE=1 SV=1 - [CPNS1_HUMAN]	0.056	1	1	1		28.3	5.2		P09661	U2 small nuclear ribonucleoprotein A' OS=Homo sapiens OX=9606 GN=SNRPA1 PE=1 SV=2 - [RU2A_HUMAN]	0.0549	1	1	1		28.4	8.62		P62314	Small nuclear ribonucleoprotein Sm D1 OS=Homo sapiens OX=9606 GN=SNRPD1 PE=1 SV=1 - [SMD1_HUMAN]	0.3697	3	3	4	6363000	13.3	11.56
P02753	Retinol-binding protein 4 OS=Homo sapiens OX=9606 GN=RBP4 PE=1 SV=3 - [RET4_HUMAN]	0.1443	2	2	2	8927000	23	6.07		O75936	Gamma-butyrobetaine dioxygenase OS=Homo sapiens OX=9606 GN=BBOX1 PE=1 SV=1 - [BODG_HUMAN]	0.0594	2	2	2	42010000	44.7	6.74		P05937	Calbindin OS=Homo sapiens OX=9606 GN=CALB1 PE=1 SV=2 - [CALB1_HUMAN]	0.0805	2	2	2	561400	30	4.83		O60506	Heterogeneous nuclear ribonucleoprotein Q OS=Homo sapiens OX=9606 GN=SYNCRIP PE=1 SV=2 - [HNRPQ_HUMAN]	0.0401	2	2	2	4727000	69.6	8.59		Q14240	Eukaryotic initiation factor 4A-II OS=Homo sapiens OX=9606 GN=EIF4A2 PE=1 SV=2 - [IF4A2_HUMAN]	0.2211	1	7	8	14150000	46.4	5.48
Q14019	Coactosin-like protein OS=Homo sapiens OX=9606 GN=COTL1 PE=1 SV=3 - [COTL1_HUMAN]	0.169	2	2	2	2798000	15.9	5.67		Q16270	Insulin-like growth factor-binding protein 7 OS=Homo sapiens OX=9606 GN=IGFBP7 PE=1 SV=1 - [IBP7_HUMAN]	0.0284	1	1	1	2809000	29.1	7.9		Q9H9B4	Sideroflexin-1 OS=Homo sapiens OX=9606 GN=SFXN1 PE=1 SV=4 - [SFXN1_HUMAN]	0.087	2	2	2	18650000	35.6	9.07		P30049	ATP synthase subunit delta, mitochondrial OS=Homo sapiens OX=9606 GN=ATP5F1D PE=1 SV=2 - [ATPD_HUMAN]	0.0833	1	1	1	3904000	17.5	5.49		P15311	Ezrin OS=Homo sapiens OX=9606 GN=EZR PE=1 SV=4 - [EZRI_HUMAN]	0.1143	1	6	7	21050000	69.4	6.27
P35268	60S ribosomal protein L22 OS=Homo sapiens OX=9606 GN=RPL22 PE=1 SV=2 - [RL22_HUMAN]	0.2031	2	2	2	7057000	14.8	9.19		P02489	Alpha-crystallin A chain OS=Homo sapiens OX=9606 GN=CRYAA PE=1 SV=2 - [CRYAA_HUMAN]	0.0636	1	1	1	17810000	19.9	6.2		P56134	ATP synthase subunit f, mitochondrial OS=Homo sapiens OX=9606 GN=ATP5MF PE=1 SV=3 - [ATPK_HUMAN]	0.117	1	1	1	20740000	10.9	9.67		P15311	Ezrin OS=Homo sapiens OX=9606 GN=EZR PE=1 SV=4 - [EZRI_HUMAN]	0.1655	4	8	8	11240000	69.4	6.27		P36542	ATP synthase subunit gamma, mitochondrial OS=Homo sapiens OX=9606 GN=ATP5F1C PE=1 SV=1 - [ATPG_HUMAN]	0.0772	2	2	3	8886000	33	9.22
P20645	Cation-dependent mannose-6-phosphate receptor OS=Homo sapiens OX=9606 GN=M6PR PE=1 SV=1 - [MPRD_HUMAN]	0.0505	1	1	1	1704000	31	5.83		Q96QV6	Histone H2A type 1-A OS=Homo sapiens OX=9606 GN=HIST1H2AA PE=1 SV=3 - [H2A1A_HUMAN]	0.3511	1	4	7	269600000	14.2	10.86		Q00577	Transcriptional activator protein Pur-alpha OS=Homo sapiens OX=9606 GN=PURA PE=1 SV=2 - [PURA_HUMAN]	0.0776	1	1	1	7286000	34.9	6.44		P36542	ATP synthase subunit gamma, mitochondrial OS=Homo sapiens OX=9606 GN=ATP5F1C PE=1 SV=1 - [ATPG_HUMAN]	0.1812	3	3	3	4244000	33	9.22		P30048	Thioredoxin-dependent peroxide reductase, mitochondrial OS=Homo sapiens OX=9606 GN=PRDX3 PE=1 SV=3 - [PRDX3_HUMAN]	0.0547	1	1	1	56460000	27.7	7.78
O75936	Gamma-butyrobetaine dioxygenase OS=Homo sapiens OX=9606 GN=BBOX1 PE=1 SV=1 - [BODG_HUMAN]	0.0594	2	2	2	7519000	44.7	6.74		Q6UX53	Methyltransferase-like protein 7B OS=Homo sapiens OX=9606 GN=METTL7B PE=1 SV=2 - [MET7B_HUMAN]	0.0574	1	1	1	3877000	27.8	8.38		Q93052	Lipoma-preferred partner OS=Homo sapiens OX=9606 GN=LPP PE=1 SV=1 - [LPP_HUMAN]	0.0229	1	1	1	2920000	65.7	7.37		P30048	Thioredoxin-dependent peroxide reductase, mitochondrial OS=Homo sapiens OX=9606 GN=PRDX3 PE=1 SV=3 - [PRDX3_HUMAN]	0.1016	2	2	3	31810000	27.7	7.78		Q9H2U2	Inorganic pyrophosphatase 2, mitochondrial OS=Homo sapiens OX=9606 GN=PPA2 PE=1 SV=2 - [IPYR2_HUMAN]	0.1108	3	3	3	1830000	37.9	7.39
Q16270	Insulin-like growth factor-binding protein 7 OS=Homo sapiens OX=9606 GN=IGFBP7 PE=1 SV=1 - [IBP7_HUMAN]	0.0284	1	1	1	1965000	29.1	7.9		Q96SY0	Integrator complex subunit 14 OS=Homo sapiens OX=9606 GN=INTS14 PE=1 SV=2 - [INT14_HUMAN]	0.0541	1	1	1	16540000	57.4	5.12		Q8NC51	Plasminogen activator inhibitor 1 RNA-binding protein OS=Homo sapiens OX=9606 GN=SERBP1 PE=1 SV=2 - [PAIRB_HUMAN]	0.0392	1	1	1	5531000	44.9	8.65		Q9H2U2	Inorganic pyrophosphatase 2, mitochondrial OS=Homo sapiens OX=9606 GN=PPA2 PE=1 SV=2 - [IPYR2_HUMAN]	0.0479	1	1	1		37.9	7.39		Q99832	T-complex protein 1 subunit eta OS=Homo sapiens OX=9606 GN=CCT7 PE=1 SV=2 - [TCPH_HUMAN]	0.0479	2	2	2	2019000	59.3	7.65
P02489	Alpha-crystallin A chain OS=Homo sapiens OX=9606 GN=CRYAA PE=1 SV=2 - [CRYAA_HUMAN]	0.1098	2	2	2	10530000	19.9	6.2		Q06830	Peroxiredoxin-1 OS=Homo sapiens OX=9606 GN=PRDX1 PE=1 SV=1 - [PRDX1_HUMAN]	0.2261	5	5	6	47660000	22.1	8.13		P02753	Retinol-binding protein 4 OS=Homo sapiens OX=9606 GN=RBP4 PE=1 SV=3 - [RET4_HUMAN]	0.1393	2	2	2	25550000	23	6.07		Q99832	T-complex protein 1 subunit eta OS=Homo sapiens OX=9606 GN=CCT7 PE=1 SV=2 - [TCPH_HUMAN]	0.0221	1	1	1	843800	59.3	7.65		P50991	T-complex protein 1 subunit delta OS=Homo sapiens OX=9606 GN=CCT4 PE=1 SV=4 - [TCPD_HUMAN]	0.0501	2	2	2	3668000	57.9	7.83
P05109	Protein S100-A8 OS=Homo sapiens OX=9606 GN=S100A8 PE=1 SV=1 - [S10A8_HUMAN]	0.1183	1	1	1	4990000	10.8	7.03		O75947	ATP synthase subunit d, mitochondrial OS=Homo sapiens OX=9606 GN=ATP5PD PE=1 SV=3 - [ATP5H_HUMAN]	0.0994	1	1	2	7762000	18.5	5.3		Q14019	Coactosin-like protein OS=Homo sapiens OX=9606 GN=COTL1 PE=1 SV=3 - [COTL1_HUMAN]	0.1972	2	2	2	7564000	15.9	5.67		P50991	T-complex protein 1 subunit delta OS=Homo sapiens OX=9606 GN=CCT4 PE=1 SV=4 - [TCPD_HUMAN]	0.0241	1	1	1	1363000	57.9	7.83		Q13435	Splicing factor 3B subunit 2 OS=Homo sapiens OX=9606 GN=SF3B2 PE=1 SV=2 - [SF3B2_HUMAN]	0.0134	1	1	1		100.2	5.67
Q06830	Peroxiredoxin-1 OS=Homo sapiens OX=9606 GN=PRDX1 PE=1 SV=1 - [PRDX1_HUMAN]	0.3015	6	6	7	49480000	22.1	8.13		P81605	Dermcidin OS=Homo sapiens OX=9606 GN=DCD PE=1 SV=2 - [DCD_HUMAN]	0.2273	3	3	10	119700000	11.3	6.54		P82930	28S ribosomal protein S34, mitochondrial OS=Homo sapiens OX=9606 GN=MRPS34 PE=1 SV=2 - [RT34_HUMAN]	0.0367	1	1	1		25.6	9.98		Q13435	Splicing factor 3B subunit 2 OS=Homo sapiens OX=9606 GN=SF3B2 PE=1 SV=2 - [SF3B2_HUMAN]	0.0134	1	1	1		100.2	5.67		P23284	Peptidyl-prolyl cis-trans isomerase B OS=Homo sapiens OX=9606 GN=PPIB PE=1 SV=2 - [PPIB_HUMAN]	0.0602	1	1	1	16140000	23.7	9.41
O75947	ATP synthase subunit d, mitochondrial OS=Homo sapiens OX=9606 GN=ATP5PD PE=1 SV=3 - [ATP5H_HUMAN]	0.323	4	4	4	2987000	18.5	5.3		O43598	2'-deoxynucleoside 5'-phosphate N-hydrolase 1 OS=Homo sapiens OX=9606 GN=DNPH1 PE=1 SV=1 - [DNPH1_HUMAN]	0.1034	1	1	1	1744000	19.1	5.05		O75936	Gamma-butyrobetaine dioxygenase OS=Homo sapiens OX=9606 GN=BBOX1 PE=1 SV=1 - [BODG_HUMAN]	0.124	4	4	4	24550000	44.7	6.74		P07741	Adenine phosphoribosyltransferase OS=Homo sapiens OX=9606 GN=APRT PE=1 SV=2 - [APT_HUMAN]	0.0556	1	1	1		19.6	6.02		P07741	Adenine phosphoribosyltransferase OS=Homo sapiens OX=9606 GN=APRT PE=1 SV=2 - [APT_HUMAN]	0.0556	1	1	1	7546000	19.6	6.02
P81605	Dermcidin OS=Homo sapiens OX=9606 GN=DCD PE=1 SV=2 - [DCD_HUMAN]	0.2273	3	3	12	78920000	11.3	6.54		P49720	Proteasome subunit beta type-3 OS=Homo sapiens OX=9606 GN=PSMB3 PE=1 SV=2 - [PSB3_HUMAN]	0.0878	1	1	1		22.9	6.55		Q16270	Insulin-like growth factor-binding protein 7 OS=Homo sapiens OX=9606 GN=IGFBP7 PE=1 SV=1 - [IBP7_HUMAN]	0.0284	1	1	1	2622000	29.1	7.9		Q08211	ATP-dependent RNA helicase A OS=Homo sapiens OX=9606 GN=DHX9 PE=1 SV=4 - [DHX9_HUMAN]	0.0126	1	1	1	1656000	140.9	6.84		P82909	28S ribosomal protein S36, mitochondrial OS=Homo sapiens OX=9606 GN=MRPS36 PE=1 SV=2 - [RT36_HUMAN]	0.1165	1	1	1		11.5	9.99
O43598	2'-deoxynucleoside 5'-phosphate N-hydrolase 1 OS=Homo sapiens OX=9606 GN=DNPH1 PE=1 SV=1 - [DNPH1_HUMAN]	0.1034	1	1	1	5944000	19.1	5.05		P0CG48	Polyubiquitin-C OS=Homo sapiens OX=9606 GN=UBC PE=1 SV=3 - [UBC_HUMAN]	0.2102	1	1	3	290100000	77	7.66		P02489	Alpha-crystallin A chain OS=Homo sapiens OX=9606 GN=CRYAA PE=1 SV=2 - [CRYAA_HUMAN]	0.1098	2	2	2	11970000	19.9	6.2		Q96QK1	Vacuolar protein sorting-associated protein 35 OS=Homo sapiens OX=9606 GN=VPS35 PE=1 SV=2 - [VPS35_HUMAN]	0.0188	1	1	1		91.6	5.49		Q08211	ATP-dependent RNA helicase A OS=Homo sapiens OX=9606 GN=DHX9 PE=1 SV=4 - [DHX9_HUMAN]	0.022	2	2	2	2931000	140.9	6.84
P49720	Proteasome subunit beta type-3 OS=Homo sapiens OX=9606 GN=PSMB3 PE=1 SV=2 - [PSB3_HUMAN]	0.122	2	2	2	2449000	22.9	6.55		Q8TEA8	D-aminoacyl-tRNA deacylase 1 OS=Homo sapiens OX=9606 GN=DTD1 PE=1 SV=2 - [DTD1_HUMAN]	0.0718	1	1	1		23.4	8.24		Q96QV6	Histone H2A type 1-A OS=Homo sapiens OX=9606 GN=HIST1H2AA PE=1 SV=3 - [H2A1A_HUMAN]	0.3511	1	4	8	203100000	14.2	10.86		P16152	Carbonyl reductase [NADPH] 1 OS=Homo sapiens OX=9606 GN=CBR1 PE=1 SV=3 - [CBR1_HUMAN]	0.2888	6	6	6	10160000	30.4	8.32		P16152	Carbonyl reductase [NADPH] 1 OS=Homo sapiens OX=9606 GN=CBR1 PE=1 SV=3 - [CBR1_HUMAN]	0.2274	5	5	7	16450000	30.4	8.32
P0CG48	Polyubiquitin-C OS=Homo sapiens OX=9606 GN=UBC PE=1 SV=3 - [UBC_HUMAN]	0.2102	1	1	2	185600000	77	7.66		P02792	Ferritin light chain OS=Homo sapiens OX=9606 GN=FTL PE=1 SV=2 - [FRIL_HUMAN]	0.1714	2	2	3	79310000	20	5.78		P19105	Myosin regulatory light chain 12A OS=Homo sapiens OX=9606 GN=MYL12A PE=1 SV=2 - [ML12A_HUMAN]	0.0585	1	1	1	3783000	19.8	4.81		P62424	60S ribosomal protein L7a OS=Homo sapiens OX=9606 GN=RPL7A PE=1 SV=2 - [RL7A_HUMAN]	0.109	2	2	2	8721000	30	10.61		Q5SSJ5	Heterochromatin protein 1-binding protein 3 OS=Homo sapiens OX=9606 GN=HP1BP3 PE=1 SV=1 - [HP1B3_HUMAN]	0.0199	1	1	1		61.2	9.67
Q14204	Cytoplasmic dynein 1 heavy chain 1 OS=Homo sapiens OX=9606 GN=DYNC1H1 PE=1 SV=5 - [DYHC1_HUMAN]	0.0032	1	1	1	1557000	532.1	6.4		P13639	Elongation factor 2 OS=Homo sapiens OX=9606 GN=EEF2 PE=1 SV=4 - [EF2_HUMAN]	0.0396	2	2	2	7515000	95.3	6.83		Q06830	Peroxiredoxin-1 OS=Homo sapiens OX=9606 GN=PRDX1 PE=1 SV=1 - [PRDX1_HUMAN]	0.2764	5	5	6	57020000	22.1	8.13		P68032	Actin, alpha cardiac muscle 1 OS=Homo sapiens OX=9606 GN=ACTC1 PE=1 SV=1 - [ACTC_HUMAN]	0.4562	6	13	34	179800000	42	5.39		P62424	60S ribosomal protein L7a OS=Homo sapiens OX=9606 GN=RPL7A PE=1 SV=2 - [RL7A_HUMAN]	0.1504	3	3	3	13780000	30	10.61
P02792	Ferritin light chain OS=Homo sapiens OX=9606 GN=FTL PE=1 SV=2 - [FRIL_HUMAN]	0.1714	2	2	2	8445000	20	5.78		P02545	Prelamin-A/C OS=Homo sapiens OX=9606 GN=LMNA PE=1 SV=1 - [LMNA_HUMAN]	0.113	5	5	5	9927000	74.1	7.02		O75947	ATP synthase subunit d, mitochondrial OS=Homo sapiens OX=9606 GN=ATP5PD PE=1 SV=3 - [ATP5H_HUMAN]	0.0621	1	1	1	2028000	18.5	5.3		P63241	Eukaryotic translation initiation factor 5A-1 OS=Homo sapiens OX=9606 GN=EIF5A PE=1 SV=2 - [IF5A1_HUMAN]	0.1494	1	1	2	459200	16.8	5.24		P68032	Actin, alpha cardiac muscle 1 OS=Homo sapiens OX=9606 GN=ACTC1 PE=1 SV=1 - [ACTC_HUMAN]	0.4456	6	14	30	388800000	42	5.39
P13639	Elongation factor 2 OS=Homo sapiens OX=9606 GN=EEF2 PE=1 SV=4 - [EF2_HUMAN]	0.0431	2	2	2	3597000	95.3	6.83		Q9UIJ7	GTP:AMP phosphotransferase AK3, mitochondrial OS=Homo sapiens OX=9606 GN=AK3 PE=1 SV=4 - [KAD3_HUMAN]	0.2996	5	5	5	12840000	25.5	9.16		P81605	Dermcidin OS=Homo sapiens OX=9606 GN=DCD PE=1 SV=2 - [DCD_HUMAN]	0.2273	3	3	12	86890000	11.3	6.54		P06753	Tropomyosin alpha-3 chain OS=Homo sapiens OX=9606 GN=TPM3 PE=1 SV=2 - [TPM3_HUMAN]	0.0772	1	2	2	2802000	32.9	4.72		P84098	60S ribosomal protein L19 OS=Homo sapiens OX=9606 GN=RPL19 PE=1 SV=1 - [RL19_HUMAN]	0.0459	1	1	1	748400	23.5	11.47
P02545	Prelamin-A/C OS=Homo sapiens OX=9606 GN=LMNA PE=1 SV=1 - [LMNA_HUMAN]	0.1355	7	7	7	7495000	74.1	7.02		P27144	Adenylate kinase 4, mitochondrial OS=Homo sapiens OX=9606 GN=AK4 PE=1 SV=1 - [KAD4_HUMAN]	0.148	3	3	4	18570000	25.3	8.4		P49720	Proteasome subunit beta type-3 OS=Homo sapiens OX=9606 GN=PSMB3 PE=1 SV=2 - [PSB3_HUMAN]	0.078	1	1	1	3558000	22.9	6.55		P15880	40S ribosomal protein S2 OS=Homo sapiens OX=9606 GN=RPS2 PE=1 SV=2 - [RS2_HUMAN]	0.1263	3	3	3	2831000	31.3	10.24		P06753	Tropomyosin alpha-3 chain OS=Homo sapiens OX=9606 GN=TPM3 PE=1 SV=2 - [TPM3_HUMAN]	0.0456	1	1	1	7783000	32.9	4.72
Q9UIJ7	GTP:AMP phosphotransferase AK3, mitochondrial OS=Homo sapiens OX=9606 GN=AK3 PE=1 SV=4 - [KAD3_HUMAN]	0.1718	3	3	4	8173000	25.5	9.16		O15400	Syntaxin-7 OS=Homo sapiens OX=9606 GN=STX7 PE=1 SV=4 - [STX7_HUMAN]	0.0575	1	1	1	10430000	29.8	5.55		P0CG48	Polyubiquitin-C OS=Homo sapiens OX=9606 GN=UBC PE=1 SV=3 - [UBC_HUMAN]	0.2102	1	1	2	234600000	77	7.66		Q13509	Tubulin beta-3 chain OS=Homo sapiens OX=9606 GN=TUBB3 PE=1 SV=2 - [TBB3_HUMAN]	0.3156	1	11	19	76150000	50.4	4.93		P15880	40S ribosomal protein S2 OS=Homo sapiens OX=9606 GN=RPS2 PE=1 SV=2 - [RS2_HUMAN]	0.0444	1	1	1	12890000	31.3	10.24
P27144	Adenylate kinase 4, mitochondrial OS=Homo sapiens OX=9606 GN=AK4 PE=1 SV=1 - [KAD4_HUMAN]	0.3587	5	5	7	29740000	25.3	8.4		Q9GZT3	SRA stem-loop-interacting RNA-binding protein, mitochondrial OS=Homo sapiens OX=9606 GN=SLIRP PE=1 SV=1 - [SLIRP_HUMAN]	0.0917	1	1	1	4674000	12.3	10.24		Q14204	Cytoplasmic dynein 1 heavy chain 1 OS=Homo sapiens OX=9606 GN=DYNC1H1 PE=1 SV=5 - [DYHC1_HUMAN]	0.0032	1	1	1	2250000	532.1	6.4		Q9Y3Y2	Chromatin target of PRMT1 protein OS=Homo sapiens OX=9606 GN=CHTOP PE=1 SV=2 - [CHTOP_HUMAN]	0.0524	1	1	1		26.4	12.23		P62847	40S ribosomal protein S24 OS=Homo sapiens OX=9606 GN=RPS24 PE=1 SV=1 - [RS24_HUMAN]	0.0902	1	1	1	1037000	15.4	10.78
O15400	Syntaxin-7 OS=Homo sapiens OX=9606 GN=STX7 PE=1 SV=4 - [STX7_HUMAN]	0.0575	1	1	1	6335000	29.8	5.55		P06702	Protein S100-A9 OS=Homo sapiens OX=9606 GN=S100A9 PE=1 SV=1 - [S10A9_HUMAN]	0.2456	2	2	2	8738000	13.2	6.13		P02792	Ferritin light chain OS=Homo sapiens OX=9606 GN=FTL PE=1 SV=2 - [FRIL_HUMAN]	0.1714	2	2	3	56590000	20	5.78		Q13151	Heterogeneous nuclear ribonucleoprotein A0 OS=Homo sapiens OX=9606 GN=HNRNPA0 PE=1 SV=1 - [ROA0_HUMAN]	0.0525	1	1	1	1753000	30.8	9.29		Q9Y3Y2	Chromatin target of PRMT1 protein OS=Homo sapiens OX=9606 GN=CHTOP PE=1 SV=2 - [CHTOP_HUMAN]	0.1048	2	2	2	314000	26.4	12.23
O60749	Sorting nexin-2 OS=Homo sapiens OX=9606 GN=SNX2 PE=1 SV=2 - [SNX2_HUMAN]	0.027	1	1	1		58.4	5.12		P18124	60S ribosomal protein L7 OS=Homo sapiens OX=9606 GN=RPL7 PE=1 SV=1 - [RL7_HUMAN]	0.0524	1	1	1	116800	29.2	10.65		P13639	Elongation factor 2 OS=Homo sapiens OX=9606 GN=EEF2 PE=1 SV=4 - [EF2_HUMAN]	0.0501	3	3	3	2894000	95.3	6.83		Q9BQE3	Tubulin alpha-1C chain OS=Homo sapiens OX=9606 GN=TUBA1C PE=1 SV=1 - [TBA1C_HUMAN]	0.3029	3	9	18	105100000	49.9	5.1		Q71U36	Tubulin alpha-1A chain OS=Homo sapiens OX=9606 GN=TUBA1A PE=1 SV=1 - [TBA1A_HUMAN]	0.3747	4	11	21	121600000	50.1	5.06
Q96DG6	Carboxymethylenebutenolidase homolog OS=Homo sapiens OX=9606 GN=CMBL PE=1 SV=1 - [CMBL_HUMAN]	0.1796	4	4	5	13210000	28	7.18		Q96DG6	Carboxymethylenebutenolidase homolog OS=Homo sapiens OX=9606 GN=CMBL PE=1 SV=1 - [CMBL_HUMAN]	0.0694	2	2	2	14220000	28	7.18		P02545	Prelamin-A/C OS=Homo sapiens OX=9606 GN=LMNA PE=1 SV=1 - [LMNA_HUMAN]	0.0889	5	5	5	6898000	74.1	7.02		P47756	F-actin-capping protein subunit beta OS=Homo sapiens OX=9606 GN=CAPZB PE=1 SV=4 - [CAPZB_HUMAN]	0.0866	2	2	2	1399000	31.3	5.59		Q13151	Heterogeneous nuclear ribonucleoprotein A0 OS=Homo sapiens OX=9606 GN=HNRNPA0 PE=1 SV=1 - [ROA0_HUMAN]	0.0525	1	1	1	9233000	30.8	9.29
Q15435	Protein phosphatase 1 regulatory subunit 7 OS=Homo sapiens OX=9606 GN=PPP1R7 PE=1 SV=1 - [PP1R7_HUMAN]	0.0278	1	1	1		41.5	4.91		P14923	Junction plakoglobin OS=Homo sapiens OX=9606 GN=JUP PE=1 SV=3 - [PLAK_HUMAN]	0.0604	4	4	6	10600000	81.7	6.14		Q9UIJ7	GTP:AMP phosphotransferase AK3, mitochondrial OS=Homo sapiens OX=9606 GN=AK3 PE=1 SV=4 - [KAD3_HUMAN]	0.1057	2	2	2	7067000	25.5	9.16		P04632	Calpain small subunit 1 OS=Homo sapiens OX=9606 GN=CAPNS1 PE=1 SV=1 - [CPNS1_HUMAN]	0.194	3	3	4	1135000	28.3	5.2		P47756	F-actin-capping protein subunit beta OS=Homo sapiens OX=9606 GN=CAPZB PE=1 SV=4 - [CAPZB_HUMAN]	0.083	2	2	2	3512000	31.3	5.59
Q14165	Malectin OS=Homo sapiens OX=9606 GN=MLEC PE=1 SV=1 - [MLEC_HUMAN]	0.0445	1	1	1		32.2	5.41		P28070	Proteasome subunit beta type-4 OS=Homo sapiens OX=9606 GN=PSMB4 PE=1 SV=4 - [PSB4_HUMAN]	0.1402	2	2	2		29.2	5.97		P27144	Adenylate kinase 4, mitochondrial OS=Homo sapiens OX=9606 GN=AK4 PE=1 SV=1 - [KAD4_HUMAN]	0.3094	4	4	5	12480000	25.3	8.4		Q00577	Transcriptional activator protein Pur-alpha OS=Homo sapiens OX=9606 GN=PURA PE=1 SV=2 - [PURA_HUMAN]	0.1366	3	3	3	1362000	34.9	6.44		P04632	Calpain small subunit 1 OS=Homo sapiens OX=9606 GN=CAPNS1 PE=1 SV=1 - [CPNS1_HUMAN]	0.1045	2	2	3	2343000	28.3	5.2
P14923	Junction plakoglobin OS=Homo sapiens OX=9606 GN=JUP PE=1 SV=3 - [PLAK_HUMAN]	0.1141	7	8	9	9602000	81.7	6.14		O60716	Catenin delta-1 OS=Homo sapiens OX=9606 GN=CTNND1 PE=1 SV=1 - [CTND1_HUMAN]	0.0124	1	1	1	3298000	108.1	6.23		P06702	Protein S100-A9 OS=Homo sapiens OX=9606 GN=S100A9 PE=1 SV=1 - [S10A9_HUMAN]	0.114	1	1	1	6050000	13.2	6.13		P02753	Retinol-binding protein 4 OS=Homo sapiens OX=9606 GN=RBP4 PE=1 SV=3 - [RET4_HUMAN]	0.1443	2	2	2	2651000	23	6.07		P05937	Calbindin OS=Homo sapiens OX=9606 GN=CALB1 PE=1 SV=2 - [CALB1_HUMAN]	0.0421	1	1	1		30	4.83
Q13867	Bleomycin hydrolase OS=Homo sapiens OX=9606 GN=BLMH PE=1 SV=1 - [BLMH_HUMAN]	0.0242	1	1	1	11710000	52.5	6.27		Q13867	Bleomycin hydrolase OS=Homo sapiens OX=9606 GN=BLMH PE=1 SV=1 - [BLMH_HUMAN]	0.1055	3	3	3	3787000	52.5	6.27		P18124	60S ribosomal protein L7 OS=Homo sapiens OX=9606 GN=RPL7 PE=1 SV=1 - [RL7_HUMAN]	0.0524	1	1	1		29.2	10.65		P51571	Translocon-associated protein subunit delta OS=Homo sapiens OX=9606 GN=SSR4 PE=1 SV=1 - [SSRD_HUMAN]	0.1098	1	1	1		19	6.15		Q9H9B4	Sideroflexin-1 OS=Homo sapiens OX=9606 GN=SFXN1 PE=1 SV=4 - [SFXN1_HUMAN]	0.0404	1	1	1	7706000	35.6	9.07
Q15366	Poly(rC)-binding protein 2 OS=Homo sapiens OX=9606 GN=PCBP2 PE=1 SV=1 - [PCBP2_HUMAN]	0.0904	1	2	2	5860000	38.6	6.79		P52209	6-phosphogluconate dehydrogenase, decarboxylating OS=Homo sapiens OX=9606 GN=PGD PE=1 SV=3 - [6PGD_HUMAN]	0.0828	2	2	2	4539000	53.1	7.23		Q96DG6	Carboxymethylenebutenolidase homolog OS=Homo sapiens OX=9606 GN=CMBL PE=1 SV=1 - [CMBL_HUMAN]	0.2122	4	4	4	14020000	28	7.18		P35268	60S ribosomal protein L22 OS=Homo sapiens OX=9606 GN=RPL22 PE=1 SV=2 - [RL22_HUMAN]	0.1172	1	1	1	4046000	14.8	9.19		P56134	ATP synthase subunit f, mitochondrial OS=Homo sapiens OX=9606 GN=ATP5MF PE=1 SV=3 - [ATPK_HUMAN]	0.2553	2	2	2	7398000	10.9	9.67
P52209	6-phosphogluconate dehydrogenase, decarboxylating OS=Homo sapiens OX=9606 GN=PGD PE=1 SV=3 - [6PGD_HUMAN]	0.0476	1	1	1		53.1	7.23		P28330	Long-chain specific acyl-CoA dehydrogenase, mitochondrial OS=Homo sapiens OX=9606 GN=ACADL PE=1 SV=2 - [ACADL_HUMAN]	0.0279	1	1	1		47.6	7.8		Q15435	Protein phosphatase 1 regulatory subunit 7 OS=Homo sapiens OX=9606 GN=PPP1R7 PE=1 SV=1 - [PP1R7_HUMAN]	0.05	1	1	1		41.5	4.91		O75936	Gamma-butyrobetaine dioxygenase OS=Homo sapiens OX=9606 GN=BBOX1 PE=1 SV=1 - [BODG_HUMAN]	0.0646	2	2	2	1095000	44.7	6.74		P09455	Retinol-binding protein 1 OS=Homo sapiens OX=9606 GN=RBP1 PE=1 SV=2 - [RET1_HUMAN]	0.0667	1	1	1	3093000	15.8	5.11
P28330	Long-chain specific acyl-CoA dehydrogenase, mitochondrial OS=Homo sapiens OX=9606 GN=ACADL PE=1 SV=2 - [ACADL_HUMAN]	0.0279	1	1	1		47.6	7.8		P00505	Aspartate aminotransferase, mitochondrial OS=Homo sapiens OX=9606 GN=GOT2 PE=1 SV=3 - [AATM_HUMAN]	0.0605	2	2	2	66620000	47.5	9.01		Q14165	Malectin OS=Homo sapiens OX=9606 GN=MLEC PE=1 SV=1 - [MLEC_HUMAN]	0.0445	1	1	1	3748000	32.2	5.41		Q96QV6	Histone H2A type 1-A OS=Homo sapiens OX=9606 GN=HIST1H2AA PE=1 SV=3 - [H2A1A_HUMAN]	0.3511	1	4	6	134000000	14.2	10.86		Q00577	Transcriptional activator protein Pur-alpha OS=Homo sapiens OX=9606 GN=PURA PE=1 SV=2 - [PURA_HUMAN]	0.0994	2	2	2	4004000	34.9	6.44
P00505	Aspartate aminotransferase, mitochondrial OS=Homo sapiens OX=9606 GN=GOT2 PE=1 SV=3 - [AATM_HUMAN]	0.0953	3	3	3	32730000	47.5	9.01		Q5T8D3	Acyl-CoA-binding domain-containing protein 5 OS=Homo sapiens OX=9606 GN=ACBD5 PE=1 SV=1 - [ACBD5_HUMAN]	0.0206	1	1	1	1225000	60.1	5.33		P14923	Junction plakoglobin OS=Homo sapiens OX=9606 GN=JUP PE=1 SV=3 - [PLAK_HUMAN]	0.0685	5	5	5	6918000	81.7	6.14		P05109	Protein S100-A8 OS=Homo sapiens OX=9606 GN=S100A8 PE=1 SV=1 - [S10A8_HUMAN]	0.1183	1	1	2	5416000	10.8	7.03		P02753	Retinol-binding protein 4 OS=Homo sapiens OX=9606 GN=RBP4 PE=1 SV=3 - [RET4_HUMAN]	0.1045	2	2	2	9643000	23	6.07
P49748	Very long-chain specific acyl-CoA dehydrogenase, mitochondrial OS=Homo sapiens OX=9606 GN=ACADVL PE=1 SV=1 - [ACADV_HUMAN]	0.113	6	6	7	21310000	70.3	8.75		Q9NPJ3	Acyl-coenzyme A thioesterase 13 OS=Homo sapiens OX=9606 GN=ACOT13 PE=1 SV=1 - [ACO13_HUMAN]	0.1286	1	1	2	2876000	15	9.14		Q13867	Bleomycin hydrolase OS=Homo sapiens OX=9606 GN=BLMH PE=1 SV=1 - [BLMH_HUMAN]	0.0242	1	1	1	13260000	52.5	6.27		Q06830	Peroxiredoxin-1 OS=Homo sapiens OX=9606 GN=PRDX1 PE=1 SV=1 - [PRDX1_HUMAN]	0.3166	5	6	6	12340000	22.1	8.13		Q14019	Coactosin-like protein OS=Homo sapiens OX=9606 GN=COTL1 PE=1 SV=3 - [COTL1_HUMAN]	0.0563	1	1	1	3995000	15.9	5.67
Q9Y305	Acyl-coenzyme A thioesterase 9, mitochondrial OS=Homo sapiens OX=9606 GN=ACOT9 PE=1 SV=2 - [ACOT9_HUMAN]	0.0296	1	1	1		49.9	8.6		P49748	Very long-chain specific acyl-CoA dehydrogenase, mitochondrial OS=Homo sapiens OX=9606 GN=ACADVL PE=1 SV=1 - [ACADV_HUMAN]	0.1176	6	6	7	35910000	70.3	8.75		Q15366	Poly(rC)-binding protein 2 OS=Homo sapiens OX=9606 GN=PCBP2 PE=1 SV=1 - [PCBP2_HUMAN]	0.0904	1	2	2	3965000	38.6	6.79		P81605	Dermcidin OS=Homo sapiens OX=9606 GN=DCD PE=1 SV=2 - [DCD_HUMAN]	0.1	1	1	1	829800	11.3	6.54		P35268	60S ribosomal protein L22 OS=Homo sapiens OX=9606 GN=RPL22 PE=1 SV=2 - [RL22_HUMAN]	0.2188	2	2	3	10420000	14.8	9.19
Q99424	Peroxisomal acyl-coenzyme A oxidase 2 OS=Homo sapiens OX=9606 GN=ACOX2 PE=1 SV=1 - [ACOX2_HUMAN]	0.0352	2	2	2	814200	76.8	7.56		Q8IZ83	Aldehyde dehydrogenase family 16 member A1 OS=Homo sapiens OX=9606 GN=ALDH16A1 PE=1 SV=2 - [A16A1_HUMAN]	0.0137	1	1	1		85.1	6.79		P52209	6-phosphogluconate dehydrogenase, decarboxylating OS=Homo sapiens OX=9606 GN=PGD PE=1 SV=3 - [6PGD_HUMAN]	0.0642	2	2	2	3465000	53.1	7.23		P11216	Glycogen phosphorylase, brain form OS=Homo sapiens OX=9606 GN=PYGB PE=1 SV=5 - [PYGB_HUMAN]	0.0451	3	3	3	2104000	96.6	6.86		P06748	Nucleophosmin OS=Homo sapiens OX=9606 GN=NPM1 PE=1 SV=2 - [NPM_HUMAN]	0.1803	3	3	3	14660000	32.6	4.78
Q96CM8	Medium-chain acyl-CoA ligase ACSF2, mitochondrial OS=Homo sapiens OX=9606 GN=ACSF2 PE=1 SV=2 - [ACSF2_HUMAN]	0.0634	3	3	3	5602000	68.1	7.55		Q9Y305	Acyl-coenzyme A thioesterase 9, mitochondrial OS=Homo sapiens OX=9606 GN=ACOT9 PE=1 SV=2 - [ACOT9_HUMAN]	0.0296	1	1	1	1055000	49.9	8.6		P46952	3-hydroxyanthranilate 3,4-dioxygenase OS=Homo sapiens OX=9606 GN=HAAO PE=1 SV=2 - [3HAO_HUMAN]	0.0699	1	1	1	1471000	32.5	5.88		P0CG48	Polyubiquitin-C OS=Homo sapiens OX=9606 GN=UBC PE=1 SV=3 - [UBC_HUMAN]	0.2102	1	1	3	94870000	77	7.66		O75936	Gamma-butyrobetaine dioxygenase OS=Homo sapiens OX=9606 GN=BBOX1 PE=1 SV=1 - [BODG_HUMAN]	0.0827	3	3	3	9279000	44.7	6.74
P08195	4F2 cell-surface antigen heavy chain OS=Homo sapiens OX=9606 GN=SLC3A2 PE=1 SV=3 - [4F2_HUMAN]	0.0571	3	3	3	9608000	68	5.01		Q99424	Peroxisomal acyl-coenzyme A oxidase 2 OS=Homo sapiens OX=9606 GN=ACOX2 PE=1 SV=1 - [ACOX2_HUMAN]	0.0675	3	3	3	17350000	76.8	7.56		P28330	Long-chain specific acyl-CoA dehydrogenase, mitochondrial OS=Homo sapiens OX=9606 GN=ACADL PE=1 SV=2 - [ACADL_HUMAN]	0.0279	1	1	1		47.6	7.8		P02792	Ferritin light chain OS=Homo sapiens OX=9606 GN=FTL PE=1 SV=2 - [FRIL_HUMAN]	0.1771	2	2	2	25800000	20	5.78		P02489	Alpha-crystallin A chain OS=Homo sapiens OX=9606 GN=CRYAA PE=1 SV=2 - [CRYAA_HUMAN]	0.0636	1	1	1	1416000	19.9	6.2
P11310	Medium-chain specific acyl-CoA dehydrogenase, mitochondrial OS=Homo sapiens OX=9606 GN=ACADM PE=1 SV=1 - [ACADM_HUMAN]	0.2233	7	7	11	53810000	46.6	8.37		Q96CM8	Medium-chain acyl-CoA ligase ACSF2, mitochondrial OS=Homo sapiens OX=9606 GN=ACSF2 PE=1 SV=2 - [ACSF2_HUMAN]	0.1431	6	6	6	16700000	68.1	7.55		P00505	Aspartate aminotransferase, mitochondrial OS=Homo sapiens OX=9606 GN=GOT2 PE=1 SV=3 - [AATM_HUMAN]	0.0953	3	3	3	38740000	47.5	9.01		P13639	Elongation factor 2 OS=Homo sapiens OX=9606 GN=EEF2 PE=1 SV=4 - [EF2_HUMAN]	0.049	3	3	4	9634000	95.3	6.83		Q96QV6	Histone H2A type 1-A OS=Homo sapiens OX=9606 GN=HIST1H2AA PE=1 SV=3 - [H2A1A_HUMAN]	0.3511	1	4	7	248200000	14.2	10.86
P45954	Short/branched chain specific acyl-CoA dehydrogenase, mitochondrial OS=Homo sapiens OX=9606 GN=ACADSB PE=1 SV=1 - [ACDSB_HUMAN]	0.0718	2	2	2	3573000	47.5	6.99		P08195	4F2 cell-surface antigen heavy chain OS=Homo sapiens OX=9606 GN=SLC3A2 PE=1 SV=3 - [4F2_HUMAN]	0.0413	2	2	2	16750000	68	5.01		Q5T8D3	Acyl-CoA-binding domain-containing protein 5 OS=Homo sapiens OX=9606 GN=ACBD5 PE=1 SV=1 - [ACBD5_HUMAN]	0.0206	1	1	1		60.1	5.33		P02545	Prelamin-A/C OS=Homo sapiens OX=9606 GN=LMNA PE=1 SV=1 - [LMNA_HUMAN]	0.247	12	12	12	3826000	74.1	7.02		P05109	Protein S100-A8 OS=Homo sapiens OX=9606 GN=S100A8 PE=1 SV=1 - [S10A8_HUMAN]	0.1183	1	1	2	8693000	10.8	7.03
Q68CK6	Acyl-coenzyme A synthetase ACSM2B, mitochondrial OS=Homo sapiens OX=9606 GN=ACSM2B PE=1 SV=2 - [ACS2B_HUMAN]	0.3154	4	15	17	48000000	64.2	8.25		P11310	Medium-chain specific acyl-CoA dehydrogenase, mitochondrial OS=Homo sapiens OX=9606 GN=ACADM PE=1 SV=1 - [ACADM_HUMAN]	0.2185	8	8	10	79830000	46.6	8.37		Q9NPJ3	Acyl-coenzyme A thioesterase 13 OS=Homo sapiens OX=9606 GN=ACOT13 PE=1 SV=1 - [ACO13_HUMAN]	0.1286	1	1	1	1963000	15	9.14		Q9UIJ7	GTP:AMP phosphotransferase AK3, mitochondrial OS=Homo sapiens OX=9606 GN=AK3 PE=1 SV=4 - [KAD3_HUMAN]	0.2335	4	4	4	4157000	25.5	9.16		Q15056	Eukaryotic translation initiation factor 4H OS=Homo sapiens OX=9606 GN=EIF4H PE=1 SV=5 - [IF4H_HUMAN]	0.0524	1	1	1	2757000	27.4	7.23
P33121	Long-chain-fatty-acid--CoA ligase 1 OS=Homo sapiens OX=9606 GN=ACSL1 PE=1 SV=1 - [ACSL1_HUMAN]	0.0587	3	3	3	10030000	77.9	7.15		P45954	Short/branched chain specific acyl-CoA dehydrogenase, mitochondrial OS=Homo sapiens OX=9606 GN=ACADSB PE=1 SV=1 - [ACDSB_HUMAN]	0.0255	1	1	1	20370000	47.5	6.99		P49748	Very long-chain specific acyl-CoA dehydrogenase, mitochondrial OS=Homo sapiens OX=9606 GN=ACADVL PE=1 SV=1 - [ACADV_HUMAN]	0.1206	6	6	6	29560000	70.3	8.75		P27144	Adenylate kinase 4, mitochondrial OS=Homo sapiens OX=9606 GN=AK4 PE=1 SV=1 - [KAD4_HUMAN]	0.1749	3	3	3	3061000	25.3	8.4		Q06830	Peroxiredoxin-1 OS=Homo sapiens OX=9606 GN=PRDX1 PE=1 SV=1 - [PRDX1_HUMAN]	0.2412	4	5	5	26890000	22.1	8.13
Q9H6R3	Acyl-CoA synthetase short-chain family member 3, mitochondrial OS=Homo sapiens OX=9606 GN=ACSS3 PE=1 SV=1 - [ACSS3_HUMAN]	0.0262	1	1	1	2627000	74.7	8.63		Q68CK6	Acyl-coenzyme A synthetase ACSM2B, mitochondrial OS=Homo sapiens OX=9606 GN=ACSM2B PE=1 SV=2 - [ACS2B_HUMAN]	0.2114	2	11	14	63870000	64.2	8.25		Q99424	Peroxisomal acyl-coenzyme A oxidase 2 OS=Homo sapiens OX=9606 GN=ACOX2 PE=1 SV=1 - [ACOX2_HUMAN]	0.022	1	1	1		76.8	7.56		P16401	Histone H1.5 OS=Homo sapiens OX=9606 GN=HIST1H1B PE=1 SV=3 - [H15_HUMAN]	0.0487	1	1	1	748200	22.6	10.92		P09382	Galectin-1 OS=Homo sapiens OX=9606 GN=LGALS1 PE=1 SV=2 - [LEG1_HUMAN]	0.1185	1	1	1	4393000	14.7	5.5
Q08AH3	Acyl-coenzyme A synthetase ACSM2A, mitochondrial OS=Homo sapiens OX=9606 GN=ACSM2A PE=1 SV=2 - [ACS2A_HUMAN]	0.3224	4	15	16	46700000	64.2	8.09		P33121	Long-chain-fatty-acid--CoA ligase 1 OS=Homo sapiens OX=9606 GN=ACSL1 PE=1 SV=1 - [ACSL1_HUMAN]	0.0587	3	3	4	15750000	77.9	7.15		Q96CM8	Medium-chain acyl-CoA ligase ACSF2, mitochondrial OS=Homo sapiens OX=9606 GN=ACSF2 PE=1 SV=2 - [ACSF2_HUMAN]	0.161	6	6	6	29050000	68.1	7.55		P06702	Protein S100-A9 OS=Homo sapiens OX=9606 GN=S100A9 PE=1 SV=1 - [S10A9_HUMAN]	0.3596	3	3	6	3297000	13.2	6.13		O75947	ATP synthase subunit d, mitochondrial OS=Homo sapiens OX=9606 GN=ATP5PD PE=1 SV=3 - [ATP5H_HUMAN]	0.0994	1	1	1		18.5	5.3
Q9NUB1	Acetyl-coenzyme A synthetase 2-like, mitochondrial OS=Homo sapiens OX=9606 GN=ACSS1 PE=1 SV=2 - [ACS2L_HUMAN]	0.016	1	1	1	1235000	74.8	7.11		Q9H6R3	Acyl-CoA synthetase short-chain family member 3, mitochondrial OS=Homo sapiens OX=9606 GN=ACSS3 PE=1 SV=1 - [ACSS3_HUMAN]	0.019	1	1	1	1550000	74.7	8.63		P12821	Angiotensin-converting enzyme OS=Homo sapiens OX=9606 GN=ACE PE=1 SV=1 - [ACE_HUMAN]	0.0107	1	1	1	4284000	149.6	6.39		O60749	Sorting nexin-2 OS=Homo sapiens OX=9606 GN=SNX2 PE=1 SV=2 - [SNX2_HUMAN]	0.027	1	1	1	2114000	58.4	5.12		P81605	Dermcidin OS=Homo sapiens OX=9606 GN=DCD PE=1 SV=2 - [DCD_HUMAN]	0.2273	3	3	3	10180000	11.3	6.54
Q9Y6U3	Adseverin OS=Homo sapiens OX=9606 GN=SCIN PE=1 SV=4 - [ADSV_HUMAN]	0.0238	1	1	1		80.4	5.71		Q08AH3	Acyl-coenzyme A synthetase ACSM2A, mitochondrial OS=Homo sapiens OX=9606 GN=ACSM2A PE=1 SV=2 - [ACS2A_HUMAN]	0.2028	1	10	11	63870000	64.2	8.09		P08195	4F2 cell-surface antigen heavy chain OS=Homo sapiens OX=9606 GN=SLC3A2 PE=1 SV=3 - [4F2_HUMAN]	0.0937	5	5	5	12300000	68	5.01		P18124	60S ribosomal protein L7 OS=Homo sapiens OX=9606 GN=RPL7 PE=1 SV=1 - [RL7_HUMAN]	0.0444	1	1	1	11160000	29.2	10.65		O43598	2'-deoxynucleoside 5'-phosphate N-hydrolase 1 OS=Homo sapiens OX=9606 GN=DNPH1 PE=1 SV=1 - [DNPH1_HUMAN]	0.2011	2	2	2		19.1	5.05
Q99798	Aconitate hydratase, mitochondrial OS=Homo sapiens OX=9606 GN=ACO2 PE=1 SV=2 - [ACON_HUMAN]	0.1372	8	8	8	52030000	85.4	7.61		Q99798	Aconitate hydratase, mitochondrial OS=Homo sapiens OX=9606 GN=ACO2 PE=1 SV=2 - [ACON_HUMAN]	0.1756	10	10	10	73360000	85.4	7.61		P11310	Medium-chain specific acyl-CoA dehydrogenase, mitochondrial OS=Homo sapiens OX=9606 GN=ACADM PE=1 SV=1 - [ACADM_HUMAN]	0.266	9	9	11	63840000	46.6	8.37		P16403	Histone H1.2 OS=Homo sapiens OX=9606 GN=HIST1H1C PE=1 SV=2 - [H12_HUMAN]	0.0939	2	2	2	8789000	21.4	10.93		P49720	Proteasome subunit beta type-3 OS=Homo sapiens OX=9606 GN=PSMB3 PE=1 SV=2 - [PSB3_HUMAN]	0.0683	1	1	1	7459000	22.9	6.55
Q15067	Peroxisomal acyl-coenzyme A oxidase 1 OS=Homo sapiens OX=9606 GN=ACOX1 PE=1 SV=3 - [ACOX1_HUMAN]	0.0561	2	2	3	5103000	74.4	8.16		Q15067	Peroxisomal acyl-coenzyme A oxidase 1 OS=Homo sapiens OX=9606 GN=ACOX1 PE=1 SV=3 - [ACOX1_HUMAN]	0.0561	2	2	3	5915000	74.4	8.16		P45954	Short/branched chain specific acyl-CoA dehydrogenase, mitochondrial OS=Homo sapiens OX=9606 GN=ACADSB PE=1 SV=1 - [ACDSB_HUMAN]	0.0556	2	2	2	10890000	47.5	6.99		Q96DG6	Carboxymethylenebutenolidase homolog OS=Homo sapiens OX=9606 GN=CMBL PE=1 SV=1 - [CMBL_HUMAN]	0.151	3	3	3	2447000	28	7.18		P0CG48	Polyubiquitin-C OS=Homo sapiens OX=9606 GN=UBC PE=1 SV=3 - [UBC_HUMAN]	0.4993	3	3	4	65130000	77	7.66
P05141	ADP/ATP translocase 2 OS=Homo sapiens OX=9606 GN=SLC25A5 PE=1 SV=7 - [ADT2_HUMAN]	0.1208	2	3	3	71410000	32.8	9.69		P05141	ADP/ATP translocase 2 OS=Homo sapiens OX=9606 GN=SLC25A5 PE=1 SV=7 - [ADT2_HUMAN]	0.2349	2	6	7	123300000	32.8	9.69		Q68CK6	Acyl-coenzyme A synthetase ACSM2B, mitochondrial OS=Homo sapiens OX=9606 GN=ACSM2B PE=1 SV=2 - [ACS2B_HUMAN]	0.279	5	13	14	48750000	64.2	8.25		P05556	Integrin beta-1 OS=Homo sapiens OX=9606 GN=ITGB1 PE=1 SV=2 - [ITB1_HUMAN]	0.0138	1	1	1	2003000	88.4	5.39		Q8TEA8	D-aminoacyl-tRNA deacylase 1 OS=Homo sapiens OX=9606 GN=DTD1 PE=1 SV=2 - [DTD1_HUMAN]	0.0718	1	1	1	2271000	23.4	8.24
O75891	Cytosolic 10-formyltetrahydrofolate dehydrogenase OS=Homo sapiens OX=9606 GN=ALDH1L1 PE=1 SV=2 - [AL1L1_HUMAN]	0.0166	1	1	1	5846000	98.8	5.94		O75891	Cytosolic 10-formyltetrahydrofolate dehydrogenase OS=Homo sapiens OX=9606 GN=ALDH1L1 PE=1 SV=2 - [AL1L1_HUMAN]	0.0266	2	2	2	8243000	98.8	5.94		P33121	Long-chain-fatty-acid--CoA ligase 1 OS=Homo sapiens OX=9606 GN=ACSL1 PE=1 SV=1 - [ACSL1_HUMAN]	0.0831	5	5	5	12510000	77.9	7.15		P28070	Proteasome subunit beta type-4 OS=Homo sapiens OX=9606 GN=PSMB4 PE=1 SV=4 - [PSB4_HUMAN]	0.0568	1	1	1	720700	29.2	5.97		P02792	Ferritin light chain OS=Homo sapiens OX=9606 GN=FTL PE=1 SV=2 - [FRIL_HUMAN]	0.2171	3	3	3	25650000	20	5.78
P05091	Aldehyde dehydrogenase, mitochondrial OS=Homo sapiens OX=9606 GN=ALDH2 PE=1 SV=2 - [ALDH2_HUMAN]	0.3462	13	14	18	68030000	56.3	7.05		P05091	Aldehyde dehydrogenase, mitochondrial OS=Homo sapiens OX=9606 GN=ALDH2 PE=1 SV=2 - [ALDH2_HUMAN]	0.3308	13	13	16	81420000	56.3	7.05		Q9H6R3	Acyl-CoA synthetase short-chain family member 3, mitochondrial OS=Homo sapiens OX=9606 GN=ACSS3 PE=1 SV=1 - [ACSS3_HUMAN]	0.0262	1	1	1	4364000	74.7	8.63		Q13867	Bleomycin hydrolase OS=Homo sapiens OX=9606 GN=BLMH PE=1 SV=1 - [BLMH_HUMAN]	0.0352	1	1	1		52.5	6.27		Q6IBS0	Twinfilin-2 OS=Homo sapiens OX=9606 GN=TWF2 PE=1 SV=2 - [TWF2_HUMAN]	0.0544	1	1	1	3302000	39.5	6.84
Q9Y4W6	AFG3-like protein 2 OS=Homo sapiens OX=9606 GN=AFG3L2 PE=1 SV=2 - [AFG32_HUMAN]	0.0125	1	1	1		88.5	8.66		Q9Y4W6	AFG3-like protein 2 OS=Homo sapiens OX=9606 GN=AFG3L2 PE=1 SV=2 - [AFG32_HUMAN]	0.0125	1	1	2	3376000	88.5	8.66		Q08AH3	Acyl-coenzyme A synthetase ACSM2A, mitochondrial OS=Homo sapiens OX=9606 GN=ACSM2A PE=1 SV=2 - [ACS2A_HUMAN]	0.2478	3	11	13	46690000	64.2	8.09		P52209	6-phosphogluconate dehydrogenase, decarboxylating OS=Homo sapiens OX=9606 GN=PGD PE=1 SV=3 - [6PGD_HUMAN]	0.0559	2	2	2	2386000	53.1	7.23		P13639	Elongation factor 2 OS=Homo sapiens OX=9606 GN=EEF2 PE=1 SV=4 - [EF2_HUMAN]	0.1037	6	6	6	10600000	95.3	6.83
P51648	Aldehyde dehydrogenase family 3 member A2 OS=Homo sapiens OX=9606 GN=ALDH3A2 PE=1 SV=1 - [AL3A2_HUMAN]	0.0495	2	2	2	5984000	54.8	7.88		P51648	Aldehyde dehydrogenase family 3 member A2 OS=Homo sapiens OX=9606 GN=ALDH3A2 PE=1 SV=1 - [AL3A2_HUMAN]	0.0495	2	2	2	7751000	54.8	7.88		Q99798	Aconitate hydratase, mitochondrial OS=Homo sapiens OX=9606 GN=ACO2 PE=1 SV=2 - [ACON_HUMAN]	0.2026	12	12	16	66920000	85.4	7.61		P00505	Aspartate aminotransferase, mitochondrial OS=Homo sapiens OX=9606 GN=GOT2 PE=1 SV=3 - [AATM_HUMAN]	0.0953	3	3	3	8866000	47.5	9.01		P02545	Prelamin-A/C OS=Homo sapiens OX=9606 GN=LMNA PE=1 SV=1 - [LMNA_HUMAN]	0.241	12	12	13	12810000	74.1	7.02
O95831	Apoptosis-inducing factor 1, mitochondrial OS=Homo sapiens OX=9606 GN=AIFM1 PE=1 SV=1 - [AIFM1_HUMAN]	0.217	10	10	12	60840000	66.9	8.95		O95831	Apoptosis-inducing factor 1, mitochondrial OS=Homo sapiens OX=9606 GN=AIFM1 PE=1 SV=1 - [AIFM1_HUMAN]	0.1778	8	8	8	93210000	66.9	8.95		Q15067	Peroxisomal acyl-coenzyme A oxidase 1 OS=Homo sapiens OX=9606 GN=ACOX1 PE=1 SV=3 - [ACOX1_HUMAN]	0.0545	3	3	3	4243000	74.4	8.16		Q9NPJ3	Acyl-coenzyme A thioesterase 13 OS=Homo sapiens OX=9606 GN=ACOT13 PE=1 SV=1 - [ACO13_HUMAN]	0.0857	1	1	1	5116000	15	9.14		P27144	Adenylate kinase 4, mitochondrial OS=Homo sapiens OX=9606 GN=AK4 PE=1 SV=1 - [KAD4_HUMAN]	0.1345	2	2	2	2502000	25.3	8.4
Q9H2A2	2-aminomuconic semialdehyde dehydrogenase OS=Homo sapiens OX=9606 GN=ALDH8A1 PE=1 SV=1 - [AL8A1_HUMAN]	0.0452	1	1	1		53.4	7.14		Q9H2A2	2-aminomuconic semialdehyde dehydrogenase OS=Homo sapiens OX=9606 GN=ALDH8A1 PE=1 SV=1 - [AL8A1_HUMAN]	0.0452	1	1	1	3447000	53.4	7.14		P05141	ADP/ATP translocase 2 OS=Homo sapiens OX=9606 GN=SLC25A5 PE=1 SV=7 - [ADT2_HUMAN]	0.1611	1	5	8	116300000	32.8	9.69		P49748	Very long-chain specific acyl-CoA dehydrogenase, mitochondrial OS=Homo sapiens OX=9606 GN=ACADVL PE=1 SV=1 - [ACADV_HUMAN]	0.1771	9	9	9	6790000	70.3	8.75		O15400	Syntaxin-7 OS=Homo sapiens OX=9606 GN=STX7 PE=1 SV=4 - [STX7_HUMAN]	0.0575	1	1	1	2528000	29.8	5.55
P54802	Alpha-N-acetylglucosaminidase OS=Homo sapiens OX=9606 GN=NAGLU PE=1 SV=2 - [ANAG_HUMAN]	0.0323	2	2	2	1999000	82.2	6.65		P54802	Alpha-N-acetylglucosaminidase OS=Homo sapiens OX=9606 GN=NAGLU PE=1 SV=2 - [ANAG_HUMAN]	0.0444	2	2	2		82.2	6.65		O75891	Cytosolic 10-formyltetrahydrofolate dehydrogenase OS=Homo sapiens OX=9606 GN=ALDH1L1 PE=1 SV=2 - [AL1L1_HUMAN]	0.0266	2	2	3	9455000	98.8	5.94		Q9GIY3	HLA class II histocompatibility antigen, DRB1-14 beta chain OS=Homo sapiens OX=9606 GN=HLA-DRB1 PE=1 SV=1 - [2B1E_HUMAN]	0.0827	1	2	2	924500	30.1	8.05		P06702	Protein S100-A9 OS=Homo sapiens OX=9606 GN=S100A9 PE=1 SV=1 - [S10A9_HUMAN]	0.3596	3	3	4	4730000	13.2	6.13
P42330	Aldo-keto reductase family 1 member C3 OS=Homo sapiens OX=9606 GN=AKR1C3 PE=1 SV=4 - [AK1C3_HUMAN]	0.0248	1	1	1	21030000	36.8	7.94		P42330	Aldo-keto reductase family 1 member C3 OS=Homo sapiens OX=9606 GN=AKR1C3 PE=1 SV=4 - [AK1C3_HUMAN]	0.0248	1	1	1	28600000	36.8	7.94		P05091	Aldehyde dehydrogenase, mitochondrial OS=Homo sapiens OX=9606 GN=ALDH2 PE=1 SV=2 - [ALDH2_HUMAN]	0.3095	12	12	16	76070000	56.3	7.05		Q8IZ83	Aldehyde dehydrogenase family 16 member A1 OS=Homo sapiens OX=9606 GN=ALDH16A1 PE=1 SV=2 - [A16A1_HUMAN]	0.0137	1	1	1	443300	85.1	6.79		O60749	Sorting nexin-2 OS=Homo sapiens OX=9606 GN=SNX2 PE=1 SV=2 - [SNX2_HUMAN]	0.027	1	1	1	3196000	58.4	5.12
P30837	Aldehyde dehydrogenase X, mitochondrial OS=Homo sapiens OX=9606 GN=ALDH1B1 PE=1 SV=3 - [AL1B1_HUMAN]	0.1528	6	7	7	15400000	57.2	6.8		P30837	Aldehyde dehydrogenase X, mitochondrial OS=Homo sapiens OX=9606 GN=ALDH1B1 PE=1 SV=3 - [AL1B1_HUMAN]	0.1567	6	6	6	20480000	57.2	6.8		Q9Y4W6	AFG3-like protein 2 OS=Homo sapiens OX=9606 GN=AFG3L2 PE=1 SV=2 - [AFG32_HUMAN]	0.0201	1	1	1		88.5	8.66		Q96CM8	Medium-chain acyl-CoA ligase ACSF2, mitochondrial OS=Homo sapiens OX=9606 GN=ACSF2 PE=1 SV=2 - [ACSF2_HUMAN]	0.0862	4	4	5	1118000	68.1	7.55		Q96DG6	Carboxymethylenebutenolidase homolog OS=Homo sapiens OX=9606 GN=CMBL PE=1 SV=1 - [CMBL_HUMAN]	0.0816	2	2	2	4942000	28	7.18
P49419	Alpha-aminoadipic semialdehyde dehydrogenase OS=Homo sapiens OX=9606 GN=ALDH7A1 PE=1 SV=5 - [AL7A1_HUMAN]	0.1707	7	7	7	29600000	58.5	7.99		P49419	Alpha-aminoadipic semialdehyde dehydrogenase OS=Homo sapiens OX=9606 GN=ALDH7A1 PE=1 SV=5 - [AL7A1_HUMAN]	0.1781	7	7	7	39460000	58.5	7.99		P51648	Aldehyde dehydrogenase family 3 member A2 OS=Homo sapiens OX=9606 GN=ALDH3A2 PE=1 SV=1 - [AL3A2_HUMAN]	0.0495	2	2	2	6244000	54.8	7.88		P12821	Angiotensin-converting enzyme OS=Homo sapiens OX=9606 GN=ACE PE=1 SV=1 - [ACE_HUMAN]	0.0207	2	2	2	2537000	149.6	6.39		Q15435	Protein phosphatase 1 regulatory subunit 7 OS=Homo sapiens OX=9606 GN=PPP1R7 PE=1 SV=1 - [PP1R7_HUMAN]	0.0778	2	2	2		41.5	4.91
P08133	Annexin A6 OS=Homo sapiens OX=9606 GN=ANXA6 PE=1 SV=3 - [ANXA6_HUMAN]	0.0951	5	5	5	7876000	75.8	5.6		O43423	Acidic leucine-rich nuclear phosphoprotein 32 family member C OS=Homo sapiens OX=9606 GN=ANP32C PE=2 SV=1 - [AN32C_HUMAN]	0.047	1	1	1	3145000	26.7	4.21		Q09666	Neuroblast differentiation-associated protein AHNAK OS=Homo sapiens OX=9606 GN=AHNAK PE=1 SV=2 - [AHNK_HUMAN]	0.0031	1	1	1	679500	628.7	6.15		P08195	4F2 cell-surface antigen heavy chain OS=Homo sapiens OX=9606 GN=SLC3A2 PE=1 SV=3 - [4F2_HUMAN]	0.0206	1	1	1	332900	68	5.01		P05556	Integrin beta-1 OS=Homo sapiens OX=9606 GN=ITGB1 PE=1 SV=2 - [ITB1_HUMAN]	0.0138	1	1	2	2848000	88.4	5.39
P19801	Amiloride-sensitive amine oxidase [copper-containing] OS=Homo sapiens OX=9606 GN=AOC1 PE=1 SV=4 - [AOC1_HUMAN]	0.02	1	1	1	1945000	85.3	7.09		P08133	Annexin A6 OS=Homo sapiens OX=9606 GN=ANXA6 PE=1 SV=3 - [ANXA6_HUMAN]	0.0267	2	2	2	11110000	75.8	5.6		O95831	Apoptosis-inducing factor 1, mitochondrial OS=Homo sapiens OX=9606 GN=AIFM1 PE=1 SV=1 - [AIFM1_HUMAN]	0.2414	10	10	12	69550000	66.9	8.95		P11310	Medium-chain specific acyl-CoA dehydrogenase, mitochondrial OS=Homo sapiens OX=9606 GN=ACADM PE=1 SV=1 - [ACADM_HUMAN]	0.1734	5	5	6	10140000	46.6	8.37		P15531	Nucleoside diphosphate kinase A OS=Homo sapiens OX=9606 GN=NME1 PE=1 SV=1 - [NDKA_HUMAN]	0.1513	2	2	2	864800	17.1	6.19
Q16853	Membrane primary amine oxidase OS=Homo sapiens OX=9606 GN=AOC3 PE=1 SV=3 - [AOC3_HUMAN]	0.0262	2	2	2	4043000	84.6	6.52		Q9H4A4	Aminopeptidase B OS=Homo sapiens OX=9606 GN=RNPEP PE=1 SV=2 - [AMPB_HUMAN]	0.0123	1	1	1		72.5	5.74		Q9H2A2	2-aminomuconic semialdehyde dehydrogenase OS=Homo sapiens OX=9606 GN=ALDH8A1 PE=1 SV=1 - [AL8A1_HUMAN]	0.0452	1	1	2	6131000	53.4	7.14		P45954	Short/branched chain specific acyl-CoA dehydrogenase, mitochondrial OS=Homo sapiens OX=9606 GN=ACADSB PE=1 SV=1 - [ACDSB_HUMAN]	0.081	2	2	2	1583000	47.5	6.99		P14923	Junction plakoglobin OS=Homo sapiens OX=9606 GN=JUP PE=1 SV=3 - [PLAK_HUMAN]	0.0242	1	1	1		81.7	6.14
P02768	Serum albumin OS=Homo sapiens OX=9606 GN=ALB PE=1 SV=2 - [ALBU_HUMAN]	0.2397	16	16	28	901800000	69.3	6.28		Q16853	Membrane primary amine oxidase OS=Homo sapiens OX=9606 GN=AOC3 PE=1 SV=3 - [AOC3_HUMAN]	0.038	2	2	2	6430000	84.6	6.52		P42330	Aldo-keto reductase family 1 member C3 OS=Homo sapiens OX=9606 GN=AKR1C3 PE=1 SV=4 - [AK1C3_HUMAN]	0.0248	1	1	1	22450000	36.8	7.94		Q68CK6	Acyl-coenzyme A synthetase ACSM2B, mitochondrial OS=Homo sapiens OX=9606 GN=ACSM2B PE=1 SV=2 - [ACS2B_HUMAN]	0.2738	3	14	16	15320000	64.2	8.25		P28070	Proteasome subunit beta type-4 OS=Homo sapiens OX=9606 GN=PSMB4 PE=1 SV=4 - [PSB4_HUMAN]	0.1326	2	2	2	2682000	29.2	5.97
P02760	Protein AMBP OS=Homo sapiens OX=9606 GN=AMBP PE=1 SV=1 - [AMBP_HUMAN]	0.142	3	3	3	28640000	39	6.25		Q53TS8	C2 calcium-dependent domain-containing protein 6 OS=Homo sapiens OX=9606 GN=C2CD6 PE=1 SV=1 - [C2CD6_HUMAN]	0.0209	1	1	1		71.1	7.02		P30837	Aldehyde dehydrogenase X, mitochondrial OS=Homo sapiens OX=9606 GN=ALDH1B1 PE=1 SV=3 - [AL1B1_HUMAN]	0.2747	10	10	10	19920000	57.2	6.8		P33121	Long-chain-fatty-acid--CoA ligase 1 OS=Homo sapiens OX=9606 GN=ACSL1 PE=1 SV=1 - [ACSL1_HUMAN]	0.0387	2	2	3	2040000	77.9	7.15		Q15366	Poly(rC)-binding protein 2 OS=Homo sapiens OX=9606 GN=PCBP2 PE=1 SV=1 - [PCBP2_HUMAN]	0.1041	2	3	3	3831000	38.6	6.79
Q07075	Glutamyl aminopeptidase OS=Homo sapiens OX=9606 GN=ENPEP PE=1 SV=3 - [AMPE_HUMAN]	0.0125	1	1	1	8293000	109.2	5.47		P49189	4-trimethylaminobutyraldehyde dehydrogenase OS=Homo sapiens OX=9606 GN=ALDH9A1 PE=1 SV=3 - [AL9A1_HUMAN]	0.0445	2	2	2	17520000	53.8	5.87		P49419	Alpha-aminoadipic semialdehyde dehydrogenase OS=Homo sapiens OX=9606 GN=ALDH7A1 PE=1 SV=5 - [AL7A1_HUMAN]	0.2226	10	10	10	34870000	58.5	7.99		Q9H6R3	Acyl-CoA synthetase short-chain family member 3, mitochondrial OS=Homo sapiens OX=9606 GN=ACSS3 PE=1 SV=1 - [ACSS3_HUMAN]	0.0481	2	2	2	942100	74.7	8.63		P52209	6-phosphogluconate dehydrogenase, decarboxylating OS=Homo sapiens OX=9606 GN=PGD PE=1 SV=3 - [6PGD_HUMAN]	0.0352	1	1	1	8076000	53.1	7.23
Q12955	Ankyrin-3 OS=Homo sapiens OX=9606 GN=ANK3 PE=1 SV=3 - [ANK3_HUMAN]	0.0048	1	1	1	736700	480.1	6.49		P02768	Serum albumin OS=Homo sapiens OX=9606 GN=ALB PE=1 SV=2 - [ALBU_HUMAN]	0.2447	16	16	27	1422000000	69.3	6.28		P08133	Annexin A6 OS=Homo sapiens OX=9606 GN=ANXA6 PE=1 SV=3 - [ANXA6_HUMAN]	0.0594	4	4	4	4959000	75.8	5.6		Q9BYF1	Angiotensin-converting enzyme 2 OS=Homo sapiens OX=9606 GN=ACE2 PE=1 SV=2 - [ACE2_HUMAN]	0.0311	2	2	2	1623000	92.4	5.54		P00505	Aspartate aminotransferase, mitochondrial OS=Homo sapiens OX=9606 GN=GOT2 PE=1 SV=3 - [AATM_HUMAN]	0.1349	5	5	5	18260000	47.5	9.01
P09525	Annexin A4 OS=Homo sapiens OX=9606 GN=ANXA4 PE=1 SV=4 - [ANXA4_HUMAN]	0.2476	6	6	7	15740000	35.9	6.13		P02760	Protein AMBP OS=Homo sapiens OX=9606 GN=AMBP PE=1 SV=1 - [AMBP_HUMAN]	0.142	3	3	5	48950000	39	6.25		Q9H4A4	Aminopeptidase B OS=Homo sapiens OX=9606 GN=RNPEP PE=1 SV=2 - [AMPB_HUMAN]	0.0123	1	1	1	3051000	72.5	5.74		Q08AH3	Acyl-coenzyme A synthetase ACSM2A, mitochondrial OS=Homo sapiens OX=9606 GN=ACSM2A PE=1 SV=2 - [ACS2A_HUMAN]	0.2305	1	12	14	13520000	64.2	8.09		P49748	Very long-chain specific acyl-CoA dehydrogenase, mitochondrial OS=Homo sapiens OX=9606 GN=ACADVL PE=1 SV=1 - [ACADV_HUMAN]	0.1649	8	8	8	10680000	70.3	8.75
P20073	Annexin A7 OS=Homo sapiens OX=9606 GN=ANXA7 PE=1 SV=3 - [ANXA7_HUMAN]	0.0492	2	2	2	2987000	52.7	5.68		Q07075	Glutamyl aminopeptidase OS=Homo sapiens OX=9606 GN=ENPEP PE=1 SV=3 - [AMPE_HUMAN]	0.0094	1	1	1	7465000	109.2	5.47		P19801	Amiloride-sensitive amine oxidase [copper-containing] OS=Homo sapiens OX=9606 GN=AOC1 PE=1 SV=4 - [AOC1_HUMAN]	0.02	1	1	1	3091000	85.3	7.09		Q9Y6U3	Adseverin OS=Homo sapiens OX=9606 GN=SCIN PE=1 SV=4 - [ADSV_HUMAN]	0.0238	1	1	1		80.4	5.71		Q8IZ83	Aldehyde dehydrogenase family 16 member A1 OS=Homo sapiens OX=9606 GN=ALDH16A1 PE=1 SV=2 - [A16A1_HUMAN]	0.0137	1	1	1		85.1	6.79
P02649	Apolipoprotein E OS=Homo sapiens OX=9606 GN=APOE PE=1 SV=1 - [APOE_HUMAN]	0.0946	2	2	2	4300000	36.1	5.73		P09525	Annexin A4 OS=Homo sapiens OX=9606 GN=ANXA4 PE=1 SV=4 - [ANXA4_HUMAN]	0.3009	8	8	9	28120000	35.9	6.13		Q16853	Membrane primary amine oxidase OS=Homo sapiens OX=9606 GN=AOC3 PE=1 SV=3 - [AOC3_HUMAN]	0.0262	2	2	2	5425000	84.6	6.52		Q99798	Aconitate hydratase, mitochondrial OS=Homo sapiens OX=9606 GN=ACO2 PE=1 SV=2 - [ACON_HUMAN]	0.2167	12	12	14	16110000	85.4	7.61		Q96CM8	Medium-chain acyl-CoA ligase ACSF2, mitochondrial OS=Homo sapiens OX=9606 GN=ACSF2 PE=1 SV=2 - [ACSF2_HUMAN]	0.0764	3	3	3	2466000	68.1	7.55
Q9UHK6	Alpha-methylacyl-CoA racemase OS=Homo sapiens OX=9606 GN=AMACR PE=1 SV=2 - [AMACR_HUMAN]	0.1257	4	4	4	12190000	42.4	6.44		P20073	Annexin A7 OS=Homo sapiens OX=9606 GN=ANXA7 PE=1 SV=3 - [ANXA7_HUMAN]	0.1168	4	4	4	6744000	52.7	5.68		P49189	4-trimethylaminobutyraldehyde dehydrogenase OS=Homo sapiens OX=9606 GN=ALDH9A1 PE=1 SV=3 - [AL9A1_HUMAN]	0.0202	1	1	1	25160000	53.8	5.87		P05141	ADP/ATP translocase 2 OS=Homo sapiens OX=9606 GN=SLC25A5 PE=1 SV=7 - [ADT2_HUMAN]	0.1544	4	4	4	19780000	32.8	9.69		P12821	Angiotensin-converting enzyme OS=Homo sapiens OX=9606 GN=ACE PE=1 SV=1 - [ACE_HUMAN]	0.0314	3	3	3	6112000	149.6	6.39
O95154	Aflatoxin B1 aldehyde reductase member 3 OS=Homo sapiens OX=9606 GN=AKR7A3 PE=1 SV=2 - [ARK73_HUMAN]	0.0937	2	2	3	4939000	37.2	7.15		P02649	Apolipoprotein E OS=Homo sapiens OX=9606 GN=APOE PE=1 SV=1 - [APOE_HUMAN]	0.123	3	3	3	5631000	36.1	5.73		P02768	Serum albumin OS=Homo sapiens OX=9606 GN=ALB PE=1 SV=2 - [ALBU_HUMAN]	0.2562	16	16	28	1040000000	69.3	6.28		O75891	Cytosolic 10-formyltetrahydrofolate dehydrogenase OS=Homo sapiens OX=9606 GN=ALDH1L1 PE=1 SV=2 - [AL1L1_HUMAN]	0.0366	2	2	2		98.8	5.94		P08195	4F2 cell-surface antigen heavy chain OS=Homo sapiens OX=9606 GN=SLC3A2 PE=1 SV=3 - [4F2_HUMAN]	0.0349	2	2	2	2813000	68	5.01
Q9BXJ7	Protein amnionless OS=Homo sapiens OX=9606 GN=AMN PE=1 SV=2 - [AMNLS_HUMAN]	0.0574	2	2	2	6988000	47.7	6.16		Q9UHK6	Alpha-methylacyl-CoA racemase OS=Homo sapiens OX=9606 GN=AMACR PE=1 SV=2 - [AMACR_HUMAN]	0.1099	4	4	4	16600000	42.4	6.44		P02760	Protein AMBP OS=Homo sapiens OX=9606 GN=AMBP PE=1 SV=1 - [AMBP_HUMAN]	0.1676	3	3	3	7496000	39	6.25		P05091	Aldehyde dehydrogenase, mitochondrial OS=Homo sapiens OX=9606 GN=ALDH2 PE=1 SV=2 - [ALDH2_HUMAN]	0.2785	12	12	12	18520000	56.3	7.05		Q9UKU7	Isobutyryl-CoA dehydrogenase, mitochondrial OS=Homo sapiens OX=9606 GN=ACAD8 PE=1 SV=1 - [ACAD8_HUMAN]	0.0627	2	2	2	2298000	45	7.85
P27338	Amine oxidase [flavin-containing] B OS=Homo sapiens OX=9606 GN=MAOB PE=1 SV=3 - [AOFB_HUMAN]	0.0538	2	2	2	21640000	58.7	7.5		O95154	Aflatoxin B1 aldehyde reductase member 3 OS=Homo sapiens OX=9606 GN=AKR7A3 PE=1 SV=2 - [ARK73_HUMAN]	0.1178	3	3	5	7737000	37.2	7.15		Q07075	Glutamyl aminopeptidase OS=Homo sapiens OX=9606 GN=ENPEP PE=1 SV=3 - [AMPE_HUMAN]	0.0125	1	1	1	12900000	109.2	5.47		Q562R1	Beta-actin-like protein 2 OS=Homo sapiens OX=9606 GN=ACTBL2 PE=1 SV=2 - [ACTBL_HUMAN]	0.1197	1	3	16	328900000	42	5.59		P11310	Medium-chain specific acyl-CoA dehydrogenase, mitochondrial OS=Homo sapiens OX=9606 GN=ACADM PE=1 SV=1 - [ACADM_HUMAN]	0.1591	5	5	7	23790000	46.6	8.37
O94973	AP-2 complex subunit alpha-2 OS=Homo sapiens OX=9606 GN=AP2A2 PE=1 SV=2 - [AP2A2_HUMAN]	0.0192	1	1	1		103.9	6.96		Q9BXJ7	Protein amnionless OS=Homo sapiens OX=9606 GN=AMN PE=1 SV=2 - [AMNLS_HUMAN]	0.0684	2	2	2	12990000	47.7	6.16		Q12955	Ankyrin-3 OS=Homo sapiens OX=9606 GN=ANK3 PE=1 SV=3 - [ANK3_HUMAN]	0.0048	1	1	1		480.1	6.49		P51648	Aldehyde dehydrogenase family 3 member A2 OS=Homo sapiens OX=9606 GN=ALDH3A2 PE=1 SV=1 - [AL3A2_HUMAN]	0.0247	1	1	1		54.8	7.88		P45954	Short/branched chain specific acyl-CoA dehydrogenase, mitochondrial OS=Homo sapiens OX=9606 GN=ACADSB PE=1 SV=1 - [ACDSB_HUMAN]	0.0648	2	2	2	4266000	47.5	6.99
Q9HDC9	Adipocyte plasma membrane-associated protein OS=Homo sapiens OX=9606 GN=APMAP PE=1 SV=2 - [APMAP_HUMAN]	0.0288	1	1	1	1812000	46.5	6.16		P27338	Amine oxidase [flavin-containing] B OS=Homo sapiens OX=9606 GN=MAOB PE=1 SV=3 - [AOFB_HUMAN]	0.0692	3	3	4	23870000	58.7	7.5		P09525	Annexin A4 OS=Homo sapiens OX=9606 GN=ANXA4 PE=1 SV=4 - [ANXA4_HUMAN]	0.2288	6	6	6	21060000	35.9	6.13		O95831	Apoptosis-inducing factor 1, mitochondrial OS=Homo sapiens OX=9606 GN=AIFM1 PE=1 SV=1 - [AIFM1_HUMAN]	0.1175	6	6	6	9525000	66.9	8.95		Q68CK6	Acyl-coenzyme A synthetase ACSM2B, mitochondrial OS=Homo sapiens OX=9606 GN=ACSM2B PE=1 SV=2 - [ACS2B_HUMAN]	0.2617	4	14	19	24230000	64.2	8.25
P06727	Apolipoprotein A-IV OS=Homo sapiens OX=9606 GN=APOA4 PE=1 SV=3 - [APOA4_HUMAN]	0.1288	5	5	5	4290000	45.4	5.38		P06727	Apolipoprotein A-IV OS=Homo sapiens OX=9606 GN=APOA4 PE=1 SV=3 - [APOA4_HUMAN]	0.1111	4	4	4	9965000	45.4	5.38		P20073	Annexin A7 OS=Homo sapiens OX=9606 GN=ANXA7 PE=1 SV=3 - [ANXA7_HUMAN]	0.084	3	3	4	4129000	52.7	5.68		P42330	Aldo-keto reductase family 1 member C3 OS=Homo sapiens OX=9606 GN=AKR1C3 PE=1 SV=4 - [AK1C3_HUMAN]	0.0248	1	1	1	6532000	36.8	7.94		P33121	Long-chain-fatty-acid--CoA ligase 1 OS=Homo sapiens OX=9606 GN=ACSL1 PE=1 SV=1 - [ACSL1_HUMAN]	0.063	5	5	5	5322000	77.9	7.15
P05089	Arginase-1 OS=Homo sapiens OX=9606 GN=ARG1 PE=1 SV=2 - [ARGI1_HUMAN]	0.0901	2	2	2	2778000	34.7	7.21		P05089	Arginase-1 OS=Homo sapiens OX=9606 GN=ARG1 PE=1 SV=2 - [ARGI1_HUMAN]	0.0776	2	2	2	2676000	34.7	7.21		P02649	Apolipoprotein E OS=Homo sapiens OX=9606 GN=APOE PE=1 SV=1 - [APOE_HUMAN]	0.1009	2	2	2	9871000	36.1	5.73		P30837	Aldehyde dehydrogenase X, mitochondrial OS=Homo sapiens OX=9606 GN=ALDH1B1 PE=1 SV=3 - [AL1B1_HUMAN]	0.1896	7	7	7	4957000	57.2	6.8		Q9H6R3	Acyl-CoA synthetase short-chain family member 3, mitochondrial OS=Homo sapiens OX=9606 GN=ACSS3 PE=1 SV=1 - [ACSS3_HUMAN]	0.0262	1	1	1	1848000	74.7	8.63
Q9BXN1	Asporin OS=Homo sapiens OX=9606 GN=ASPN PE=1 SV=2 - [ASPN_HUMAN]	0.0263	1	1	1	5064000	43.4	7.08		P20933	N(4)-(beta-N-acetylglucosaminyl)-L-asparaginase OS=Homo sapiens OX=9606 GN=AGA PE=1 SV=2 - [ASPG_HUMAN]	0.0347	1	1	1	3378000	37.2	6.28		Q9UHK6	Alpha-methylacyl-CoA racemase OS=Homo sapiens OX=9606 GN=AMACR PE=1 SV=2 - [AMACR_HUMAN]	0.0681	2	2	2	13740000	42.4	6.44		P49419	Alpha-aminoadipic semialdehyde dehydrogenase OS=Homo sapiens OX=9606 GN=ALDH7A1 PE=1 SV=5 - [AL7A1_HUMAN]	0.1113	4	4	4	5117000	58.5	7.99		Q9BYF1	Angiotensin-converting enzyme 2 OS=Homo sapiens OX=9606 GN=ACE2 PE=1 SV=2 - [ACE2_HUMAN]	0.0149	1	1	1	2452000	92.4	5.54
Q13510	Acid ceramidase OS=Homo sapiens OX=9606 GN=ASAH1 PE=1 SV=5 - [ASAH1_HUMAN]	0.0557	2	2	2	13770000	44.6	7.62		Q13510	Acid ceramidase OS=Homo sapiens OX=9606 GN=ASAH1 PE=1 SV=5 - [ASAH1_HUMAN]	0.1013	3	3	3	15640000	44.6	7.62		O95154	Aflatoxin B1 aldehyde reductase member 3 OS=Homo sapiens OX=9606 GN=AKR7A3 PE=1 SV=2 - [ARK73_HUMAN]	0.136	3	3	3	5411000	37.2	7.15		O43423	Acidic leucine-rich nuclear phosphoprotein 32 family member C OS=Homo sapiens OX=9606 GN=ANP32C PE=2 SV=1 - [AN32C_HUMAN]	0.047	1	1	1	1474000	26.7	4.21		Q08AH3	Acyl-coenzyme A synthetase ACSM2A, mitochondrial OS=Homo sapiens OX=9606 GN=ACSM2A PE=1 SV=2 - [ACS2A_HUMAN]	0.2045	1	11	15	24230000	64.2	8.09
P05023	Sodium/potassium-transporting ATPase subunit alpha-1 OS=Homo sapiens OX=9606 GN=ATP1A1 PE=1 SV=1 - [AT1A1_HUMAN]	0.1046	6	6	7	4554000	112.8	5.49		P05023	Sodium/potassium-transporting ATPase subunit alpha-1 OS=Homo sapiens OX=9606 GN=ATP1A1 PE=1 SV=1 - [AT1A1_HUMAN]	0.1017	7	7	7	12250000	112.8	5.49		Q9BXJ7	Protein amnionless OS=Homo sapiens OX=9606 GN=AMN PE=1 SV=2 - [AMNLS_HUMAN]	0.0596	2	2	2	7199000	47.7	6.16		P08133	Annexin A6 OS=Homo sapiens OX=9606 GN=ANXA6 PE=1 SV=3 - [ANXA6_HUMAN]	0.1129	6	6	6	5916000	75.8	5.6		Q9Y6U3	Adseverin OS=Homo sapiens OX=9606 GN=SCIN PE=1 SV=4 - [ADSV_HUMAN]	0.0238	1	1	1		80.4	5.71
P54710	Sodium/potassium-transporting ATPase subunit gamma OS=Homo sapiens OX=9606 GN=FXYD2 PE=1 SV=3 - [ATNG_HUMAN]	0.2121	1	1	1		7.3	8.16		Q5T2N8	ATPase family AAA domain-containing protein 3C OS=Homo sapiens OX=9606 GN=ATAD3C PE=2 SV=2 - [ATD3C_HUMAN]	0.0341	1	1	1		46.4	9.31		P27338	Amine oxidase [flavin-containing] B OS=Homo sapiens OX=9606 GN=MAOB PE=1 SV=3 - [AOFB_HUMAN]	0.0481	2	2	2	14580000	58.7	7.5		Q9H4A4	Aminopeptidase B OS=Homo sapiens OX=9606 GN=RNPEP PE=1 SV=2 - [AMPB_HUMAN]	0.0123	1	1	1	2918000	72.5	5.74		Q99798	Aconitate hydratase, mitochondrial OS=Homo sapiens OX=9606 GN=ACO2 PE=1 SV=2 - [ACON_HUMAN]	0.1372	8	8	11	15420000	85.4	7.61
Q13825	Methylglutaconyl-CoA hydratase, mitochondrial OS=Homo sapiens OX=9606 GN=AUH PE=1 SV=1 - [AUHM_HUMAN]	0.0826	3	3	3	7665000	35.6	9.48		Q8N5M1	ATP synthase mitochondrial F1 complex assembly factor 2 OS=Homo sapiens OX=9606 GN=ATPAF2 PE=1 SV=1 - [ATPF2_HUMAN]	0.0415	1	1	1	2603000	32.8	7.09		P06727	Apolipoprotein A-IV OS=Homo sapiens OX=9606 GN=APOA4 PE=1 SV=3 - [APOA4_HUMAN]	0.0227	1	1	1		45.4	5.38		P30533	Alpha-2-macroglobulin receptor-associated protein OS=Homo sapiens OX=9606 GN=LRPAP1 PE=1 SV=1 - [AMRP_HUMAN]	0.0448	1	1	1		41.4	8.78		Q15067	Peroxisomal acyl-coenzyme A oxidase 1 OS=Homo sapiens OX=9606 GN=ACOX1 PE=1 SV=3 - [ACOX1_HUMAN]	0.0591	2	2	2	291600	74.4	8.16
O00154	Cytosolic acyl coenzyme A thioester hydrolase OS=Homo sapiens OX=9606 GN=ACOT7 PE=1 SV=3 - [BACH_HUMAN]	0.0711	2	2	2	3870000	41.8	8.54		P54710	Sodium/potassium-transporting ATPase subunit gamma OS=Homo sapiens OX=9606 GN=FXYD2 PE=1 SV=3 - [ATNG_HUMAN]	0.2121	1	1	1	6597000	7.3	8.16		P05089	Arginase-1 OS=Homo sapiens OX=9606 GN=ARG1 PE=1 SV=2 - [ARGI1_HUMAN]	0.1273	3	3	3	2268000	34.7	7.21		Q16853	Membrane primary amine oxidase OS=Homo sapiens OX=9606 GN=AOC3 PE=1 SV=3 - [AOC3_HUMAN]	0.0852	5	5	5	4224000	84.6	6.52		O75891	Cytosolic 10-formyltetrahydrofolate dehydrogenase OS=Homo sapiens OX=9606 GN=ALDH1L1 PE=1 SV=2 - [AL1L1_HUMAN]	0.031	2	2	2	967800	98.8	5.94
P61769	Beta-2-microglobulin OS=Homo sapiens OX=9606 GN=B2M PE=1 SV=1 - [B2MG_HUMAN]	0.084	1	1	1	2116000	13.7	6.52		Q13825	Methylglutaconyl-CoA hydratase, mitochondrial OS=Homo sapiens OX=9606 GN=AUH PE=1 SV=1 - [AUHM_HUMAN]	0.0265	1	1	1	11580000	35.6	9.48		P20933	N(4)-(beta-N-acetylglucosaminyl)-L-asparaginase OS=Homo sapiens OX=9606 GN=AGA PE=1 SV=2 - [ASPG_HUMAN]	0.0347	1	1	1	3002000	37.2	6.28		P49189	4-trimethylaminobutyraldehyde dehydrogenase OS=Homo sapiens OX=9606 GN=ALDH9A1 PE=1 SV=3 - [AL9A1_HUMAN]	0.0142	1	1	1	2101000	53.8	5.87		P05091	Aldehyde dehydrogenase, mitochondrial OS=Homo sapiens OX=9606 GN=ALDH2 PE=1 SV=2 - [ALDH2_HUMAN]	0.2611	11	11	12	33220000	56.3	7.05
P16278	Beta-galactosidase OS=Homo sapiens OX=9606 GN=GLB1 PE=1 SV=2 - [BGAL_HUMAN]	0.0222	1	1	1	3632000	76	6.57		O00154	Cytosolic acyl coenzyme A thioester hydrolase OS=Homo sapiens OX=9606 GN=ACOT7 PE=1 SV=3 - [BACH_HUMAN]	0.0316	1	1	1	7992000	41.8	8.54		Q9BXN1	Asporin OS=Homo sapiens OX=9606 GN=ASPN PE=1 SV=2 - [ASPN_HUMAN]	0.0263	1	1	1	9079000	43.4	7.08		P12429	Annexin A3 OS=Homo sapiens OX=9606 GN=ANXA3 PE=1 SV=3 - [ANXA3_HUMAN]	0.0774	2	2	2		36.4	5.92		Q562R1	Beta-actin-like protein 2 OS=Homo sapiens OX=9606 GN=ACTBL2 PE=1 SV=2 - [ACTBL_HUMAN]	0.141	1	4	14	748000000	42	5.59
Q9NP55	BPI fold-containing family A member 1 OS=Homo sapiens OX=9606 GN=BPIFA1 PE=1 SV=1 - [BPIA1_HUMAN]	0.1172	2	2	2	7431000	26.7	5.76		P61769	Beta-2-microglobulin OS=Homo sapiens OX=9606 GN=B2M PE=1 SV=1 - [B2MG_HUMAN]	0.084	1	1	1	2938000	13.7	6.52		Q13510	Acid ceramidase OS=Homo sapiens OX=9606 GN=ASAH1 PE=1 SV=5 - [ASAH1_HUMAN]	0.0734	2	2	2	12910000	44.6	7.62		P02749	Beta-2-glycoprotein 1 OS=Homo sapiens OX=9606 GN=APOH PE=1 SV=3 - [APOH_HUMAN]	0.0261	1	1	1		38.3	7.97		O95831	Apoptosis-inducing factor 1, mitochondrial OS=Homo sapiens OX=9606 GN=AIFM1 PE=1 SV=1 - [AIFM1_HUMAN]	0.137	7	7	7	16000000	66.9	8.95
Q9BXK5	Bcl-2-like protein 13 OS=Homo sapiens OX=9606 GN=BCL2L13 PE=1 SV=1 - [B2L13_HUMAN]	0.0289	1	1	1	2043000	52.7	4.44		P16278	Beta-galactosidase OS=Homo sapiens OX=9606 GN=GLB1 PE=1 SV=2 - [BGAL_HUMAN]	0.0207	1	1	1		76	6.57		P05023	Sodium/potassium-transporting ATPase subunit alpha-1 OS=Homo sapiens OX=9606 GN=ATP1A1 PE=1 SV=1 - [AT1A1_HUMAN]	0.0645	5	5	5	12910000	112.8	5.49		P02768	Serum albumin OS=Homo sapiens OX=9606 GN=ALB PE=1 SV=2 - [ALBU_HUMAN]	0.3432	21	21	32	151800000	69.3	6.28		Q9H2A2	2-aminomuconic semialdehyde dehydrogenase OS=Homo sapiens OX=9606 GN=ALDH8A1 PE=1 SV=1 - [AL8A1_HUMAN]	0.0452	1	1	1		53.4	7.14
P50895	Basal cell adhesion molecule OS=Homo sapiens OX=9606 GN=BCAM PE=1 SV=2 - [BCAM_HUMAN]	0.0191	1	1	1	2541000	67.4	5.81		Q9NP55	BPI fold-containing family A member 1 OS=Homo sapiens OX=9606 GN=BPIFA1 PE=1 SV=1 - [BPIA1_HUMAN]	0.043	1	1	1		26.7	5.76		Q8N5M1	ATP synthase mitochondrial F1 complex assembly factor 2 OS=Homo sapiens OX=9606 GN=ATPAF2 PE=1 SV=1 - [ATPF2_HUMAN]	0.0415	1	1	1		32.8	7.09		P02760	Protein AMBP OS=Homo sapiens OX=9606 GN=AMBP PE=1 SV=1 - [AMBP_HUMAN]	0.1534	3	3	4	14740000	39	6.25		P42330	Aldo-keto reductase family 1 member C3 OS=Homo sapiens OX=9606 GN=AKR1C3 PE=1 SV=4 - [AK1C3_HUMAN]	0.0248	1	1	1	11380000	36.8	7.94
O75309	Cadherin-16 OS=Homo sapiens OX=9606 GN=CDH16 PE=2 SV=1 - [CAD16_HUMAN]	0.0181	1	1	1		89.9	4.96		P50895	Basal cell adhesion molecule OS=Homo sapiens OX=9606 GN=BCAM PE=1 SV=2 - [BCAM_HUMAN]	0.0191	1	1	1	3906000	67.4	5.81		P54710	Sodium/potassium-transporting ATPase subunit gamma OS=Homo sapiens OX=9606 GN=FXYD2 PE=1 SV=3 - [ATNG_HUMAN]	0.2121	1	1	1	6981000	7.3	8.16		Q12955	Ankyrin-3 OS=Homo sapiens OX=9606 GN=ANK3 PE=1 SV=3 - [ANK3_HUMAN]	0.0048	1	1	1		480.1	6.49		P30837	Aldehyde dehydrogenase X, mitochondrial OS=Homo sapiens OX=9606 GN=ALDH1B1 PE=1 SV=3 - [AL1B1_HUMAN]	0.1992	7	7	7	9697000	57.2	6.8
P43155	Carnitine O-acetyltransferase OS=Homo sapiens OX=9606 GN=CRAT PE=1 SV=5 - [CACP_HUMAN]	0.0272	1	1	1	915200	70.8	8.44		P43155	Carnitine O-acetyltransferase OS=Homo sapiens OX=9606 GN=CRAT PE=1 SV=5 - [CACP_HUMAN]	0.0511	2	2	2		70.8	8.44		Q13825	Methylglutaconyl-CoA hydratase, mitochondrial OS=Homo sapiens OX=9606 GN=AUH PE=1 SV=1 - [AUHM_HUMAN]	0.1091	3	3	3	7141000	35.6	9.48		P09525	Annexin A4 OS=Homo sapiens OX=9606 GN=ANXA4 PE=1 SV=4 - [ANXA4_HUMAN]	0.279	7	7	8	10530000	35.9	6.13		P49419	Alpha-aminoadipic semialdehyde dehydrogenase OS=Homo sapiens OX=9606 GN=ALDH7A1 PE=1 SV=5 - [AL7A1_HUMAN]	0.102	4	4	4	10520000	58.5	7.99
Q86WA6	Valacyclovir hydrolase OS=Homo sapiens OX=9606 GN=BPHL PE=1 SV=1 - [BPHL_HUMAN]	0.0997	2	2	2	8400000	32.5	9.14		Q05682	Caldesmon OS=Homo sapiens OX=9606 GN=CALD1 PE=1 SV=3 - [CALD1_HUMAN]	0.024	1	1	1		93.2	5.66		P61769	Beta-2-microglobulin OS=Homo sapiens OX=9606 GN=B2M PE=1 SV=1 - [B2MG_HUMAN]	0.084	1	1	1	2505000	13.7	6.52		P20073	Annexin A7 OS=Homo sapiens OX=9606 GN=ANXA7 PE=1 SV=3 - [ANXA7_HUMAN]	0.0184	1	1	1		52.7	5.68		P08133	Annexin A6 OS=Homo sapiens OX=9606 GN=ANXA6 PE=1 SV=3 - [ANXA6_HUMAN]	0.1174	6	6	6	5974000	75.8	5.6
P04040	Catalase OS=Homo sapiens OX=9606 GN=CAT PE=1 SV=3 - [CATA_HUMAN]	0.1784	7	7	8	44320000	59.7	7.39		Q86WA6	Valacyclovir hydrolase OS=Homo sapiens OX=9606 GN=BPHL PE=1 SV=1 - [BPHL_HUMAN]	0.0825	2	2	2	6333000	32.5	9.14		Q5TH69	Brefeldin A-inhibited guanine nucleotide-exchange protein 3 OS=Homo sapiens OX=9606 GN=ARFGEF3 PE=1 SV=3 - [BIG3_HUMAN]	0.011	1	1	1	24720000	240.5	5.82		P02649	Apolipoprotein E OS=Homo sapiens OX=9606 GN=APOE PE=1 SV=1 - [APOE_HUMAN]	0.224	5	5	6	3664000	36.1	5.73		Q8N157	Jouberin OS=Homo sapiens OX=9606 GN=AHI1 PE=1 SV=1 - [AHI1_HUMAN]	0.0209	1	1	1	3180000	137	7.12
Q07021	Complement component 1 Q subcomponent-binding protein, mitochondrial OS=Homo sapiens OX=9606 GN=C1QBP PE=1 SV=1 - [C1QBP_HUMAN]	0.0851	2	2	2	6982000	31.3	4.84		P04040	Catalase OS=Homo sapiens OX=9606 GN=CAT PE=1 SV=3 - [CATA_HUMAN]	0.1651	7	7	9	51500000	59.7	7.39		P50895	Basal cell adhesion molecule OS=Homo sapiens OX=9606 GN=BCAM PE=1 SV=2 - [BCAM_HUMAN]	0.0191	1	1	1	2981000	67.4	5.81		Q9UHK6	Alpha-methylacyl-CoA racemase OS=Homo sapiens OX=9606 GN=AMACR PE=1 SV=2 - [AMACR_HUMAN]	0.0733	2	2	2		42.4	6.44		Q9H4A4	Aminopeptidase B OS=Homo sapiens OX=9606 GN=RNPEP PE=1 SV=2 - [AMPB_HUMAN]	0.0338	2	2	2	2311000	72.5	5.74
Q9NZT1	Calmodulin-like protein 5 OS=Homo sapiens OX=9606 GN=CALML5 PE=1 SV=2 - [CALL5_HUMAN]	0.0616	1	1	1	107500	15.9	4.44		Q07021	Complement component 1 Q subcomponent-binding protein, mitochondrial OS=Homo sapiens OX=9606 GN=C1QBP PE=1 SV=1 - [C1QBP_HUMAN]	0.156	3	3	4	12430000	31.3	4.84		O75309	Cadherin-16 OS=Homo sapiens OX=9606 GN=CDH16 PE=2 SV=1 - [CAD16_HUMAN]	0.0181	1	1	1		89.9	4.96		O95154	Aflatoxin B1 aldehyde reductase member 3 OS=Homo sapiens OX=9606 GN=AKR7A3 PE=1 SV=2 - [ARK73_HUMAN]	0.0876	2	2	2	2044000	37.2	7.15		Q16853	Membrane primary amine oxidase OS=Homo sapiens OX=9606 GN=AOC3 PE=1 SV=3 - [AOC3_HUMAN]	0.0616	4	4	4	5069000	84.6	6.52
P11586	C-1-tetrahydrofolate synthase, cytoplasmic OS=Homo sapiens OX=9606 GN=MTHFD1 PE=1 SV=3 - [C1TC_HUMAN]	0.0439	3	3	3	3420000	101.5	7.3		Q9NZT1	Calmodulin-like protein 5 OS=Homo sapiens OX=9606 GN=CALML5 PE=1 SV=2 - [CALL5_HUMAN]	0.0753	1	1	1	3753000	15.9	4.44		P43155	Carnitine O-acetyltransferase OS=Homo sapiens OX=9606 GN=CRAT PE=1 SV=5 - [CACP_HUMAN]	0.0511	2	2	2	1666000	70.8	8.44		Q9BXJ7	Protein amnionless OS=Homo sapiens OX=9606 GN=AMN PE=1 SV=2 - [AMNLS_HUMAN]	0.0243	1	1	1	630000	47.7	6.16		C9JRZ8	Aldo-keto reductase family 1 member B15 OS=Homo sapiens OX=9606 GN=AKR1B15 PE=1 SV=2 - [AK1BF_HUMAN]	0.0253	1	1	1	3052000	36.5	6.7
P53634	Dipeptidyl peptidase 1 OS=Homo sapiens OX=9606 GN=CTSC PE=1 SV=2 - [CATC_HUMAN]	0.0259	1	1	1	10070000	51.8	6.99		P17655	Calpain-2 catalytic subunit OS=Homo sapiens OX=9606 GN=CAPN2 PE=1 SV=6 - [CAN2_HUMAN]	0.0114	1	1	1	5287000	79.9	4.98		Q05682	Caldesmon OS=Homo sapiens OX=9606 GN=CALD1 PE=1 SV=3 - [CALD1_HUMAN]	0.024	1	1	1		93.2	5.66		P27338	Amine oxidase [flavin-containing] B OS=Homo sapiens OX=9606 GN=MAOB PE=1 SV=3 - [AOFB_HUMAN]	0.0288	1	1	1	1956000	58.7	7.5		P49189	4-trimethylaminobutyraldehyde dehydrogenase OS=Homo sapiens OX=9606 GN=ALDH9A1 PE=1 SV=3 - [AL9A1_HUMAN]	0.0243	1	1	1	4386000	53.8	5.87
P27824	Calnexin OS=Homo sapiens OX=9606 GN=CANX PE=1 SV=2 - [CALX_HUMAN]	0.027	1	1	1	19840000	67.5	4.6		P11586	C-1-tetrahydrofolate synthase, cytoplasmic OS=Homo sapiens OX=9606 GN=MTHFD1 PE=1 SV=3 - [C1TC_HUMAN]	0.0267	2	2	2	4646000	101.5	7.3		Q86WA6	Valacyclovir hydrolase OS=Homo sapiens OX=9606 GN=BPHL PE=1 SV=1 - [BPHL_HUMAN]	0.1478	3	3	3	14060000	32.5	9.14		O94973	AP-2 complex subunit alpha-2 OS=Homo sapiens OX=9606 GN=AP2A2 PE=1 SV=2 - [AP2A2_HUMAN]	0.0106	1	1	1	2867000	103.9	6.96		P12429	Annexin A3 OS=Homo sapiens OX=9606 GN=ANXA3 PE=1 SV=3 - [ANXA3_HUMAN]	0.0495	1	1	1	2160000	36.4	5.92
Q01518	Adenylyl cyclase-associated protein 1 OS=Homo sapiens OX=9606 GN=CAP1 PE=1 SV=5 - [CAP1_HUMAN]	0.0379	1	1	1	3696000	51.9	8.06		P53634	Dipeptidyl peptidase 1 OS=Homo sapiens OX=9606 GN=CTSC PE=1 SV=2 - [CATC_HUMAN]	0.0259	1	1	1	15670000	51.8	6.99		P04040	Catalase OS=Homo sapiens OX=9606 GN=CAT PE=1 SV=3 - [CATA_HUMAN]	0.1917	8	8	10	30790000	59.7	7.39		Q9HDC9	Adipocyte plasma membrane-associated protein OS=Homo sapiens OX=9606 GN=APMAP PE=1 SV=2 - [APMAP_HUMAN]	0.0288	1	1	1		46.5	6.16		P02749	Beta-2-glycoprotein 1 OS=Homo sapiens OX=9606 GN=APOH PE=1 SV=3 - [APOH_HUMAN]	0.0261	1	1	1	535500	38.3	7.97
P07384	Calpain-1 catalytic subunit OS=Homo sapiens OX=9606 GN=CAPN1 PE=1 SV=1 - [CAN1_HUMAN]	0.0154	1	1	1		81.8	5.67		Q5T440	Putative transferase CAF17, mitochondrial OS=Homo sapiens OX=9606 GN=IBA57 PE=1 SV=1 - [CAF17_HUMAN]	0.0421	1	1	1	3713000	38.1	9.83		Q07021	Complement component 1 Q subcomponent-binding protein, mitochondrial OS=Homo sapiens OX=9606 GN=C1QBP PE=1 SV=1 - [C1QBP_HUMAN]	0.156	3	3	3	9130000	31.3	4.84		P06727	Apolipoprotein A-IV OS=Homo sapiens OX=9606 GN=APOA4 PE=1 SV=3 - [APOA4_HUMAN]	0.1187	4	4	4	1859000	45.4	5.38		P02768	Serum albumin OS=Homo sapiens OX=9606 GN=ALB PE=1 SV=2 - [ALBU_HUMAN]	0.4647	25	25	35	314900000	69.3	6.28
Q8N4T8	Carbonyl reductase family member 4 OS=Homo sapiens OX=9606 GN=CBR4 PE=1 SV=3 - [CBR4_HUMAN]	0.0506	1	1	1	5612000	25.3	9.33		P27824	Calnexin OS=Homo sapiens OX=9606 GN=CANX PE=1 SV=2 - [CALX_HUMAN]	0.0507	2	2	2	29480000	67.5	4.6		Q9NZT1	Calmodulin-like protein 5 OS=Homo sapiens OX=9606 GN=CALML5 PE=1 SV=2 - [CALL5_HUMAN]	0.0548	1	1	1		15.9	4.44		P20933	N(4)-(beta-N-acetylglucosaminyl)-L-asparaginase OS=Homo sapiens OX=9606 GN=AGA PE=1 SV=2 - [ASPG_HUMAN]	0.0347	1	1	1	1367000	37.2	6.28		P02760	Protein AMBP OS=Homo sapiens OX=9606 GN=AMBP PE=1 SV=1 - [AMBP_HUMAN]	0.1534	3	3	4	24830000	39	6.25
P00746	Complement factor D OS=Homo sapiens OX=9606 GN=CFD PE=1 SV=5 - [CFAD_HUMAN]	0.0593	1	1	1	13770000	27	7.71		P09668	Pro-cathepsin H OS=Homo sapiens OX=9606 GN=CTSH PE=1 SV=4 - [CATH_HUMAN]	0.0388	1	1	1	3806000	37.4	8.07		P11586	C-1-tetrahydrofolate synthase, cytoplasmic OS=Homo sapiens OX=9606 GN=MTHFD1 PE=1 SV=3 - [C1TC_HUMAN]	0.0267	2	2	2	3323000	101.5	7.3		Q13510	Acid ceramidase OS=Homo sapiens OX=9606 GN=ASAH1 PE=1 SV=5 - [ASAH1_HUMAN]	0.1291	4	4	4	6709000	44.6	7.62		Q07075	Glutamyl aminopeptidase OS=Homo sapiens OX=9606 GN=ENPEP PE=1 SV=3 - [AMPE_HUMAN]	0.0125	1	1	1	4984000	109.2	5.47
P32929	Cystathionine gamma-lyase OS=Homo sapiens OX=9606 GN=CTH PE=1 SV=3 - [CGL_HUMAN]	0.0494	1	1	1		44.5	6.7		Q8N4T8	Carbonyl reductase family member 4 OS=Homo sapiens OX=9606 GN=CBR4 PE=1 SV=3 - [CBR4_HUMAN]	0.0506	1	1	1	9305000	25.3	9.33		P53634	Dipeptidyl peptidase 1 OS=Homo sapiens OX=9606 GN=CTSC PE=1 SV=2 - [CATC_HUMAN]	0.0259	1	1	1	11230000	51.8	6.99		P05023	Sodium/potassium-transporting ATPase subunit alpha-1 OS=Homo sapiens OX=9606 GN=ATP1A1 PE=1 SV=1 - [AT1A1_HUMAN]	0.1056	8	8	9	6605000	112.8	5.49		Q12955	Ankyrin-3 OS=Homo sapiens OX=9606 GN=ANK3 PE=1 SV=3 - [ANK3_HUMAN]	0.003	1	1	1		480.1	6.49
Q8NE62	Choline dehydrogenase, mitochondrial OS=Homo sapiens OX=9606 GN=CHDH PE=1 SV=2 - [CHDH_HUMAN]	0.2306	8	8	10	23440000	65.3	8.28		P00746	Complement factor D OS=Homo sapiens OX=9606 GN=CFD PE=1 SV=5 - [CFAD_HUMAN]	0.0593	1	1	1	21070000	27	7.71		P27824	Calnexin OS=Homo sapiens OX=9606 GN=CANX PE=1 SV=2 - [CALX_HUMAN]	0.0591	2	2	3	14270000	67.5	4.6		P35613	Basigin OS=Homo sapiens OX=9606 GN=BSG PE=1 SV=2 - [BASI_HUMAN]	0.0468	1	1	1	1268000	42.2	5.66		P09525	Annexin A4 OS=Homo sapiens OX=9606 GN=ANXA4 PE=1 SV=4 - [ANXA4_HUMAN]	0.3135	8	8	10	13780000	35.9	6.13
P02452	Collagen alpha-1(I) chain OS=Homo sapiens OX=9606 GN=COL1A1 PE=1 SV=5 - [CO1A1_HUMAN]	0.0232	2	2	5	13350000	138.9	5.8		Q8NE62	Choline dehydrogenase, mitochondrial OS=Homo sapiens OX=9606 GN=CHDH PE=1 SV=2 - [CHDH_HUMAN]	0.138	6	6	7	40060000	65.3	8.28		P07384	Calpain-1 catalytic subunit OS=Homo sapiens OX=9606 GN=CAPN1 PE=1 SV=1 - [CAN1_HUMAN]	0.0336	2	2	2	376000	81.8	5.67		P16278	Beta-galactosidase OS=Homo sapiens OX=9606 GN=GLB1 PE=1 SV=2 - [BGAL_HUMAN]	0.0591	3	3	3	2881000	76	6.57		P20073	Annexin A7 OS=Homo sapiens OX=9606 GN=ANXA7 PE=1 SV=3 - [ANXA7_HUMAN]	0.0184	1	1	1		52.7	5.68
P10909	Clusterin OS=Homo sapiens OX=9606 GN=CLU PE=1 SV=1 - [CLUS_HUMAN]	0.1247	4	4	4	8181000	52.5	6.27		Q6P1X6	UPF0598 protein C8orf82 OS=Homo sapiens OX=9606 GN=C8orf82 PE=1 SV=2 - [CH082_HUMAN]	0.0694	1	1	1	1148000	23.9	9.14		P09668	Pro-cathepsin H OS=Homo sapiens OX=9606 GN=CTSH PE=1 SV=4 - [CATH_HUMAN]	0.0388	1	1	1	1825000	37.4	8.07		Q5H9F3	BCL-6 corepressor-like protein 1 OS=Homo sapiens OX=9606 GN=BCORL1 PE=1 SV=1 - [BCORL_HUMAN]	0.007	1	1	1		182.4	7.24		P02649	Apolipoprotein E OS=Homo sapiens OX=9606 GN=APOE PE=1 SV=1 - [APOE_HUMAN]	0.1577	4	4	4	1174000	36.1	5.73
P12109	Collagen alpha-1(VI) chain OS=Homo sapiens OX=9606 GN=COL6A1 PE=1 SV=3 - [CO6A1_HUMAN]	0.0574	4	4	5	34930000	108.5	5.43		Q7Z3D6	D-glutamate cyclase, mitochondrial OS=Homo sapiens OX=9606 GN=DGLUCY PE=1 SV=2 - [GLUCM_HUMAN]	0.0195	1	1	1	2283000	66.4	6.79		P16070	CD44 antigen OS=Homo sapiens OX=9606 GN=CD44 PE=1 SV=3 - [CD44_HUMAN]	0.0216	1	1	1		81.5	5.33		P50895	Basal cell adhesion molecule OS=Homo sapiens OX=9606 GN=BCAM PE=1 SV=2 - [BCAM_HUMAN]	0.0223	1	1	1		67.4	5.81		Q9UHK6	Alpha-methylacyl-CoA racemase OS=Homo sapiens OX=9606 GN=AMACR PE=1 SV=2 - [AMACR_HUMAN]	0.0262	1	1	1	6828000	42.4	6.44
P53621	Coatomer subunit alpha OS=Homo sapiens OX=9606 GN=COPA PE=1 SV=2 - [COPA_HUMAN]	0.0123	1	1	1		138.3	7.66		P02452	Collagen alpha-1(I) chain OS=Homo sapiens OX=9606 GN=COL1A1 PE=1 SV=5 - [CO1A1_HUMAN]	0.0219	2	2	4	31490000	138.9	5.8		P00746	Complement factor D OS=Homo sapiens OX=9606 GN=CFD PE=1 SV=5 - [CFAD_HUMAN]	0.0593	1	1	2	15000000	27	7.71		P43155	Carnitine O-acetyltransferase OS=Homo sapiens OX=9606 GN=CRAT PE=1 SV=5 - [CACP_HUMAN]	0.0272	1	1	1		70.8	8.44		O95154	Aflatoxin B1 aldehyde reductase member 3 OS=Homo sapiens OX=9606 GN=AKR7A3 PE=1 SV=2 - [ARK73_HUMAN]	0.1239	3	3	3	3212000	37.2	7.15
P39059	Collagen alpha-1(XV) chain OS=Homo sapiens OX=9606 GN=COL15A1 PE=1 SV=2 - [COFA1_HUMAN]	0.0122	1	1	1		141.6	5		P10909	Clusterin OS=Homo sapiens OX=9606 GN=CLU PE=1 SV=1 - [CLUS_HUMAN]	0.1024	3	3	3	11920000	52.5	6.27		Q15517	Corneodesmosin OS=Homo sapiens OX=9606 GN=CDSN PE=1 SV=3 - [CDSN_HUMAN]	0.034	1	1	1	2825000	51.5	8.35		Q05682	Caldesmon OS=Homo sapiens OX=9606 GN=CALD1 PE=1 SV=3 - [CALD1_HUMAN]	0.0391	2	2	2	1322000	93.2	5.66		Q9BXJ7	Protein amnionless OS=Homo sapiens OX=9606 GN=AMN PE=1 SV=2 - [AMNLS_HUMAN]	0.0596	2	2	2	1130000	47.7	6.16
P20674	Cytochrome c oxidase subunit 5A, mitochondrial OS=Homo sapiens OX=9606 GN=COX5A PE=1 SV=2 - [COX5A_HUMAN]	0.1	1	1	1	7239000	16.8	6.79		P12109	Collagen alpha-1(VI) chain OS=Homo sapiens OX=9606 GN=COL6A1 PE=1 SV=3 - [CO6A1_HUMAN]	0.0331	2	2	2	2049000	108.5	5.43		P32929	Cystathionine gamma-lyase OS=Homo sapiens OX=9606 GN=CTH PE=1 SV=3 - [CGL_HUMAN]	0.0494	1	1	1		44.5	6.7		P49913	Cathelicidin antimicrobial peptide OS=Homo sapiens OX=9606 GN=CAMP PE=1 SV=1 - [CAMP_HUMAN]	0.0529	1	1	1	1055000	19.3	9.41		P05090	Apolipoprotein D OS=Homo sapiens OX=9606 GN=APOD PE=1 SV=1 - [APOD_HUMAN]	0.0582	1	1	1		21.3	5.15
P08123	Collagen alpha-2(I) chain OS=Homo sapiens OX=9606 GN=COL1A2 PE=1 SV=7 - [CO1A2_HUMAN]	0.0132	1	1	1	156600000	129.2	8.95		P53621	Coatomer subunit alpha OS=Homo sapiens OX=9606 GN=COPA PE=1 SV=2 - [COPA_HUMAN]	0.0106	1	1	1		138.3	7.66		Q8NE62	Choline dehydrogenase, mitochondrial OS=Homo sapiens OX=9606 GN=CHDH PE=1 SV=2 - [CHDH_HUMAN]	0.1178	5	5	6	30760000	65.3	8.28		Q86WA6	Valacyclovir hydrolase OS=Homo sapiens OX=9606 GN=BPHL PE=1 SV=1 - [BPHL_HUMAN]	0.0825	2	2	3	2336000	32.5	9.14		P27338	Amine oxidase [flavin-containing] B OS=Homo sapiens OX=9606 GN=MAOB PE=1 SV=3 - [AOFB_HUMAN]	0.0788	3	3	4	3907000	58.7	7.5
Q05707	Collagen alpha-1(XIV) chain OS=Homo sapiens OX=9606 GN=COL14A1 PE=1 SV=3 - [COEA1_HUMAN]	0.0178	3	3	3	5849000	193.4	5.3		P07360	Complement component C8 gamma chain OS=Homo sapiens OX=9606 GN=C8G PE=1 SV=3 - [CO8G_HUMAN]	0.0743	1	1	1		22.3	8.31		Q7Z3D6	D-glutamate cyclase, mitochondrial OS=Homo sapiens OX=9606 GN=DGLUCY PE=1 SV=2 - [GLUCM_HUMAN]	0.0195	1	1	2	3428000	66.4	6.79		P04040	Catalase OS=Homo sapiens OX=9606 GN=CAT PE=1 SV=3 - [CATA_HUMAN]	0.1556	7	7	8	9232000	59.7	7.39		O94973	AP-2 complex subunit alpha-2 OS=Homo sapiens OX=9606 GN=AP2A2 PE=1 SV=2 - [AP2A2_HUMAN]	0.0298	2	2	3	3638000	103.9	6.96
P98187	Cytochrome P450 4F8 OS=Homo sapiens OX=9606 GN=CYP4F8 PE=1 SV=1 - [CP4F8_HUMAN]	0.0346	1	1	1		60	8.43		P20674	Cytochrome c oxidase subunit 5A, mitochondrial OS=Homo sapiens OX=9606 GN=COX5A PE=1 SV=2 - [COX5A_HUMAN]	0.16	2	2	3	11240000	16.8	6.79		P02452	Collagen alpha-1(I) chain OS=Homo sapiens OX=9606 GN=COL1A1 PE=1 SV=5 - [CO1A1_HUMAN]	0.0102	1	1	4	30750000	138.9	5.8		P17655	Calpain-2 catalytic subunit OS=Homo sapiens OX=9606 GN=CAPN2 PE=1 SV=6 - [CAN2_HUMAN]	0.0143	1	1	1	1150000	79.9	4.98		Q9HDC9	Adipocyte plasma membrane-associated protein OS=Homo sapiens OX=9606 GN=APMAP PE=1 SV=2 - [APMAP_HUMAN]	0.0216	1	1	1	1024000	46.5	6.16
Q8N0X4	Citramalyl-CoA lyase, mitochondrial OS=Homo sapiens OX=9606 GN=CLYBL PE=1 SV=2 - [CLYBL_HUMAN]	0.0353	1	1	1		37.3	8.73		P08123	Collagen alpha-2(I) chain OS=Homo sapiens OX=9606 GN=COL1A2 PE=1 SV=7 - [CO1A2_HUMAN]	0.0132	1	1	2	251500000	129.2	8.95		P10909	Clusterin OS=Homo sapiens OX=9606 GN=CLU PE=1 SV=1 - [CLUS_HUMAN]	0.0512	2	2	2	10680000	52.5	6.27		Q01668	Voltage-dependent L-type calcium channel subunit alpha-1D OS=Homo sapiens OX=9606 GN=CACNA1D PE=1 SV=2 - [CAC1D_HUMAN]	0.0032	1	1	1	982200	245	6.76		P06727	Apolipoprotein A-IV OS=Homo sapiens OX=9606 GN=APOA4 PE=1 SV=3 - [APOA4_HUMAN]	0.0985	3	3	3	1432000	45.4	5.38
Q969H4	Connector enhancer of kinase suppressor of ras 1 OS=Homo sapiens OX=9606 GN=CNKSR1 PE=1 SV=1 - [CNKR1_HUMAN]	0.0389	1	1	1	76610000	79.7	5.38		Q05707	Collagen alpha-1(XIV) chain OS=Homo sapiens OX=9606 GN=COL14A1 PE=1 SV=3 - [COEA1_HUMAN]	0.0189	3	3	5	11560000	193.4	5.3		P12109	Collagen alpha-1(VI) chain OS=Homo sapiens OX=9606 GN=COL6A1 PE=1 SV=3 - [CO6A1_HUMAN]	0.0593	4	4	5	22060000	108.5	5.43		P53634	Dipeptidyl peptidase 1 OS=Homo sapiens OX=9606 GN=CTSC PE=1 SV=2 - [CATC_HUMAN]	0.0259	1	1	1	12350000	51.8	6.99		P20933	N(4)-(beta-N-acetylglucosaminyl)-L-asparaginase OS=Homo sapiens OX=9606 GN=AGA PE=1 SV=2 - [ASPG_HUMAN]	0.0347	1	1	1	3938000	37.2	6.28
P12110	Collagen alpha-2(VI) chain OS=Homo sapiens OX=9606 GN=COL6A2 PE=1 SV=4 - [CO6A2_HUMAN]	0.0206	2	2	3	2492000	108.5	6.21		Q8N0X4	Citramalyl-CoA lyase, mitochondrial OS=Homo sapiens OX=9606 GN=CLYBL PE=1 SV=2 - [CLYBL_HUMAN]	0.0353	1	1	1	3491000	37.3	8.73		P20674	Cytochrome c oxidase subunit 5A, mitochondrial OS=Homo sapiens OX=9606 GN=COX5A PE=1 SV=2 - [COX5A_HUMAN]	0.16	2	2	2	7804000	16.8	6.79		P27824	Calnexin OS=Homo sapiens OX=9606 GN=CANX PE=1 SV=2 - [CALX_HUMAN]	0.0456	2	2	2	2136000	67.5	4.6		Q13510	Acid ceramidase OS=Homo sapiens OX=9606 GN=ASAH1 PE=1 SV=5 - [ASAH1_HUMAN]	0.1013	3	3	3	11510000	44.6	7.62
Q02928	Cytochrome P450 4A11 OS=Homo sapiens OX=9606 GN=CYP4A11 PE=1 SV=1 - [CP4AB_HUMAN]	0.0193	1	1	1		59.3	8.76		P12110	Collagen alpha-2(VI) chain OS=Homo sapiens OX=9606 GN=COL6A2 PE=1 SV=4 - [CO6A2_HUMAN]	0.0294	3	3	5	6228000	108.5	6.21		P08123	Collagen alpha-2(I) chain OS=Homo sapiens OX=9606 GN=COL1A2 PE=1 SV=7 - [CO1A2_HUMAN]	0.0132	1	1	2	197500000	129.2	8.95		P07384	Calpain-1 catalytic subunit OS=Homo sapiens OX=9606 GN=CAPN1 PE=1 SV=1 - [CAN1_HUMAN]	0.0112	1	1	1		81.8	5.67		P05023	Sodium/potassium-transporting ATPase subunit alpha-1 OS=Homo sapiens OX=9606 GN=ATP1A1 PE=1 SV=1 - [AT1A1_HUMAN]	0.0948	7	7	8	12770000	112.8	5.49
P39060	Collagen alpha-1(XVIII) chain OS=Homo sapiens OX=9606 GN=COL18A1 PE=1 SV=5 - [COIA1_HUMAN]	0.0302	4	4	4	13140000	178.1	6.01		Q02928	Cytochrome P450 4A11 OS=Homo sapiens OX=9606 GN=CYP4A11 PE=1 SV=1 - [CP4AB_HUMAN]	0.0597	2	2	2	6188000	59.3	8.76		Q05707	Collagen alpha-1(XIV) chain OS=Homo sapiens OX=9606 GN=COL14A1 PE=1 SV=3 - [COEA1_HUMAN]	0.0251	4	4	4	9514000	193.4	5.3		P08311	Cathepsin G OS=Homo sapiens OX=9606 GN=CTSG PE=1 SV=2 - [CATG_HUMAN]	0.0353	1	1	1	2093000	28.8	11.19		O00154	Cytosolic acyl coenzyme A thioester hydrolase OS=Homo sapiens OX=9606 GN=ACOT7 PE=1 SV=3 - [BACH_HUMAN]	0.0316	1	1	1	7089000	41.8	8.54
P10606	Cytochrome c oxidase subunit 5B, mitochondrial OS=Homo sapiens OX=9606 GN=COX5B PE=1 SV=2 - [COX5B_HUMAN]	0.093	1	1	2	15520000	13.7	8.81		P22792	Carboxypeptidase N subunit 2 OS=Homo sapiens OX=9606 GN=CPN2 PE=1 SV=3 - [CPN2_HUMAN]	0.0385	1	1	1		60.5	5.99		Q8N0X4	Citramalyl-CoA lyase, mitochondrial OS=Homo sapiens OX=9606 GN=CLYBL PE=1 SV=2 - [CLYBL_HUMAN]	0.0941	2	2	2		37.3	8.73		P09668	Pro-cathepsin H OS=Homo sapiens OX=9606 GN=CTSH PE=1 SV=4 - [CATH_HUMAN]	0.0388	1	1	1	1209000	37.4	8.07		P16278	Beta-galactosidase OS=Homo sapiens OX=9606 GN=GLB1 PE=1 SV=2 - [BGAL_HUMAN]	0.0428	2	2	2	4008000	76	6.57
P14406	Cytochrome c oxidase subunit 7A2, mitochondrial OS=Homo sapiens OX=9606 GN=COX7A2 PE=1 SV=1 - [CX7A2_HUMAN]	0.2771	2	2	2	5393000	9.4	9.76		P39060	Collagen alpha-1(XVIII) chain OS=Homo sapiens OX=9606 GN=COL18A1 PE=1 SV=5 - [COIA1_HUMAN]	0.0485	5	5	5	27860000	178.1	6.01		Q15417	Calponin-3 OS=Homo sapiens OX=9606 GN=CNN3 PE=1 SV=1 - [CNN3_HUMAN]	0.0608	1	1	1		36.4	6.05		P16070	CD44 antigen OS=Homo sapiens OX=9606 GN=CD44 PE=1 SV=3 - [CD44_HUMAN]	0.0216	1	1	1	341900	81.5	5.33		Q9BXK5	Bcl-2-like protein 13 OS=Homo sapiens OX=9606 GN=BCL2L13 PE=1 SV=1 - [B2L13_HUMAN]	0.0186	1	1	1		52.7	4.44
P23786	Carnitine O-palmitoyltransferase 2, mitochondrial OS=Homo sapiens OX=9606 GN=CPT2 PE=1 SV=2 - [CPT2_HUMAN]	0.0152	1	1	1	4170000	73.7	8.18		P10606	Cytochrome c oxidase subunit 5B, mitochondrial OS=Homo sapiens OX=9606 GN=COX5B PE=1 SV=2 - [COX5B_HUMAN]	0.093	1	1	1	2393000	13.7	8.81		Q13057	Bifunctional coenzyme A synthase OS=Homo sapiens OX=9606 GN=COASY PE=1 SV=4 - [COASY_HUMAN]	0.0301	1	1	1		62.3	6.99		Q8NE62	Choline dehydrogenase, mitochondrial OS=Homo sapiens OX=9606 GN=CHDH PE=1 SV=2 - [CHDH_HUMAN]	0.0471	2	2	2	3812000	65.3	8.28		P50895	Basal cell adhesion molecule OS=Homo sapiens OX=9606 GN=BCAM PE=1 SV=2 - [BCAM_HUMAN]	0.0191	1	1	1	93340	67.4	5.81
Q14894	Ketimine reductase mu-crystallin OS=Homo sapiens OX=9606 GN=CRYM PE=1 SV=1 - [CRYM_HUMAN]	0.1401	3	3	4	6497000	33.8	5.14		P14406	Cytochrome c oxidase subunit 7A2, mitochondrial OS=Homo sapiens OX=9606 GN=COX7A2 PE=1 SV=1 - [CX7A2_HUMAN]	0.2771	2	2	2	11300000	9.4	9.76		P12110	Collagen alpha-2(VI) chain OS=Homo sapiens OX=9606 GN=COL6A2 PE=1 SV=4 - [CO6A2_HUMAN]	0.0186	2	2	3	6198000	108.5	6.21		P0C0L4	Complement C4-A OS=Homo sapiens OX=9606 GN=C4A PE=1 SV=2 - [CO4A_HUMAN]	0.0442	6	6	6	3958000	192.7	7.08		Q05682	Caldesmon OS=Homo sapiens OX=9606 GN=CALD1 PE=1 SV=3 - [CALD1_HUMAN]	0.0378	2	2	2	2559000	93.2	5.66
O60494	Cubilin OS=Homo sapiens OX=9606 GN=CUBN PE=1 SV=5 - [CUBN_HUMAN]	0.019	5	5	7	8961000	398.5	5.35		P23786	Carnitine O-palmitoyltransferase 2, mitochondrial OS=Homo sapiens OX=9606 GN=CPT2 PE=1 SV=2 - [CPT2_HUMAN]	0.0152	1	1	1	4635000	73.7	8.18		Q02928	Cytochrome P450 4A11 OS=Homo sapiens OX=9606 GN=CYP4A11 PE=1 SV=1 - [CP4AB_HUMAN]	0.0193	1	1	1	2738000	59.3	8.76		P02748	Complement component C9 OS=Homo sapiens OX=9606 GN=C9 PE=1 SV=2 - [CO9_HUMAN]	0.0233	1	1	1	1588000	63.1	5.59		Q86WA6	Valacyclovir hydrolase OS=Homo sapiens OX=9606 GN=BPHL PE=1 SV=1 - [BPHL_HUMAN]	0.0481	1	1	1	6751000	32.5	9.14
Q6NSI4	RPA-related protein RADX OS=Homo sapiens OX=9606 GN=RADX PE=1 SV=2 - [RADX_HUMAN]	0.014	1	1	1	16650000	97.5	8.41		Q14894	Ketimine reductase mu-crystallin OS=Homo sapiens OX=9606 GN=CRYM PE=1 SV=1 - [CRYM_HUMAN]	0.1465	3	3	3	6050000	33.8	5.14		P39060	Collagen alpha-1(XVIII) chain OS=Homo sapiens OX=9606 GN=COL18A1 PE=1 SV=5 - [COIA1_HUMAN]	0.0108	2	2	2	20860000	178.1	6.01		P10909	Clusterin OS=Homo sapiens OX=9606 GN=CLU PE=1 SV=1 - [CLUS_HUMAN]	0.0891	3	3	3	7769000	52.5	6.27		P04040	Catalase OS=Homo sapiens OX=9606 GN=CAT PE=1 SV=3 - [CATA_HUMAN]	0.186	8	8	8	7304000	59.7	7.39
Q9NR28	Diablo homolog, mitochondrial OS=Homo sapiens OX=9606 GN=DIABLO PE=1 SV=1 - [DBLOH_HUMAN]	0.0418	1	1	1	1796000	27.1	5.9		Q9UBG3	Cornulin OS=Homo sapiens OX=9606 GN=CRNN PE=1 SV=1 - [CRNN_HUMAN]	0.0283	1	1	1	77730	53.5	6.1		P14406	Cytochrome c oxidase subunit 7A2, mitochondrial OS=Homo sapiens OX=9606 GN=COX7A2 PE=1 SV=1 - [CX7A2_HUMAN]	0.1566	1	1	1	8705000	9.4	9.76		P12109	Collagen alpha-1(VI) chain OS=Homo sapiens OX=9606 GN=COL6A1 PE=1 SV=3 - [CO6A1_HUMAN]	0.0331	2	2	3	7464000	108.5	5.43		P17655	Calpain-2 catalytic subunit OS=Homo sapiens OX=9606 GN=CAPN2 PE=1 SV=6 - [CAN2_HUMAN]	0.0143	1	1	1		79.9	4.98
P20711	Aromatic-L-amino-acid decarboxylase OS=Homo sapiens OX=9606 GN=DDC PE=1 SV=2 - [DDC_HUMAN]	0.0875	3	3	3	6863000	53.9	7.2		O60494	Cubilin OS=Homo sapiens OX=9606 GN=CUBN PE=1 SV=5 - [CUBN_HUMAN]	0.0168	4	4	5	17230000	398.5	5.35		P23786	Carnitine O-palmitoyltransferase 2, mitochondrial OS=Homo sapiens OX=9606 GN=CPT2 PE=1 SV=2 - [CPT2_HUMAN]	0.0152	1	1	1		73.7	8.18		Q5T6V5	Queuosine salvage protein OS=Homo sapiens OX=9606 GN=C9orf64 PE=1 SV=1 - [QSPP_HUMAN]	0.0381	1	1	1		39	5.88		P11586	C-1-tetrahydrofolate synthase, cytoplasmic OS=Homo sapiens OX=9606 GN=MTHFD1 PE=1 SV=3 - [C1TC_HUMAN]	0.0257	2	2	2	1582000	101.5	7.3
Q92841	Probable ATP-dependent RNA helicase DDX17 OS=Homo sapiens OX=9606 GN=DDX17 PE=1 SV=2 - [DDX17_HUMAN]	0.048	2	3	3	8851000	80.2	8.27		Q9NR28	Diablo homolog, mitochondrial OS=Homo sapiens OX=9606 GN=DIABLO PE=1 SV=1 - [DBLOH_HUMAN]	0.0837	2	2	2	22970000	27.1	5.9		Q9UBG3	Cornulin OS=Homo sapiens OX=9606 GN=CRNN PE=1 SV=1 - [CRNN_HUMAN]	0.0667	1	1	1	802100	53.5	6.1		P20674	Cytochrome c oxidase subunit 5A, mitochondrial OS=Homo sapiens OX=9606 GN=COX5A PE=1 SV=2 - [COX5A_HUMAN]	0.16	2	2	2	2363000	16.8	6.79		P53634	Dipeptidyl peptidase 1 OS=Homo sapiens OX=9606 GN=CTSC PE=1 SV=2 - [CATC_HUMAN]	0.0259	1	1	1	20750000	51.8	6.99
Q9BTZ2	Dehydrogenase/reductase SDR family member 4 OS=Homo sapiens OX=9606 GN=DHRS4 PE=1 SV=3 - [DHRS4_HUMAN]	0.1223	3	3	6	23970000	29.5	8.56		P20711	Aromatic-L-amino-acid decarboxylase OS=Homo sapiens OX=9606 GN=DDC PE=1 SV=2 - [DDC_HUMAN]	0.0708	3	3	3	10630000	53.9	7.2		P35221	Catenin alpha-1 OS=Homo sapiens OX=9606 GN=CTNNA1 PE=1 SV=1 - [CTNA1_HUMAN]	0.0221	1	1	1		100	6.29		P08123	Collagen alpha-2(I) chain OS=Homo sapiens OX=9606 GN=COL1A2 PE=1 SV=7 - [CO1A2_HUMAN]	0.0132	1	1	1	6966000	129.2	8.95		Q01518	Adenylyl cyclase-associated protein 1 OS=Homo sapiens OX=9606 GN=CAP1 PE=1 SV=5 - [CAP1_HUMAN]	0.0253	1	1	1	1467000	51.9	8.06
Q7Z4W1	L-xylulose reductase OS=Homo sapiens OX=9606 GN=DCXR PE=1 SV=2 - [DCXR_HUMAN]	0.1066	2	2	2	31310000	25.9	8.1		Q9BTZ2	Dehydrogenase/reductase SDR family member 4 OS=Homo sapiens OX=9606 GN=DHRS4 PE=1 SV=3 - [DHRS4_HUMAN]	0.1223	3	3	5	33340000	29.5	8.56		O60494	Cubilin OS=Homo sapiens OX=9606 GN=CUBN PE=1 SV=5 - [CUBN_HUMAN]	0.0221	5	5	5	11200000	398.5	5.35		Q05707	Collagen alpha-1(XIV) chain OS=Homo sapiens OX=9606 GN=COL14A1 PE=1 SV=3 - [COEA1_HUMAN]	0.0206	3	3	3	1496000	193.4	5.3		P25774	Cathepsin S OS=Homo sapiens OX=9606 GN=CTSS PE=1 SV=3 - [CATS_HUMAN]	0.0302	1	1	1	296400	37.5	8.34
Q9NUI1	Peroxisomal 2,4-dienoyl-CoA reductase OS=Homo sapiens OX=9606 GN=DECR2 PE=1 SV=1 - [DECR2_HUMAN]	0.0479	1	1	1	10780000	30.8	9.22		Q7Z4W1	L-xylulose reductase OS=Homo sapiens OX=9606 GN=DCXR PE=1 SV=2 - [DCXR_HUMAN]	0.0861	2	2	3	64570000	25.9	8.1		P20711	Aromatic-L-amino-acid decarboxylase OS=Homo sapiens OX=9606 GN=DDC PE=1 SV=2 - [DDC_HUMAN]	0.1208	4	4	4	10380000	53.9	7.2		Q8N0X4	Citramalyl-CoA lyase, mitochondrial OS=Homo sapiens OX=9606 GN=CLYBL PE=1 SV=2 - [CLYBL_HUMAN]	0.0353	1	1	1	1138000	37.3	8.73		P07384	Calpain-1 catalytic subunit OS=Homo sapiens OX=9606 GN=CAPN1 PE=1 SV=1 - [CAN1_HUMAN]	0.0112	1	1	1	2145000	81.8	5.67
P09417	Dihydropteridine reductase OS=Homo sapiens OX=9606 GN=QDPR PE=1 SV=2 - [DHPR_HUMAN]	0.0738	1	1	1	4827000	25.8	7.37		Q9NUI1	Peroxisomal 2,4-dienoyl-CoA reductase OS=Homo sapiens OX=9606 GN=DECR2 PE=1 SV=1 - [DECR2_HUMAN]	0.0993	2	2	2	5411000	30.8	9.22		Q92841	Probable ATP-dependent RNA helicase DDX17 OS=Homo sapiens OX=9606 GN=DDX17 PE=1 SV=2 - [DDX17_HUMAN]	0.048	3	3	3	8160000	80.2	8.27		P23946	Chymase OS=Homo sapiens OX=9606 GN=CMA1 PE=1 SV=1 - [CMA1_HUMAN]	0.0931	1	1	1		27.3	9.29		P08311	Cathepsin G OS=Homo sapiens OX=9606 GN=CTSG PE=1 SV=2 - [CATG_HUMAN]	0.1176	3	3	4	12900000	28.8	11.19
Q9UBX3	Mitochondrial dicarboxylate carrier OS=Homo sapiens OX=9606 GN=SLC25A10 PE=1 SV=2 - [DIC_HUMAN]	0.0836	1	1	2	21200000	31.3	9.54		P09417	Dihydropteridine reductase OS=Homo sapiens OX=9606 GN=QDPR PE=1 SV=2 - [DHPR_HUMAN]	0.0697	1	1	2	44930000	25.8	7.37		Q96HY6	DDRGK domain-containing protein 1 OS=Homo sapiens OX=9606 GN=DDRGK1 PE=1 SV=2 - [DDRGK_HUMAN]	0.0446	1	1	1		35.6	5.12		Q15417	Calponin-3 OS=Homo sapiens OX=9606 GN=CNN3 PE=1 SV=1 - [CNN3_HUMAN]	0.0608	1	1	1		36.4	6.05		P09668	Pro-cathepsin H OS=Homo sapiens OX=9606 GN=CTSH PE=1 SV=4 - [CATH_HUMAN]	0.0776	2	2	2	3071000	37.4	8.07
Q00796	Sorbitol dehydrogenase OS=Homo sapiens OX=9606 GN=SORD PE=1 SV=4 - [DHSO_HUMAN]	0.0644	2	2	2	3511000	38.3	7.97		Q9UBX3	Mitochondrial dicarboxylate carrier OS=Homo sapiens OX=9606 GN=SLC25A10 PE=1 SV=2 - [DIC_HUMAN]	0.1185	2	2	3	11340000	31.3	9.54		Q9BTZ2	Dehydrogenase/reductase SDR family member 4 OS=Homo sapiens OX=9606 GN=DHRS4 PE=1 SV=3 - [DHRS4_HUMAN]	0.0935	2	2	3	36780000	29.5	8.56		P12110	Collagen alpha-2(VI) chain OS=Homo sapiens OX=9606 GN=COL6A2 PE=1 SV=4 - [CO6A2_HUMAN]	0.0363	2	2	2	601000	108.5	6.21		P15088	Mast cell carboxypeptidase A OS=Homo sapiens OX=9606 GN=CPA3 PE=1 SV=2 - [CBPA3_HUMAN]	0.0264	1	1	1	716700	48.6	9
P15924	Desmoplakin OS=Homo sapiens OX=9606 GN=DSP PE=1 SV=3 - [DESP_HUMAN]	0.0954	23	23	26	23990000	331.6	6.81		Q00796	Sorbitol dehydrogenase OS=Homo sapiens OX=9606 GN=SORD PE=1 SV=4 - [DHSO_HUMAN]	0.0448	1	1	2	8218000	38.3	7.97		Q7Z4W1	L-xylulose reductase OS=Homo sapiens OX=9606 GN=DCXR PE=1 SV=2 - [DCXR_HUMAN]	0.1352	2	2	2	20180000	25.9	8.1		P39060	Collagen alpha-1(XVIII) chain OS=Homo sapiens OX=9606 GN=COL18A1 PE=1 SV=5 - [COIA1_HUMAN]	0.0627	6	6	6	22130000	178.1	6.01		Q8N4T8	Carbonyl reductase family member 4 OS=Homo sapiens OX=9606 GN=CBR4 PE=1 SV=3 - [CBR4_HUMAN]	0.0844	1	1	1		25.3	9.33
P51659	Peroxisomal multifunctional enzyme type 2 OS=Homo sapiens OX=9606 GN=HSD17B4 PE=1 SV=3 - [DHB4_HUMAN]	0.1046	6	6	6	9740000	79.6	8.84		Q9UGM3	Deleted in malignant brain tumors 1 protein OS=Homo sapiens OX=9606 GN=DMBT1 PE=1 SV=2 - [DMBT1_HUMAN]	0.0696	1	1	1	339500000	260.6	5.44		Q9NUI1	Peroxisomal 2,4-dienoyl-CoA reductase OS=Homo sapiens OX=9606 GN=DECR2 PE=1 SV=1 - [DECR2_HUMAN]	0.1027	2	2	2	7355000	30.8	9.22		P82279	Protein crumbs homolog 1 OS=Homo sapiens OX=9606 GN=CRB1 PE=1 SV=2 - [CRUM1_HUMAN]	0.0142	1	1	1		154.1	4.98		P16070	CD44 antigen OS=Homo sapiens OX=9606 GN=CD44 PE=1 SV=3 - [CD44_HUMAN]	0.0216	1	1	1		81.5	5.33
P80365	Corticosteroid 11-beta-dehydrogenase isozyme 2 OS=Homo sapiens OX=9606 GN=HSD11B2 PE=1 SV=2 - [DHI2_HUMAN]	0.1531	3	3	3	7606000	44.1	9.28		P15924	Desmoplakin OS=Homo sapiens OX=9606 GN=DSP PE=1 SV=3 - [DESP_HUMAN]	0.0937	26	26	27	21520000	331.6	6.81		P09417	Dihydropteridine reductase OS=Homo sapiens OX=9606 GN=QDPR PE=1 SV=2 - [DHPR_HUMAN]	0.0697	1	1	1		25.8	7.37		P23786	Carnitine O-palmitoyltransferase 2, mitochondrial OS=Homo sapiens OX=9606 GN=CPT2 PE=1 SV=2 - [CPT2_HUMAN]	0.0167	1	1	1	115000	73.7	8.18		Q8NE62	Choline dehydrogenase, mitochondrial OS=Homo sapiens OX=9606 GN=CHDH PE=1 SV=2 - [CHDH_HUMAN]	0.1044	4	4	5	6193000	65.3	8.28
Q9UHL4	Dipeptidyl peptidase 2 OS=Homo sapiens OX=9606 GN=DPP7 PE=1 SV=3 - [DPP2_HUMAN]	0.0244	1	1	1	6494000	54.3	6.32		P51659	Peroxisomal multifunctional enzyme type 2 OS=Homo sapiens OX=9606 GN=HSD17B4 PE=1 SV=3 - [DHB4_HUMAN]	0.1535	8	8	8	17430000	79.6	8.84		Q9UBX3	Mitochondrial dicarboxylate carrier OS=Homo sapiens OX=9606 GN=SLC25A10 PE=1 SV=2 - [DIC_HUMAN]	0.1568	3	3	4	10550000	31.3	9.54		Q14894	Ketimine reductase mu-crystallin OS=Homo sapiens OX=9606 GN=CRYM PE=1 SV=1 - [CRYM_HUMAN]	0.0669	1	1	2	893400	33.8	5.14		P00751	Complement factor B OS=Homo sapiens OX=9606 GN=CFB PE=1 SV=2 - [CFAB_HUMAN]	0.0144	1	1	1	687300	85.5	7.06
Q9NY33	Dipeptidyl peptidase 3 OS=Homo sapiens OX=9606 GN=DPP3 PE=1 SV=2 - [DPP3_HUMAN]	0.0271	1	1	1		82.5	5.1		Q9UHL4	Dipeptidyl peptidase 2 OS=Homo sapiens OX=9606 GN=DPP7 PE=1 SV=3 - [DPP2_HUMAN]	0.0244	1	1	1	12230000	54.3	6.32		Q00796	Sorbitol dehydrogenase OS=Homo sapiens OX=9606 GN=SORD PE=1 SV=4 - [DHSO_HUMAN]	0.0448	1	1	3	7946000	38.3	7.97		O60494	Cubilin OS=Homo sapiens OX=9606 GN=CUBN PE=1 SV=5 - [CUBN_HUMAN]	0.0221	5	5	6	3609000	398.5	5.35		P02452	Collagen alpha-1(I) chain OS=Homo sapiens OX=9606 GN=COL1A1 PE=1 SV=5 - [CO1A1_HUMAN]	0.0102	1	1	1	1849000	138.9	5.8
P27487	Dipeptidyl peptidase 4 OS=Homo sapiens OX=9606 GN=DPP4 PE=1 SV=2 - [DPP4_HUMAN]	0.0418	3	3	4	17550000	88.2	6.04		Q9NY33	Dipeptidyl peptidase 3 OS=Homo sapiens OX=9606 GN=DPP3 PE=1 SV=2 - [DPP3_HUMAN]	0.0556	2	2	2	499500	82.5	5.1		P15924	Desmoplakin OS=Homo sapiens OX=9606 GN=DSP PE=1 SV=3 - [DESP_HUMAN]	0.1038	24	24	24	21290000	331.6	6.81		P20711	Aromatic-L-amino-acid decarboxylase OS=Homo sapiens OX=9606 GN=DDC PE=1 SV=2 - [DDC_HUMAN]	0.0708	3	3	3	2977000	53.9	7.2		Q96SN8	CDK5 regulatory subunit-associated protein 2 OS=Homo sapiens OX=9606 GN=CDK5RAP2 PE=1 SV=5 - [CK5P2_HUMAN]	0.0116	1	1	1	491400	214.9	5.58
Q53GQ0	Very-long-chain 3-oxoacyl-CoA reductase OS=Homo sapiens OX=9606 GN=HSD17B12 PE=1 SV=2 - [DHB12_HUMAN]	0.0449	1	1	1	6595000	34.3	9.32		P27487	Dipeptidyl peptidase 4 OS=Homo sapiens OX=9606 GN=DPP4 PE=1 SV=2 - [DPP4_HUMAN]	0.047	3	3	3	26350000	88.2	6.04		P51659	Peroxisomal multifunctional enzyme type 2 OS=Homo sapiens OX=9606 GN=HSD17B4 PE=1 SV=3 - [DHB4_HUMAN]	0.087	5	5	5	8523000	79.6	8.84		Q92841	Probable ATP-dependent RNA helicase DDX17 OS=Homo sapiens OX=9606 GN=DDX17 PE=1 SV=2 - [DDX17_HUMAN]	0.0658	3	4	4	2950000	80.2	8.27		P0C0L4	Complement C4-A OS=Homo sapiens OX=9606 GN=C4A PE=1 SV=2 - [CO4A_HUMAN]	0.0333	5	5	5	8636000	192.7	7.08
Q6E0U4	Dermokine OS=Homo sapiens OX=9606 GN=DMKN PE=1 SV=3 - [DMKN_HUMAN]	0.0357	1	1	1	502900	47.1	7.28		Q14117	Dihydropyrimidinase OS=Homo sapiens OX=9606 GN=DPYS PE=1 SV=1 - [DPYS_HUMAN]	0.1156	5	5	6	7733000	56.6	7.27		Q9UHL4	Dipeptidyl peptidase 2 OS=Homo sapiens OX=9606 GN=DPP7 PE=1 SV=3 - [DPP2_HUMAN]	0.0244	1	1	1	10060000	54.3	6.32		Q9BVC3	Sister chromatid cohesion protein DCC1 OS=Homo sapiens OX=9606 GN=DSCC1 PE=1 SV=2 - [DCC1_HUMAN]	0.0204	1	1	1		44.8	5.17		P02748	Complement component C9 OS=Homo sapiens OX=9606 GN=C9 PE=1 SV=2 - [CO9_HUMAN]	0.0447	2	2	2	3853000	63.1	5.59
Q14117	Dihydropyrimidinase OS=Homo sapiens OX=9606 GN=DPYS PE=1 SV=1 - [DPYS_HUMAN]	0.1098	5	5	5	5937000	56.6	7.27		O14531	Dihydropyrimidinase-related protein 4 OS=Homo sapiens OX=9606 GN=DPYSL4 PE=1 SV=2 - [DPYL4_HUMAN]	0.028	1	1	1		61.8	7.09		P27487	Dipeptidyl peptidase 4 OS=Homo sapiens OX=9606 GN=DPP4 PE=1 SV=2 - [DPP4_HUMAN]	0.0287	2	2	2	9140000	88.2	6.04		Q7Z4W1	L-xylulose reductase OS=Homo sapiens OX=9606 GN=DCXR PE=1 SV=2 - [DCXR_HUMAN]	0.0943	2	2	2	10510000	25.9	8.1		P10909	Clusterin OS=Homo sapiens OX=9606 GN=CLU PE=1 SV=1 - [CLUS_HUMAN]	0.1492	4	4	4	12200000	52.5	6.27
Q02413	Desmoglein-1 OS=Homo sapiens OX=9606 GN=DSG1 PE=1 SV=2 - [DSG1_HUMAN]	0.061	4	4	7	17840000	113.7	5.03		Q02413	Desmoglein-1 OS=Homo sapiens OX=9606 GN=DSG1 PE=1 SV=2 - [DSG1_HUMAN]	0.0906	7	7	7	13310000	113.7	5.03		Q53GQ0	Very-long-chain 3-oxoacyl-CoA reductase OS=Homo sapiens OX=9606 GN=HSD17B12 PE=1 SV=2 - [DHB12_HUMAN]	0.0449	1	1	1	3842000	34.3	9.32		P09417	Dihydropteridine reductase OS=Homo sapiens OX=9606 GN=QDPR PE=1 SV=2 - [DHPR_HUMAN]	0.1434	2	2	2	2298000	25.8	7.37		P12109	Collagen alpha-1(VI) chain OS=Homo sapiens OX=9606 GN=COL6A1 PE=1 SV=3 - [CO6A1_HUMAN]	0.0331	2	2	2	5361000	108.5	5.43
P33316	Deoxyuridine 5'-triphosphate nucleotidohydrolase, mitochondrial OS=Homo sapiens OX=9606 GN=DUT PE=1 SV=4 - [DUT_HUMAN]	0.0476	1	1	1		26.5	9.36		P16444	Dipeptidase 1 OS=Homo sapiens OX=9606 GN=DPEP1 PE=1 SV=3 - [DPEP1_HUMAN]	0.1192	4	4	9	74230000	45.6	6.15		Q14117	Dihydropyrimidinase OS=Homo sapiens OX=9606 GN=DPYS PE=1 SV=1 - [DPYS_HUMAN]	0.0848	4	4	4	8120000	56.6	7.27		Q9UBX3	Mitochondrial dicarboxylate carrier OS=Homo sapiens OX=9606 GN=SLC25A10 PE=1 SV=2 - [DIC_HUMAN]	0.0383	1	1	1	521300	31.3	9.54		Q5T6V5	Queuosine salvage protein OS=Homo sapiens OX=9606 GN=C9orf64 PE=1 SV=1 - [QSPP_HUMAN]	0.0381	1	1	1	669600	39	5.88
Q9ULA0	Aspartyl aminopeptidase OS=Homo sapiens OX=9606 GN=DNPEP PE=1 SV=1 - [DNPEP_HUMAN]	0.0253	1	1	1		52.4	7.42		P30084	Enoyl-CoA hydratase, mitochondrial OS=Homo sapiens OX=9606 GN=ECHS1 PE=1 SV=4 - [ECHM_HUMAN]	0.2379	5	5	7	169800000	31.4	8.07		Q02413	Desmoglein-1 OS=Homo sapiens OX=9606 GN=DSG1 PE=1 SV=2 - [DSG1_HUMAN]	0.1287	10	10	12	24310000	113.7	5.03		Q00796	Sorbitol dehydrogenase OS=Homo sapiens OX=9606 GN=SORD PE=1 SV=4 - [DHSO_HUMAN]	0.0476	1	1	1	2481000	38.3	7.97		P20674	Cytochrome c oxidase subunit 5A, mitochondrial OS=Homo sapiens OX=9606 GN=COX5A PE=1 SV=2 - [COX5A_HUMAN]	0.16	2	2	2	5014000	16.8	6.79
P16444	Dipeptidase 1 OS=Homo sapiens OX=9606 GN=DPEP1 PE=1 SV=3 - [DPEP1_HUMAN]	0.1922	7	7	14	63480000	45.6	6.15		P42126	Enoyl-CoA delta isomerase 1, mitochondrial OS=Homo sapiens OX=9606 GN=ECI1 PE=1 SV=1 - [ECI1_HUMAN]	0.0927	2	2	2	18240000	32.8	8.54		P16444	Dipeptidase 1 OS=Homo sapiens OX=9606 GN=DPEP1 PE=1 SV=3 - [DPEP1_HUMAN]	0.2165	8	8	15	70170000	45.6	6.15		P15924	Desmoplakin OS=Homo sapiens OX=9606 GN=DSP PE=1 SV=3 - [DESP_HUMAN]	0.0052	1	1	1	1937000	331.6	6.81		P08123	Collagen alpha-2(I) chain OS=Homo sapiens OX=9606 GN=COL1A2 PE=1 SV=7 - [CO1A2_HUMAN]	0.0132	1	1	2	20820000	129.2	8.95
P30084	Enoyl-CoA hydratase, mitochondrial OS=Homo sapiens OX=9606 GN=ECHS1 PE=1 SV=4 - [ECHM_HUMAN]	0.2379	5	5	6	100300000	31.4	8.07		Q08554	Desmocollin-1 OS=Homo sapiens OX=9606 GN=DSC1 PE=1 SV=2 - [DSC1_HUMAN]	0.0638	5	5	6	7362000	99.9	5.43		P30084	Enoyl-CoA hydratase, mitochondrial OS=Homo sapiens OX=9606 GN=ECHS1 PE=1 SV=4 - [ECHM_HUMAN]	0.2103	5	5	7	121700000	31.4	8.07		P51659	Peroxisomal multifunctional enzyme type 2 OS=Homo sapiens OX=9606 GN=HSD17B4 PE=1 SV=3 - [DHB4_HUMAN]	0.1114	6	6	6	2395000	79.6	8.84		Q05707	Collagen alpha-1(XIV) chain OS=Homo sapiens OX=9606 GN=COL14A1 PE=1 SV=3 - [COEA1_HUMAN]	0.0072	1	1	1	4772000	193.4	5.3
P42126	Enoyl-CoA delta isomerase 1, mitochondrial OS=Homo sapiens OX=9606 GN=ECI1 PE=1 SV=1 - [ECI1_HUMAN]	0.0762	2	2	2	8937000	32.8	8.54		Q14574	Desmocollin-3 OS=Homo sapiens OX=9606 GN=DSC3 PE=1 SV=3 - [DSC3_HUMAN]	0.01	1	1	1		99.9	6.1		P42126	Enoyl-CoA delta isomerase 1, mitochondrial OS=Homo sapiens OX=9606 GN=ECI1 PE=1 SV=1 - [ECI1_HUMAN]	0.0497	1	1	1	14380000	32.8	8.54		Q9UHL4	Dipeptidyl peptidase 2 OS=Homo sapiens OX=9606 GN=DPP7 PE=1 SV=3 - [DPP2_HUMAN]	0.0244	1	1	1	3302000	54.3	6.32		Q8N0X4	Citramalyl-CoA lyase, mitochondrial OS=Homo sapiens OX=9606 GN=CLYBL PE=1 SV=2 - [CLYBL_HUMAN]	0.0588	1	1	1		37.3	8.73
Q08554	Desmocollin-1 OS=Homo sapiens OX=9606 GN=DSC1 PE=1 SV=2 - [DSC1_HUMAN]	0.0772	5	5	7	9686000	99.9	5.43		Q9Y2J2	Band 4.1-like protein 3 OS=Homo sapiens OX=9606 GN=EPB41L3 PE=1 SV=2 - [E41L3_HUMAN]	0.012	1	1	1	1546000	120.6	5.19		Q08554	Desmocollin-1 OS=Homo sapiens OX=9606 GN=DSC1 PE=1 SV=2 - [DSC1_HUMAN]	0.0828	6	6	6	10570000	99.9	5.43		P27487	Dipeptidyl peptidase 4 OS=Homo sapiens OX=9606 GN=DPP4 PE=1 SV=2 - [DPP4_HUMAN]	0.0666	4	4	5	6339000	88.2	6.04		P12110	Collagen alpha-2(VI) chain OS=Homo sapiens OX=9606 GN=COL6A2 PE=1 SV=4 - [CO6A2_HUMAN]	0.0098	1	1	1	3680000	108.5	6.21
Q9Y2J2	Band 4.1-like protein 3 OS=Homo sapiens OX=9606 GN=EPB41L3 PE=1 SV=2 - [E41L3_HUMAN]	0.0221	2	2	2	1948000	120.6	5.19		P55084	Trifunctional enzyme subunit beta, mitochondrial OS=Homo sapiens OX=9606 GN=HADHB PE=1 SV=3 - [ECHB_HUMAN]	0.1245	5	5	5	7366000	51.3	9.41		Q9Y2J2	Band 4.1-like protein 3 OS=Homo sapiens OX=9606 GN=EPB41L3 PE=1 SV=2 - [E41L3_HUMAN]	0.012	1	1	1	1511000	120.6	5.19		Q6PKH6	Dehydrogenase/reductase SDR family member 4-like 2 OS=Homo sapiens OX=9606 GN=DHRS4L2 PE=2 SV=1 - [DR4L2_HUMAN]	0.0739	1	1	2	8338000	24.6	10.11		P39060	Collagen alpha-1(XVIII) chain OS=Homo sapiens OX=9606 GN=COL18A1 PE=1 SV=5 - [COIA1_HUMAN]	0.0205	3	3	3	27250000	178.1	6.01
P55084	Trifunctional enzyme subunit beta, mitochondrial OS=Homo sapiens OX=9606 GN=HADHB PE=1 SV=3 - [ECHB_HUMAN]	0.1857	7	7	8	23880000	51.3	9.41		Q86YB7	Enoyl-CoA hydratase domain-containing protein 2, mitochondrial OS=Homo sapiens OX=9606 GN=ECHDC2 PE=1 SV=2 - [ECHD2_HUMAN]	0.0993	2	2	3	11100000	31.1	8.72		P55084	Trifunctional enzyme subunit beta, mitochondrial OS=Homo sapiens OX=9606 GN=HADHB PE=1 SV=3 - [ECHB_HUMAN]	0.1498	6	6	6	23460000	51.3	9.41		Q02413	Desmoglein-1 OS=Homo sapiens OX=9606 GN=DSG1 PE=1 SV=2 - [DSG1_HUMAN]	0.0181	1	1	1	2099000	113.7	5.03		Q14894	Ketimine reductase mu-crystallin OS=Homo sapiens OX=9606 GN=CRYM PE=1 SV=1 - [CRYM_HUMAN]	0.1146	2	2	3	4329000	33.8	5.14
Q86YB7	Enoyl-CoA hydratase domain-containing protein 2, mitochondrial OS=Homo sapiens OX=9606 GN=ECHDC2 PE=1 SV=2 - [ECHD2_HUMAN]	0.0993	2	2	2	7873000	31.1	8.72		Q9NTX5	Ethylmalonyl-CoA decarboxylase OS=Homo sapiens OX=9606 GN=ECHDC1 PE=1 SV=2 - [ECHD1_HUMAN]	0.0326	1	1	1	4138000	33.7	8.21		Q86YB7	Enoyl-CoA hydratase domain-containing protein 2, mitochondrial OS=Homo sapiens OX=9606 GN=ECHDC2 PE=1 SV=2 - [ECHD2_HUMAN]	0.1027	2	2	3	8347000	31.1	8.72		Q9ULA0	Aspartyl aminopeptidase OS=Homo sapiens OX=9606 GN=DNPEP PE=1 SV=1 - [DNPEP_HUMAN]	0.0253	1	1	1	551000	52.4	7.42		O60494	Cubilin OS=Homo sapiens OX=9606 GN=CUBN PE=1 SV=5 - [CUBN_HUMAN]	0.0235	5	5	5	5526000	398.5	5.35
[truncated: 246 more rows]
[truncated: 90 more columns]

## Sheet: Table S2
Supplementary Table S2. Information on the proteins identified from BKPyVN samples with label-free protocol
[truncated: 1,143 more rows]
[truncated: 90 more columns]

## Sheet: Table S3
Supplementary Table S3. Information on the proteins identified from STA samples with label-free protocol
[truncated: 1,115 more rows]
[truncated: 90 more columns]

[truncated: 12 more sheets: Table S4, Table S5, Table S6, Table S7, Table S8, Table S9, Table S10, Table S11, Table S12, Table S13, Table S14, Table S15]
